# Supplementary material for: A haplotype-resolved chromosome-scale genome for Quercus rubra L. provides insights into the genetics of adaptive traits for red oak species
Source: G3 (Bethesda). 2023 Sep 14;13(11):jkad209. doi: 10.1093/g3journal/jkad209 (PMC10627279; doi:10.1093/g3journal/jkad209)
Supplement: jkad209_Supplementary_Data [file jkad209_supplementary_data.zip]

Archive with 2 entries (2 files):
- File_S1_G3-2023-404308.docx
- File_S2_G3-2023-404308.xlsx
