# Supplementary material for: A haplotype-resolved chromosome-scale genome for Quercus rubra L. provides insights into the genetics of adaptive traits for red oak species
Source: G3 (Bethesda). 2023 Sep 14;13(11):jkad209. doi: 10.1093/g3journal/jkad209 (PMC10627279; doi:10.1093/g3journal/jkad209)
Supplement: jkad209_Supplementary_Data [file jkad209_supplementary_data.zip › File_S2_G3-2023-404308.xlsx]

## Sheet: Table S1
Table S1. Statistics for phasing Q. rubra primary assembly using PacBio long read sequences.
Chromosome	Variants	Phased	Unphased	Singletons	Blocks	Variant per block median	Variant per block avg	Variant per block min	Variant per block max	Variant per block sum	bp per block median	bp per block avg	bp per block min	bp per block max	bp per block sum	Heterozygous variants	Heterozygous snvs	Phased snvs
LG1	424932	419560	1395	0	69	2910	6080.58	2	48106	419560	358309	690031	20	5183208	47612149	420955	341306	340487
LG2	734288	724737	2668	0	103	2593	7036.28	2	42260	724737	317899	850555	38	4622559	87607166	727405	585609	583990
LG3	565299	558451	2154	0	87	3355	6418.98	3	46401	558451	365928	658772	32	4697309	57313204	560605	446051	444682
LG4	650443	642451	2658	0	115	4006	5586.53	2	25014	642451	345051	600662	109	2830388	69076102	645109	512848	511066
LG5	657233	649736	2303	1	115	2399	5649.88	2	50770	649736	298394	592854	16	4898726	68178193	652040	518237	516819
LG6	432907	426575	1467	0	59	5423	7230.08	3	51014	426575	513774	837374	143	5996477	49405095	428042	344823	343954
LG7	406085	400522	1347	1	64	2766.5	6258.16	6	40085	400522	235386	641310	11216	4482122	41043814	401870	318787	317980
LG8	554155	546859	2123	0	84	4250	6510.23	5	43264	546859	505040	712148	68	4337702	59820467	548982	440269	438940
LG9	452378	445856	1866	0	100	1785	4458.56	2	38610	445856	194540	484987	17	4069517	48498679	447722	356428	355216
LG10	486761	481078	1591	0	85	1647	5659.74	3	46378	481078	233235	655374	99	5358793	55706786	482669	385844	384902
LG11	451536	445935	1621	0	87	1166	5125.69	6	38531	445935	248465	597241	458	4117233	51959978	447556	356640	355588
LG12	356458	351820	1066	0	51	2025	6898.43	2	37887	351820	228370	739460	43	3513353	37712485	352886	282370	281767

## Sheet: Table S2
Table S2. Potential locations of rRNA arrays in Q. rubra primary assembly.
Chromosome	Source	Feature	Start	End	Score	Strand	Attribute
LG1	RNAmmer-1.2	rRNA	142219	144026	1526.6	+	18s_rRNA
LG1	RNAmmer-1.2	rRNA	218358	220165	1526.6	+	18s_rRNA
LG1	RNAmmer-1.2	rRNA	251002	252809	1526.6	+	18s_rRNA
LG1	RNAmmer-1.2	rRNA	153109	154916	1526.6	+	18s_rRNA
LG1	RNAmmer-1.2	rRNA	229202	231009	1526.6	+	18s_rRNA
LG1	RNAmmer-1.2	rRNA	196669	198476	1526.6	+	18s_rRNA
LG1	RNAmmer-1.2	rRNA	163999	165806	1526.6	+	18s_rRNA
LG1	RNAmmer-1.2	rRNA	174889	176696	1526.6	+	18s_rRNA
LG1	RNAmmer-1.2	rRNA	185779	187586	1526.6	+	18s_rRNA
LG4	RNAmmer-1.2	rRNA	47850593	47852400	1523.8	+	18s_rRNA
LG11	RNAmmer-1.2	rRNA	28952012	28953819	1523.6	+	18s_rRNA
LG11	RNAmmer-1.2	rRNA	28968195	28970002	1523.6	+	18s_rRNA
LG11	RNAmmer-1.2	rRNA	28960104	28961911	1523.6	+	18s_rRNA
LG11	RNAmmer-1.2	rRNA	28992509	28994316	1523.2	+	18s_rRNA
LG11	RNAmmer-1.2	rRNA	28984406	28986213	1523.2	+	18s_rRNA
LG11	RNAmmer-1.2	rRNA	29000612	29002419	1523.2	+	18s_rRNA
LG11	RNAmmer-1.2	rRNA	29016818	29018625	1523.2	+	18s_rRNA
LG11	RNAmmer-1.2	rRNA	29008715	29010522	1523.2	+	18s_rRNA
LG1	RNAmmer-1.2	rRNA	240093	241899	1515.6	+	18s_rRNA
LG11	RNAmmer-1.2	rRNA	28976300	28978109	1515.2	+	18s_rRNA
LG11	RNAmmer-1.2	rRNA	28935815	28937628	1508.3	+	18s_rRNA
LG11	RNAmmer-1.2	rRNA	28943925	28945733	1502.2	+	18s_rRNA
scaffold_2368	RNAmmer-1.2	rRNA	4998	6796	1493.2	-	18s_rRNA
LG4	RNAmmer-1.2	rRNA	47858178	47859985	1487.2	+	18s_rRNA
LG1	RNAmmer-1.2	rRNA	131342	133143	1476.4	+	18s_rRNA
scaffold_1308	RNAmmer-1.2	rRNA	9415	11572	1386.8	+	18s_rRNA
scaffold_1308	RNAmmer-1.2	rRNA	18001	20159	1386.6	+	18s_rRNA
scaffold_1308	RNAmmer-1.2	rRNA	26590	28746	1386.4	+	18s_rRNA
scaffold_1308	RNAmmer-1.2	rRNA	828	2989	1370.8	+	18s_rRNA
scaffold_580	RNAmmer-1.2	rRNA	32586	34883	1150.6	+	18s_rRNA
scaffold_580	RNAmmer-1.2	rRNA	22917	25216	1150.1	+	18s_rRNA
scaffold_580	RNAmmer-1.2	rRNA	13235	15535	1150	+	18s_rRNA
scaffold_580	RNAmmer-1.2	rRNA	3546	5846	1149.9	+	18s_rRNA
scaffold_580	RNAmmer-1.2	rRNA	42265	44562	1145.1	+	18s_rRNA
scaffold_580	RNAmmer-1.2	rRNA	51894	54177	1133.4	+	18s_rRNA
LG1	RNAmmer-1.2	rRNA	2953499	2956732	1110.5	-	18s_rRNA
LG1	RNAmmer-1.2	rRNA	275029	277225	1103.5	-	18s_rRNA
LG9	RNAmmer-1.2	rRNA	51148237	51150010	1028.8	-	18s_rRNA
LG4	RNAmmer-1.2	rRNA	47832247	47833717	920.7	+	18s_rRNA
LG1	RNAmmer-1.2	rRNA	285694	288271	629.4	-	18s_rRNA
scaffold_432	RNAmmer-1.2	rRNA	36765	38243	171.5	-	18s_rRNA
scaffold_76	RNAmmer-1.2	rRNA	120849	122327	171.5	+	18s_rRNA
scaffold_76	RNAmmer-1.2	rRNA	30747	32225	171.5	-	18s_rRNA
scaffold_416	RNAmmer-1.2	rRNA	41700	43178	171.5	+	18s_rRNA
scaffold_432	RNAmmer-1.2	rRNA	3	1418	108	+	18s_rRNA
LG1	RNAmmer-1.2	rRNA	261892	262948	89.1	+	18s_rRNA
LG4	RNAmmer-1.2	rRNA	66270759	66272283	60.4	+	18s_rRNA
LG1	RNAmmer-1.2	rRNA	220384	227574	3390.2	+	28s_rRNA
LG1	RNAmmer-1.2	rRNA	187805	195018	3388.8	+	28s_rRNA
LG1	RNAmmer-1.2	rRNA	144245	151458	3388.8	+	28s_rRNA
LG1	RNAmmer-1.2	rRNA	209494	216707	3388.8	+	28s_rRNA
LG1	RNAmmer-1.2	rRNA	155135	162348	3388.8	+	28s_rRNA
LG1	RNAmmer-1.2	rRNA	231228	238441	3388.8	+	28s_rRNA
LG1	RNAmmer-1.2	rRNA	198695	205908	3388.8	+	28s_rRNA
LG1	RNAmmer-1.2	rRNA	166025	173238	3388.8	+	28s_rRNA
LG1	RNAmmer-1.2	rRNA	176915	184128	3388.8	+	28s_rRNA
LG1	RNAmmer-1.2	rRNA	253028	260241	3388.8	+	28s_rRNA
LG4	RNAmmer-1.2	rRNA	47845034	47850626	3380.6	+	28s_rRNA
LG4	RNAmmer-1.2	rRNA	47852619	47858211	3380.6	+	28s_rRNA
LG11	RNAmmer-1.2	rRNA	29018844	29024953	3379.1	+	28s_rRNA
LG11	RNAmmer-1.2	rRNA	29010741	29016851	3378.6	+	28s_rRNA
LG11	RNAmmer-1.2	rRNA	29002638	29008748	3378.6	+	28s_rRNA
LG11	RNAmmer-1.2	rRNA	28994535	29000645	3378.6	+	28s_rRNA
LG11	RNAmmer-1.2	rRNA	28986432	28992542	3378.6	+	28s_rRNA
LG11	RNAmmer-1.2	rRNA	28978328	28984439	3378.5	+	28s_rRNA
LG11	RNAmmer-1.2	rRNA	28954038	28960137	3372.7	+	28s_rRNA
LG11	RNAmmer-1.2	rRNA	28962130	28968228	3372.7	+	28s_rRNA
LG11	RNAmmer-1.2	rRNA	28970221	28976333	3372.5	+	28s_rRNA
LG11	RNAmmer-1.2	rRNA	28945952	28952045	3369.6	+	28s_rRNA
scaffold_2368	RNAmmer-1.2	rRNA	39	4836	3339.2	-	28s_rRNA
LG11	RNAmmer-1.2	rRNA	28937848	28943958	3333.1	+	28s_rRNA
LG1	RNAmmer-1.2	rRNA	242118	249330	3329.6	+	28s_rRNA
LG1	RNAmmer-1.2	rRNA	133362	140568	3241.9	+	28s_rRNA
LG11	RNAmmer-1.2	rRNA	28929723	28935848	3183.6	+	28s_rRNA
LG1	RNAmmer-1.2	rRNA	2949695	2953280	2780.7	-	28s_rRNA
scaffold_1308	RNAmmer-1.2	rRNA	20538	25562	2737.2	+	28s_rRNA
scaffold_1308	RNAmmer-1.2	rRNA	11958	16977	2737.1	+	28s_rRNA
scaffold_1308	RNAmmer-1.2	rRNA	3375	8395	2717.4	+	28s_rRNA
scaffold_580	RNAmmer-1.2	rRNA	35280	40074	2447	+	28s_rRNA
scaffold_580	RNAmmer-1.2	rRNA	25613	30408	2444.9	+	28s_rRNA
scaffold_580	RNAmmer-1.2	rRNA	15927	20729	2444.3	+	28s_rRNA
scaffold_580	RNAmmer-1.2	rRNA	6248	11039	2441.4	+	28s_rRNA
scaffold_580	RNAmmer-1.2	rRNA	44957	49741	2416.6	+	28s_rRNA
LG11	RNAmmer-1.2	rRNA	28879361	28885774	2151.3	+	28s_rRNA
LG4	RNAmmer-1.2	rRNA	47825105	47828277	1810.1	+	28s_rRNA
LG4	RNAmmer-1.2	rRNA	47824565	47828277	1800.3	+	28s_rRNA
LG2	RNAmmer-1.2	rRNA	5617461	5623333	1718.7	+	28s_rRNA
LG4	RNAmmer-1.2	rRNA	66248539	66253995	1051.9	+	28s_rRNA
scaffold_76	RNAmmer-1.2	rRNA	124755	130180	61.5	+	28s_rRNA
scaffold_432	RNAmmer-1.2	rRNA	28912	34337	61.5	-	28s_rRNA
scaffold_76	RNAmmer-1.2	rRNA	22894	28319	61.5	-	28s_rRNA
scaffold_416	RNAmmer-1.2	rRNA	45606	51031	61.5	+	28s_rRNA
scaffold_432	RNAmmer-1.2	rRNA	3846	9271	61.5	+	28s_rRNA
LG5	RNAmmer-1.2	rRNA	44892994	44893108	68.1	+	8s_rRNA
LG5	RNAmmer-1.2	rRNA	45040758	45040872	68.1	+	8s_rRNA
LG5	RNAmmer-1.2	rRNA	45040421	45040535	68.1	+	8s_rRNA
LG5	RNAmmer-1.2	rRNA	45039073	45039187	68.1	+	8s_rRNA
LG5	RNAmmer-1.2	rRNA	44893668	44893782	68.1	+	8s_rRNA
LG5	RNAmmer-1.2	rRNA	44894342	44894456	68.1	+	8s_rRNA
LG5	RNAmmer-1.2	rRNA	45045143	45045257	68.1	+	8s_rRNA
LG5	RNAmmer-1.2	rRNA	45038062	45038176	68.1	+	8s_rRNA
LG5	RNAmmer-1.2	rRNA	45036714	45036828	68.1	+	8s_rRNA
LG5	RNAmmer-1.2	rRNA	45035029	45035143	68.1	+	8s_rRNA
LG5	RNAmmer-1.2	rRNA	45041095	45041209	68.1	+	8s_rRNA
LG5	RNAmmer-1.2	rRNA	45043793	45043907	68.1	+	8s_rRNA
LG5	RNAmmer-1.2	rRNA	45041769	45041883	68.1	+	8s_rRNA
LG5	RNAmmer-1.2	rRNA	45043117	45043231	68.1	+	8s_rRNA
LG5	RNAmmer-1.2	rRNA	45036377	45036491	68.1	+	8s_rRNA
LG5	RNAmmer-1.2	rRNA	45033679	45033793	68.1	+	8s_rRNA
LG5	RNAmmer-1.2	rRNA	45030308	45030422	68.1	+	8s_rRNA
LG5	RNAmmer-1.2	rRNA	45046156	45046270	68.1	+	8s_rRNA
LG5	RNAmmer-1.2	rRNA	44903104	44903218	68.1	+	8s_rRNA
LG5	RNAmmer-1.2	rRNA	45047848	45047962	68.1	+	8s_rRNA
LG5	RNAmmer-1.2	rRNA	44904453	44904567	68.1	+	8s_rRNA
LG5	RNAmmer-1.2	rRNA	44903778	44903892	68.1	+	8s_rRNA
LG5	RNAmmer-1.2	rRNA	45039747	45039861	68.1	+	8s_rRNA
LG5	RNAmmer-1.2	rRNA	45047509	45047623	68.1	+	8s_rRNA
LG5	RNAmmer-1.2	rRNA	45045482	45045596	68.1	+	8s_rRNA
LG5	RNAmmer-1.2	rRNA	45026941	45027055	68.1	+	8s_rRNA
LG5	RNAmmer-1.2	rRNA	44901756	44901870	68.1	+	8s_rRNA
LG5	RNAmmer-1.2	rRNA	44905805	44905919	68.1	+	8s_rRNA
LG5	RNAmmer-1.2	rRNA	44888951	44889065	68.1	+	8s_rRNA
LG5	RNAmmer-1.2	rRNA	44894005	44894119	68.1	+	8s_rRNA
LG5	RNAmmer-1.2	rRNA	44895353	44895467	68.1	+	8s_rRNA
LG5	RNAmmer-1.2	rRNA	44896027	44896141	68.1	+	8s_rRNA
LG5	RNAmmer-1.2	rRNA	44903441	44903555	68.1	+	8s_rRNA
LG5	RNAmmer-1.2	rRNA	44904791	44904905	68.1	+	8s_rRNA
LG5	RNAmmer-1.2	rRNA	45035703	45035817	68.1	+	8s_rRNA
LG5	RNAmmer-1.2	rRNA	45044468	45044582	68.1	+	8s_rRNA
LG5	RNAmmer-1.2	rRNA	44904116	44904230	68.1	+	8s_rRNA
LG5	RNAmmer-1.2	rRNA	45037051	45037165	68.1	+	8s_rRNA
LG5	RNAmmer-1.2	rRNA	44905466	44905580	68.1	+	8s_rRNA
LG5	RNAmmer-1.2	rRNA	45042442	45042556	68.1	+	8s_rRNA
LG5	RNAmmer-1.2	rRNA	44893331	44893445	68.1	+	8s_rRNA
LG5	RNAmmer-1.2	rRNA	45037388	45037502	68.1	+	8s_rRNA
LG5	RNAmmer-1.2	rRNA	45044131	45044245	68.1	+	8s_rRNA
LG5	RNAmmer-1.2	rRNA	44891646	44891760	68.1	+	8s_rRNA
LG5	RNAmmer-1.2	rRNA	44894679	44894793	68.1	+	8s_rRNA
LG5	RNAmmer-1.2	rRNA	45041432	45041546	68.1	+	8s_rRNA
LG5	RNAmmer-1.2	rRNA	45046833	45046947	68.1	+	8s_rRNA
LG5	RNAmmer-1.2	rRNA	45044805	45044919	68.1	+	8s_rRNA
LG5	RNAmmer-1.2	rRNA	44889287	44889401	68.1	+	8s_rRNA
LG5	RNAmmer-1.2	rRNA	45037725	45037839	68.1	+	8s_rRNA
LG5	RNAmmer-1.2	rRNA	44888614	44888728	68.1	+	8s_rRNA
LG5	RNAmmer-1.2	rRNA	45040084	45040198	68.1	+	8s_rRNA
LG5	RNAmmer-1.2	rRNA	45038399	45038513	68.1	+	8s_rRNA
LG5	RNAmmer-1.2	rRNA	44898386	44898500	68.1	+	8s_rRNA
LG5	RNAmmer-1.2	rRNA	44895690	44895804	68.1	+	8s_rRNA
LG5	RNAmmer-1.2	rRNA	45026605	45026719	68.1	+	8s_rRNA
LG5	RNAmmer-1.2	rRNA	44901419	44901533	68.1	+	8s_rRNA
LG5	RNAmmer-1.2	rRNA	45028286	45028400	68.1	+	8s_rRNA
LG5	RNAmmer-1.2	rRNA	44897375	44897489	68.1	+	8s_rRNA
LG5	RNAmmer-1.2	rRNA	44898723	44898837	68.1	+	8s_rRNA
LG5	RNAmmer-1.2	rRNA	44900071	44900185	68.1	+	8s_rRNA
LG5	RNAmmer-1.2	rRNA	45031657	45031771	68.1	+	8s_rRNA
LG5	RNAmmer-1.2	rRNA	44888277	44888391	68.1	+	8s_rRNA
LG5	RNAmmer-1.2	rRNA	45042780	45042894	68.1	+	8s_rRNA
LG5	RNAmmer-1.2	rRNA	45025263	45025377	68.1	+	8s_rRNA
LG5	RNAmmer-1.2	rRNA	45028961	45029075	68.1	+	8s_rRNA
LG5	RNAmmer-1.2	rRNA	45029635	45029749	68.1	+	8s_rRNA
LG5	RNAmmer-1.2	rRNA	45032331	45032445	68.1	+	8s_rRNA
LG5	RNAmmer-1.2	rRNA	44899397	44899511	68.1	+	8s_rRNA
LG5	RNAmmer-1.2	rRNA	45033005	45033119	68.1	+	8s_rRNA
LG5	RNAmmer-1.2	rRNA	45036040	45036154	68.1	+	8s_rRNA
LG5	RNAmmer-1.2	rRNA	45027614	45027728	68.1	+	8s_rRNA
LG5	RNAmmer-1.2	rRNA	44902430	44902544	68.1	+	8s_rRNA
LG5	RNAmmer-1.2	rRNA	44905129	44905243	68.1	+	8s_rRNA
LG5	RNAmmer-1.2	rRNA	44890635	44890749	68.1	+	8s_rRNA
LG5	RNAmmer-1.2	rRNA	44891983	44892097	68.1	+	8s_rRNA
LG5	RNAmmer-1.2	rRNA	45045819	45045933	68.1	+	8s_rRNA
LG5	RNAmmer-1.2	rRNA	44892657	44892771	68.1	+	8s_rRNA
LG5	RNAmmer-1.2	rRNA	44899060	44899174	68.1	+	8s_rRNA
LG5	RNAmmer-1.2	rRNA	44895016	44895130	68.1	+	8s_rRNA
LG5	RNAmmer-1.2	rRNA	44891309	44891423	68.1	+	8s_rRNA
LG5	RNAmmer-1.2	rRNA	45038735	45038849	68.1	+	8s_rRNA
LG5	RNAmmer-1.2	rRNA	44889961	44890075	68.1	+	8s_rRNA
LG5	RNAmmer-1.2	rRNA	44898049	44898163	68.1	+	8s_rRNA
LG5	RNAmmer-1.2	rRNA	44892320	44892434	68.1	+	8s_rRNA
LG5	RNAmmer-1.2	rRNA	44902767	44902881	68.1	+	8s_rRNA
LG5	RNAmmer-1.2	rRNA	45027950	45028064	68.1	+	8s_rRNA
LG5	RNAmmer-1.2	rRNA	44900745	44900859	68.1	+	8s_rRNA
LG5	RNAmmer-1.2	rRNA	44902093	44902207	68.1	+	8s_rRNA
LG5	RNAmmer-1.2	rRNA	45027277	45027391	68.1	+	8s_rRNA
LG5	RNAmmer-1.2	rRNA	45025934	45026048	68.1	+	8s_rRNA
LG5	RNAmmer-1.2	rRNA	44896701	44896815	68.1	+	8s_rRNA
LG5	RNAmmer-1.2	rRNA	44889624	44889738	68.1	+	8s_rRNA
LG5	RNAmmer-1.2	rRNA	45035366	45035480	68.1	+	8s_rRNA
LG5	RNAmmer-1.2	rRNA	44890298	44890412	68.1	+	8s_rRNA
LG5	RNAmmer-1.2	rRNA	44890972	44891086	68.1	+	8s_rRNA
LG5	RNAmmer-1.2	rRNA	45042105	45042219	68.1	+	8s_rRNA
LG5	RNAmmer-1.2	rRNA	45030646	45030760	68.1	+	8s_rRNA
LG5	RNAmmer-1.2	rRNA	45029298	45029412	68.1	+	8s_rRNA
LG5	RNAmmer-1.2	rRNA	44896364	44896478	68.1	+	8s_rRNA
LG5	RNAmmer-1.2	rRNA	45032668	45032782	68.1	+	8s_rRNA
LG5	RNAmmer-1.2	rRNA	45034016	45034130	68.1	+	8s_rRNA
LG5	RNAmmer-1.2	rRNA	45034692	45034806	68.1	+	8s_rRNA
LG5	RNAmmer-1.2	rRNA	44897038	44897152	68.1	+	8s_rRNA
LG5	RNAmmer-1.2	rRNA	44897712	44897826	68.1	+	8s_rRNA
LG5	RNAmmer-1.2	rRNA	45031320	45031434	68.1	+	8s_rRNA
LG5	RNAmmer-1.2	rRNA	45046495	45046609	68.1	+	8s_rRNA
LG5	RNAmmer-1.2	rRNA	45029970	45030084	68.1	+	8s_rRNA
LG5	RNAmmer-1.2	rRNA	45033342	45033456	68.1	+	8s_rRNA
LG5	RNAmmer-1.2	rRNA	44900408	44900522	68.1	+	8s_rRNA
LG5	RNAmmer-1.2	rRNA	45026269	45026383	68.1	+	8s_rRNA
LG5	RNAmmer-1.2	rRNA	44901082	44901196	68.1	+	8s_rRNA
LG5	RNAmmer-1.2	rRNA	45025598	45025712	68.1	+	8s_rRNA
LG5	RNAmmer-1.2	rRNA	45039410	45039524	68.1	+	8s_rRNA
LG5	RNAmmer-1.2	rRNA	45031994	45032108	68.1	+	8s_rRNA
LG5	RNAmmer-1.2	rRNA	44899734	44899848	68.1	+	8s_rRNA
LG5	RNAmmer-1.2	rRNA	45023572	45023686	68.1	+	8s_rRNA
LG5	RNAmmer-1.2	rRNA	45028623	45028737	68.1	+	8s_rRNA
LG5	RNAmmer-1.2	rRNA	45030983	45031097	68.1	+	8s_rRNA
LG5	RNAmmer-1.2	rRNA	45034354	45034468	68.1	+	8s_rRNA
LG5	RNAmmer-1.2	rRNA	45048857	45048971	64.5	+	8s_rRNA
LG5	RNAmmer-1.2	rRNA	45063916	45064029	64.1	+	8s_rRNA
LG5	RNAmmer-1.2	rRNA	45051553	45051667	64.1	+	8s_rRNA
LG5	RNAmmer-1.2	rRNA	45049868	45049982	64.1	+	8s_rRNA
LG5	RNAmmer-1.2	rRNA	45023239	45023352	62.9	+	8s_rRNA
LG5	RNAmmer-1.2	rRNA	45059536	45059650	61.9	+	8s_rRNA
LG5	RNAmmer-1.2	rRNA	45057370	45057484	61.9	+	8s_rRNA
LG5	RNAmmer-1.2	rRNA	45051890	45052004	61.3	+	8s_rRNA
LG5	RNAmmer-1.2	rRNA	45058453	45058567	61.3	+	8s_rRNA
LG5	RNAmmer-1.2	rRNA	45050205	45050319	61.3	+	8s_rRNA
LG5	RNAmmer-1.2	rRNA	45043455	45043570	59.9	+	8s_rRNA
LG5	RNAmmer-1.2	rRNA	45057707	45057821	59.8	+	8s_rRNA
LG5	RNAmmer-1.2	rRNA	30523097	30523211	59.6	-	8s_rRNA
LG5	RNAmmer-1.2	rRNA	45056961	45057075	58.2	+	8s_rRNA
LG5	RNAmmer-1.2	rRNA	45048185	45048299	58	+	8s_rRNA
LG5	RNAmmer-1.2	rRNA	45058790	45058904	57.8	+	8s_rRNA
LG5	RNAmmer-1.2	rRNA	45061557	45061671	57.7	+	8s_rRNA
LG5	RNAmmer-1.2	rRNA	45047170	45047285	56	+	8s_rRNA
LG5	RNAmmer-1.2	rRNA	45055950	45056064	55.9	+	8s_rRNA
LG5	RNAmmer-1.2	rRNA	45052228	45052342	55.3	+	8s_rRNA
LG5	RNAmmer-1.2	rRNA	45050542	45050656	55.3	+	8s_rRNA
LG5	RNAmmer-1.2	rRNA	45023907	45024022	55.1	+	8s_rRNA
LG5	RNAmmer-1.2	rRNA	45052565	45052679	54.9	+	8s_rRNA
LG5	RNAmmer-1.2	rRNA	45050879	45050993	54.9	+	8s_rRNA
LG5	RNAmmer-1.2	rRNA	45067139	45067253	54.4	+	8s_rRNA
LG5	RNAmmer-1.2	rRNA	45059873	45059987	53.3	+	8s_rRNA
LG5	RNAmmer-1.2	rRNA	45063579	45063693	53.2	+	8s_rRNA
LG5	RNAmmer-1.2	rRNA	45024928	45025041	53	+	8s_rRNA
LG5	RNAmmer-1.2	rRNA	45064590	45064703	52.3	+	8s_rRNA
LG5	RNAmmer-1.2	rRNA	45062566	45062680	51.9	+	8s_rRNA
LG5	RNAmmer-1.2	rRNA	45059127	45059241	51.4	+	8s_rRNA
LG5	RNAmmer-1.2	rRNA	45060210	45060324	51.4	+	8s_rRNA
LG5	RNAmmer-1.2	rRNA	45064253	45064367	50.5	+	8s_rRNA
LG10	RNAmmer-1.2	rRNA	25015214	25015328	50	+	8s_rRNA
LG5	RNAmmer-1.2	rRNA	45053239	45053353	49.1	+	8s_rRNA
LG5	RNAmmer-1.2	rRNA	45058044	45058158	49.1	+	8s_rRNA
LG5	RNAmmer-1.2	rRNA	45065602	45065716	48.2	+	8s_rRNA
LG5	RNAmmer-1.2	rRNA	45066276	45066390	46.5	+	8s_rRNA
LG5	RNAmmer-1.2	rRNA	45067999	45068113	46.3	+	8s_rRNA
LG5	RNAmmer-1.2	rRNA	45053577	45053691	45.4	+	8s_rRNA
LG5	RNAmmer-1.2	rRNA	45062904	45063018	44.6	+	8s_rRNA
LG5	RNAmmer-1.2	rRNA	45054266	45054380	44.6	+	8s_rRNA
LG5	RNAmmer-1.2	rRNA	45060547	45060661	44.3	+	8s_rRNA
LG5	RNAmmer-1.2	rRNA	45064927	45065041	44.2	+	8s_rRNA
LG5	RNAmmer-1.2	rRNA	45065265	45065378	43.9	+	8s_rRNA
LG5	RNAmmer-1.2	rRNA	45065939	45066052	43.7	+	8s_rRNA
LG5	RNAmmer-1.2	rRNA	45051216	45051330	43.1	+	8s_rRNA
LG5	RNAmmer-1.2	rRNA	45049531	45049645	43.1	+	8s_rRNA
LG5	RNAmmer-1.2	rRNA	45053929	45054045	42.9	+	8s_rRNA
scaffold_2005	RNAmmer-1.2	rRNA	14923	15037	42.8	-	8s_rRNA
LG5	RNAmmer-1.2	rRNA	45056624	45056738	42.3	+	8s_rRNA
LG5	RNAmmer-1.2	rRNA	45063242	45063356	41.8	+	8s_rRNA
LG5	RNAmmer-1.2	rRNA	45052902	45053015	41.8	+	8s_rRNA
LG5	RNAmmer-1.2	rRNA	45067569	45067682	41.1	+	8s_rRNA
LG5	RNAmmer-1.2	rRNA	45061894	45062008	40.8	+	8s_rRNA
LG5	RNAmmer-1.2	rRNA	45054939	45055053	39	+	8s_rRNA
LG12	RNAmmer-1.2	rRNA	2802954	2803068	38.7	-	8s_rRNA
LG5	RNAmmer-1.2	rRNA	45049194	45049307	38.5	+	8s_rRNA
LG5	RNAmmer-1.2	rRNA	45055613	45055727	38.3	+	8s_rRNA
LG5	RNAmmer-1.2	rRNA	45048520	45048634	38.3	+	8s_rRNA
LG5	RNAmmer-1.2	rRNA	67356824	67356938	36.9	-	8s_rRNA
LG5	RNAmmer-1.2	rRNA	45066709	45066823	36.1	+	8s_rRNA
LG5	RNAmmer-1.2	rRNA	67527265	67527379	36.1	-	8s_rRNA
LG8	RNAmmer-1.2	rRNA	49502051	49502165	33.4	+	8s_rRNA
LG5	RNAmmer-1.2	rRNA	45055276	45055390	32	+	8s_rRNA
LG9	RNAmmer-1.2	rRNA	12822856	12822972	31.7	-	8s_rRNA
LG5	RNAmmer-1.2	rRNA	45056287	45056400	31.2	+	8s_rRNA
LG5	RNAmmer-1.2	rRNA	45062230	45062343	27	+	8s_rRNA
LG5	RNAmmer-1.2	rRNA	45054603	45054715	24.1	+	8s_rRNA
LG12	RNAmmer-1.2	rRNA	2716002	2716116	24.1	-	8s_rRNA
LG5	RNAmmer-1.2	rRNA	6690937	6691049	24	+	8s_rRNA
scaffold_881	RNAmmer-1.2	rRNA	18893	19006	23.6	+	8s_rRNA
scaffold_416	RNAmmer-1.2	rRNA	48868	48982	21	+	8s_rRNA
scaffold_432	RNAmmer-1.2	rRNA	30961	31075	21	-	8s_rRNA
scaffold_76	RNAmmer-1.2	rRNA	24943	25057	21	-	8s_rRNA
scaffold_76	RNAmmer-1.2	rRNA	1090	1204	21	+	8s_rRNA
scaffold_76	RNAmmer-1.2	rRNA	128017	128131	21	+	8s_rRNA
scaffold_432	RNAmmer-1.2	rRNA	7108	7222	21	+	8s_rRNA
LG5	RNAmmer-1.2	rRNA	45024594	45024705	20.4	+	8s_rRNA
LG5	RNAmmer-1.2	rRNA	45060884	45060998	20.3	+	8s_rRNA
LG3	RNAmmer-1.2	rRNA	28748552	28748666	20.1	-	8s_rRNA
LG5	RNAmmer-1.2	rRNA	45061221	45061334	13.1	+	8s_rRNA
LG9	RNAmmer-1.2	rRNA	28919239	28919349	9.8	-	8s_rRNA

## Sheet: Table S3
Table S3. Gene ontology (GO) enrichment analysis of the signficantly expanded gene families in Q. rubra (p<0.01).
GO ID	GO description	p-val	Corrected p-val	Cluster frequency	Total,, frequency	Genes
6952	defense response	6.54e-65	1.07e-61	473/1949 24.2%	2868/25563 11.2%	QURUB.07G009000.1 QURUB.05G026400.1 QURUB.04G057600.1 QURUB.08G132800.1 QURUB.07G034800.1 QURUB.10G036400.1 QURUB.01G052400.1 QURUB.04G178000.1 QURUB.04G094000.1 QURUB.05G005500.1 QURUB.02G034800.1 QURUB.08G255500.1 QURUB.10G027500.1 QURUB.12G088300.1 QURUB.M132100.1 QURUB.10G037200.1 QURUB.04G013400.1 QURUB.05G240600.1 QURUB.11G024500.1 QURUB.09G015800.1 QURUB.05G237300.1 QURUB.05G283300.1 QURUB…
51704	multi-organism process	1.87e-47	1.53e-44	411/1949 21.0%	2668/25563 10.4%	QURUB.08G067200.1 QURUB.12G155500.1 QURUB.11G151400.1 QURUB.05G036100.1 QURUB.04G057600.1 QURUB.04G178000.1 QURUB.04G094000.1 QURUB.09G201800.1 QURUB.05G005500.1 QURUB.02G034800.1 QURUB.08G090700.1 QURUB.08G255500.1 QURUB.M132100.1 QURUB.01G188000.1 QURUB.05G240600.1 QURUB.01G124400.1 QURUB.11G024500.1 QURUB.05G036800.1 QURUB.M098600.1 QURUB.05G237300.1 QURUB.05G283300.1 QURUB.08G090000.1 QURUB.0…
6950	response to stress	4.95e-43	2.7e-40	689/1949 35.3%	5694/25563 22.2%	QURUB.11G048600.1 QURUB.07G061500.1 QURUB.11G047800.1 QURUB.01G211000.1 QURUB.08G234600.1 QURUB.01G137200.1 QURUB.07G009000.1 QURUB.05G026400.1 QURUB.04G057600.1 QURUB.03G084900.1 QURUB.08G132800.1 QURUB.10G009000.1 QURUB.10G008900.1 QURUB.07G034800.1 QURUB.10G036400.1 QURUB.01G052400.1 QURUB.04G178000.1 QURUB.04G094000.1 QURUB.10G019400.1 QURUB.05G005500.1 QURUB.02G034800.1 QURUB.08G255500.1 QUR…
16772	transferase activity, transferring phosphorus-containing groups	3.36e-39	1.37e-36	505/1949 25.9%	3833/25563 14.9%	QURUB.07G061500.1 QURUB.12G155500.1 QURUB.09G112100.1 QURUB.10G230500.1 QURUB.09G044800.1 QURUB.05G036100.1 QURUB.03G109300.1 QURUB.05G026400.1 QURUB.04G057600.1 QURUB.05G137100.1 QURUB.09G201800.1 QURUB.08G177100.1 QURUB.12G088300.1 QURUB.09G000600.1 QURUB.M132100.1 QURUB.11G186000.1 QURUB.04G013400.1 QURUB.05G240600.1 QURUB.05G137800.1 QURUB.09G165900.1 QURUB.01G124400.1 QURUB.05G036800.1 QURUB…
166	nucleotide binding	6.79e-39	2.22e-36	742/1949 38.0%	6454/25563 25.2%	QURUB.12G100800.1 QURUB.07G061500.1 QURUB.12G155500.1 QURUB.09G112100.1 QURUB.10G230500.1 QURUB.02G326500.1 QURUB.09G044800.1 QURUB.05G036100.1 QURUB.03G109300.1 QURUB.07G009000.1 QURUB.05G026400.1 QURUB.04G057600.1 QURUB.05G137100.1 QURUB.08G132800.1 QURUB.10G009000.1 QURUB.10G008900.1 QURUB.07G034800.1 QURUB.01G052400.1 QURUB.10G019400.1 QURUB.09G201800.1 QURUB.08G177100.1 QURUB.M019600.1 QURUB…
3824	catalytic activity	2.32e-36	6.32e-34	1315/1949 67.4%	13807/25563 54.0%	QURUB.12G100800.1 QURUB.10G230500.1 QURUB.02G113300.1 QURUB.03G237700.1 QURUB.04G252500.1 QURUB.03G109300.1 QURUB.07G009000.1 QURUB.04G057600.1 QURUB.05G137100.1 QURUB.11G228100.1 QURUB.03G084900.1 QURUB.05G109600.1 QURUB.10G008900.1 QURUB.10G036400.1 QURUB.01G052400.1 QURUB.09G156300.1 QURUB.04G094000.1 QURUB.10G019400.1 QURUB.09G201800.1 QURUB.08G177100.1 QURUB.06G167100.1 QURUB.01G180800.1 QUR…
43167	ion binding	1.63e-33	3.81e-31	1094/1949 56.1%	11014/25563 43.0%	QURUB.12G100800.1 QURUB.10G230500.1 QURUB.02G113300.1 QURUB.05G094900.1 QURUB.04G252500.1 QURUB.03G109300.1 QURUB.07G009000.1 QURUB.04G057600.1 QURUB.05G137100.1 QURUB.03G084900.1 QURUB.05G109600.1 QURUB.08G132800.1 QURUB.10G008900.1 QURUB.01G052400.1 QURUB.10G019400.1 QURUB.09G201800.1 QURUB.08G177100.1 QURUB.05G080500.1 QURUB.06G167100.1 QURUB.01G180800.1 QURUB.10G027500.1 QURUB.12G088300.1 QUR…
3964	RNA-directed DNA polymerase activity	2.77e-33	5.67e-31	159/1949 8.1%	748/25563 2.9%	QURUB.06G173200.1 QURUB.04G217900.1 QURUB.07G061500.1 QURUB.08G192100.1 QURUB.02G217600.1 QURUB.12G196200.1 QURUB.02G136200.1 QURUB.08G138900.1 QURUB.05G026400.1 QURUB.03G019000.1 QURUB.07G185200.1 QURUB.08G078600.1 QURUB.06G185800.1 QURUB.02G200300.1 QURUB.08G091100.1 QURUB.03G255700.1 QURUB.12G143300.1 QURUB.12G088300.1 QURUB.03G249200.1 QURUB.10G056200.1 QURUB.09G000600.1 QURUB.04G115600.1 QUR…
32559	adenyl ribonucleotide binding	9.11e-33	1.66e-30	595/1949 30.5%	5034/25563 19.6%	QURUB.12G155500.1 QURUB.09G112100.1 QURUB.10G230500.1 QURUB.02G326500.1 QURUB.09G044800.1 QURUB.05G036100.1 QURUB.03G109300.1 QURUB.07G009000.1 QURUB.05G026400.1 QURUB.04G057600.1 QURUB.05G137100.1 QURUB.08G132800.1 QURUB.07G034800.1 QURUB.01G052400.1 QURUB.09G201800.1 QURUB.08G177100.1 QURUB.10G027500.1 QURUB.12G088300.1 QURUB.M132100.1 QURUB.11G186000.1 QURUB.04G013400.1 QURUB.05G240600.1 QURUB…
6278	RNA-dependent DNA replication	1.32e-32	2.16e-30	153/1949 7.8%	712/25563 2.7%	QURUB.06G173200.1 QURUB.04G217900.1 QURUB.07G061500.1 QURUB.08G192100.1 QURUB.12G196200.1 QURUB.02G136200.1 QURUB.08G138900.1 QURUB.05G026400.1 QURUB.03G019000.1 QURUB.07G185200.1 QURUB.08G078600.1 QURUB.06G185800.1 QURUB.02G200300.1 QURUB.08G091100.1 QURUB.03G255700.1 QURUB.12G143300.1 QURUB.12G088300.1 QURUB.03G249200.1 QURUB.10G056200.1 QURUB.09G000600.1 QURUB.04G115600.1 QURUB.03G162800.1 QUR…
2218	activation of innate immune response	1.96e-32	2.91e-30	69/1949 3.5%	173/25563 0.6%	QURUB.04G050000.1 QURUB.04G245400.1 QURUB.04G057800.1 QURUB.04G055100.1 QURUB.04G244500.1 QURUB.04G049700.1 QURUB.04G055200.1 QURUB.04G049600.1 QURUB.04G055000.1 QURUB.07G134000.1 QURUB.M160000.1 QURUB.04G246100.1 QURUB.07G130400.1 QURUB.04G057600.1 QURUB.04G057700.1 QURUB.05G284000.1 QURUB.07G134800.1 QURUB.04G245300.1 QURUB.07G190600.1 QURUB.07G134100.1 QURUB.08G255500.1 QURUB.05G283500.1 QURUB…
45089	positive regulation of innate immune response	1.61e-31	2.2e-29	69/1949 3.5%	178/25563 0.6%	QURUB.04G050000.1 QURUB.04G245400.1 QURUB.04G057800.1 QURUB.04G055100.1 QURUB.04G244500.1 QURUB.04G049700.1 QURUB.04G055200.1 QURUB.04G049600.1 QURUB.04G055000.1 QURUB.07G134000.1 QURUB.M160000.1 QURUB.04G246100.1 QURUB.07G130400.1 QURUB.04G057600.1 QURUB.04G057700.1 QURUB.05G284000.1 QURUB.07G134800.1 QURUB.04G245300.1 QURUB.07G190600.1 QURUB.07G134100.1 QURUB.08G255500.1 QURUB.05G283500.1 QURUB…
34061	DNA polymerase activity	3.85e-31	4.85e-29	159/1949 8.1%	779/25563 3.0%	QURUB.06G173200.1 QURUB.04G217900.1 QURUB.07G061500.1 QURUB.08G192100.1 QURUB.02G217600.1 QURUB.12G196200.1 QURUB.02G136200.1 QURUB.08G138900.1 QURUB.05G026400.1 QURUB.03G019000.1 QURUB.07G185200.1 QURUB.08G078600.1 QURUB.06G185800.1 QURUB.02G200300.1 QURUB.08G091100.1 QURUB.03G255700.1 QURUB.12G143300.1 QURUB.12G088300.1 QURUB.03G249200.1 QURUB.10G056200.1 QURUB.09G000600.1 QURUB.04G115600.1 QUR…
30554	adenyl nucleotide binding	7.24e-31	8.38e-29	603/1949 30.9%	5201/25563 20.3%	QURUB.12G100800.1 QURUB.12G155500.1 QURUB.09G112100.1 QURUB.10G230500.1 QURUB.02G326500.1 QURUB.09G044800.1 QURUB.05G036100.1 QURUB.03G109300.1 QURUB.07G009000.1 QURUB.05G026400.1 QURUB.04G057600.1 QURUB.05G137100.1 QURUB.08G132800.1 QURUB.07G034800.1 QURUB.01G052400.1 QURUB.09G201800.1 QURUB.08G177100.1 QURUB.10G027500.1 QURUB.12G088300.1 QURUB.M132100.1 QURUB.11G186000.1 QURUB.04G013400.1 QURUB…
4674	protein serine/threonine kinase activity	8.14e-31	8.38e-29	300/1949 15.3%	2023/25563 7.9%	QURUB.01G165800.1 QURUB.12G155500.1 QURUB.09G112100.1 QURUB.02G061100.1 QURUB.03G224500.1 QURUB.12G184900.1 QURUB.09G218200.1 QURUB.09G044800.1 QURUB.M160000.1 QURUB.05G036100.1 QURUB.09G095200.1 QURUB.01G124000.1 QURUB.03G109300.1 QURUB.04G231200.1 QURUB.04G057600.1 QURUB.05G137100.1 QURUB.05G142400.1 QURUB.08G081400.1 QURUB.05G038800.1 QURUB.10G116100.1 QURUB.09G201800.1 QURUB.08G177100.1 QURUB…
2253	activation of immune response	8.19e-31	8.38e-29	69/1949 3.5%	182/25563 0.7%	QURUB.04G050000.1 QURUB.04G245400.1 QURUB.04G057800.1 QURUB.04G055100.1 QURUB.04G244500.1 QURUB.04G049700.1 QURUB.04G055200.1 QURUB.04G049600.1 QURUB.04G055000.1 QURUB.07G134000.1 QURUB.M160000.1 QURUB.04G246100.1 QURUB.07G130400.1 QURUB.04G057600.1 QURUB.04G057700.1 QURUB.05G284000.1 QURUB.07G134800.1 QURUB.04G245300.1 QURUB.07G190600.1 QURUB.07G134100.1 QURUB.08G255500.1 QURUB.05G283500.1 QURUB…
50896	response to stimulus	2.79e-30	2.69e-28	835/1949 42.8%	7941/25563 31.0%	QURUB.M112000.1 QURUB.11G048600.1 QURUB.11G047800.1 QURUB.07G009000.1 QURUB.04G057600.1 QURUB.03G084900.1 QURUB.08G132800.1 QURUB.10G008900.1 QURUB.10G036400.1 QURUB.01G052400.1 QURUB.04G094000.1 QURUB.10G019400.1 QURUB.05G005500.1 QURUB.08G255500.1 QURUB.01G180800.1 QURUB.10G027500.1 QURUB.12G088300.1 QURUB.09G000600.1 QURUB.10G037200.1 QURUB.10G009700.1 QURUB.05G240600.1 QURUB.03G085700.1 QURUB…
4672	protein kinase activity	4.05e-30	3.68e-28	333/1949 17.0%	2362/25563 9.2%	QURUB.01G165800.1 QURUB.12G155500.1 QURUB.09G112100.1 QURUB.10G230500.1 QURUB.02G061100.1 QURUB.03G224500.1 QURUB.12G184900.1 QURUB.09G218200.1 QURUB.09G044800.1 QURUB.M160000.1 QURUB.05G036100.1 QURUB.09G095200.1 QURUB.01G124000.1 QURUB.03G109300.1 QURUB.04G231200.1 QURUB.04G057600.1 QURUB.05G137100.1 QURUB.05G142400.1 QURUB.08G081400.1 QURUB.05G038800.1 QURUB.10G116100.1 QURUB.09G201800.1 QURUB…
16045	detection of bacterium	4.71e-30	4.06e-28	50/1949 2.5%	98/25563 0.3%	QURUB.04G245400.1 QURUB.04G057800.1 QURUB.04G055100.1 QURUB.04G244500.1 QURUB.04G055200.1 QURUB.04G055000.1 QURUB.07G134000.1 QURUB.M160000.1 QURUB.04G246100.1 QURUB.07G130400.1 QURUB.04G057600.1 QURUB.04G057700.1 QURUB.07G134800.1 QURUB.04G245300.1 QURUB.07G190600.1 QURUB.07G134100.1 QURUB.07G129900.1 QURUB.07G130600.1 QURUB.M132000.1 QURUB.04G245100.1 QURUB.07G135400.1 QURUB.04G054800.1 QURUB.0…
6468	protein amino acid phosphorylation	7.68e-30	6.28e-28	333/1949 17.0%	2370/25563 9.2%	QURUB.01G165800.1 QURUB.12G155500.1 QURUB.09G112100.1 QURUB.10G230500.1 QURUB.02G061100.1 QURUB.03G224500.1 QURUB.12G184900.1 QURUB.09G218200.1 QURUB.09G044800.1 QURUB.M160000.1 QURUB.05G036100.1 QURUB.09G095200.1 QURUB.01G124000.1 QURUB.03G109300.1 QURUB.04G231200.1 QURUB.04G057600.1 QURUB.05G137100.1 QURUB.05G142400.1 QURUB.08G081400.1 QURUB.05G038800.1 QURUB.10G116100.1 QURUB.09G201800.1 QURUB…
9875	pollen-pistil interaction	1.12e-29	8.71e-28	91/1949 4.6%	315/25563 1.2%	QURUB.05G036200.1 QURUB.M171400.1 QURUB.12G155500.1 QURUB.09G201600.1 QURUB.01G124200.1 QURUB.06G125400.1 QURUB.05G036300.1 QURUB.05G036100.1 QURUB.03G102300.1 QURUB.01G124000.1 QURUB.05G038700.1 QURUB.10G060800.1 QURUB.04G193100.1 QURUB.05G037100.1 QURUB.04G151600.1 QURUB.01G124100.1 QURUB.08G081400.1 QURUB.05G038800.1 QURUB.10G116100.1 QURUB.06G125300.1 QURUB.M204700.1 QURUB.09G201800.1 QURUB.0…
31349	positive regulation of defense response	1.24e-29	8.89e-28	69/1949 3.5%	189/25563 0.7%	QURUB.04G050000.1 QURUB.04G245400.1 QURUB.04G057800.1 QURUB.04G055100.1 QURUB.04G244500.1 QURUB.04G049700.1 QURUB.04G055200.1 QURUB.04G049600.1 QURUB.04G055000.1 QURUB.07G134000.1 QURUB.M160000.1 QURUB.04G246100.1 QURUB.07G130400.1 QURUB.04G057600.1 QURUB.04G057700.1 QURUB.05G284000.1 QURUB.07G134800.1 QURUB.04G245300.1 QURUB.07G190600.1 QURUB.07G134100.1 QURUB.08G255500.1 QURUB.05G283500.1 QURUB…
34004	germacradienol synthase activity	1.25e-29	8.89e-28	29/1949 1.4%	32/25563 0.1%	QURUB.08G090000.1 QURUB.08G067200.1 QURUB.08G067100.1 QURUB.10G042400.1 QURUB.11G151400.1 QURUB.08G082800.1 QURUB.08G062900.1 QURUB.11G175900.1 QURUB.08G158700.1 QURUB.11G200900.1 QURUB.08G083200.1 QURUB.11G151300.1 QURUB.11G175100.1 QURUB.M107300.1 QURUB.08G062400.1 QURUB.11G175500.1 QURUB.08G082700.1 QURUB.08G068200.1 QURUB.10G118100.1 QURUB.M230500.1 QURUB.M213500.1 QURUB.08G067500.1 QURUB.M22…
50778	positive regulation of immune response	5.47e-29	3.73e-27	69/1949 3.5%	193/25563 0.7%	QURUB.04G050000.1 QURUB.04G245400.1 QURUB.04G057800.1 QURUB.04G055100.1 QURUB.04G244500.1 QURUB.04G049700.1 QURUB.04G055200.1 QURUB.04G049600.1 QURUB.04G055000.1 QURUB.07G134000.1 QURUB.M160000.1 QURUB.04G246100.1 QURUB.07G130400.1 QURUB.04G057600.1 QURUB.04G057700.1 QURUB.05G284000.1 QURUB.07G134800.1 QURUB.04G245300.1 QURUB.07G190600.1 QURUB.07G134100.1 QURUB.08G255500.1 QURUB.05G283500.1 QURUB…
16114	terpenoid biosynthetic process	6.59e-29	4.31e-27	87/1949 4.4%	297/25563 1.1%	QURUB.10G017000.1 QURUB.10G167500.1 QURUB.08G067200.1 QURUB.05G010800.1 QURUB.11G024800.1 QURUB.08G067100.1 QURUB.11G151400.1 QURUB.11G023900.1 QURUB.04G195800.1 QURUB.10G168200.1 QURUB.04G108200.1 QURUB.08G062900.1 QURUB.05G010700.1 QURUB.04G108100.1 QURUB.11G200900.1 QURUB.08G083200.1 QURUB.05G007000.1 QURUB.11G151300.1 QURUB.11G175100.1 QURUB.M107300.1 QURUB.M137800.1 QURUB.10G168100.1 QURUB.1…
10359	regulation of anion channel activity	9.84e-29	6.19e-27	50/1949 2.5%	103/25563 0.4%	QURUB.04G245400.1 QURUB.04G057800.1 QURUB.04G055100.1 QURUB.04G244500.1 QURUB.04G055200.1 QURUB.04G055000.1 QURUB.07G134000.1 QURUB.M160000.1 QURUB.04G246100.1 QURUB.07G130400.1 QURUB.04G057600.1 QURUB.04G057700.1 QURUB.07G134800.1 QURUB.04G245300.1 QURUB.07G190600.1 QURUB.07G134100.1 QURUB.07G129900.1 QURUB.07G130600.1 QURUB.M132000.1 QURUB.04G245100.1 QURUB.07G135400.1 QURUB.04G054800.1 QURUB.0…
2684	positive regulation of immune system process	1.13e-28	6.84e-27	69/1949 3.5%	195/25563 0.7%	QURUB.04G050000.1 QURUB.04G245400.1 QURUB.04G057800.1 QURUB.04G055100.1 QURUB.04G244500.1 QURUB.04G049700.1 QURUB.04G055200.1 QURUB.04G049600.1 QURUB.04G055000.1 QURUB.07G134000.1 QURUB.M160000.1 QURUB.04G246100.1 QURUB.07G130400.1 QURUB.04G057600.1 QURUB.04G057700.1 QURUB.05G284000.1 QURUB.07G134800.1 QURUB.04G245300.1 QURUB.07G190600.1 QURUB.07G134100.1 QURUB.08G255500.1 QURUB.05G283500.1 QURUB…
32553	ribonucleotide binding	1.63e-28	9.54e-27	609/1949 31.2%	5370/25563 21.0%	QURUB.12G155500.1 QURUB.09G112100.1 QURUB.10G230500.1 QURUB.02G326500.1 QURUB.09G044800.1 QURUB.05G036100.1 QURUB.03G109300.1 QURUB.07G009000.1 QURUB.05G026400.1 QURUB.04G057600.1 QURUB.05G137100.1 QURUB.08G132800.1 QURUB.07G034800.1 QURUB.01G052400.1 QURUB.09G201800.1 QURUB.08G177100.1 QURUB.10G027500.1 QURUB.12G088300.1 QURUB.M132100.1 QURUB.11G186000.1 QURUB.04G013400.1 QURUB.05G240600.1 QURUB…
34003	vetispiradiene synthase activity	1.86e-28	9.8e-27	26/1949 1.3%	27/25563 0.1%	QURUB.08G090000.1 QURUB.08G067200.1 QURUB.08G067100.1 QURUB.10G042400.1 QURUB.11G151400.1 QURUB.08G082800.1 QURUB.08G062900.1 QURUB.11G175900.1 QURUB.08G158700.1 QURUB.11G200900.1 QURUB.08G083200.1 QURUB.11G175100.1 QURUB.M107300.1 QURUB.08G062400.1 QURUB.11G175500.1 QURUB.08G068200.1 QURUB.10G118100.1 QURUB.M230500.1 QURUB.08G067500.1 QURUB.M229700.1 QURUB.11G175400.1 QURUB.M034500.1 QURUB.08G06…
80017	alpha-humulene synthase activity	1.86e-28	9.8e-27	26/1949 1.3%	27/25563 0.1%	QURUB.08G090000.1 QURUB.08G067200.1 QURUB.08G067100.1 QURUB.10G042400.1 QURUB.11G151400.1 QURUB.08G082800.1 QURUB.08G062900.1 QURUB.11G175900.1 QURUB.08G158700.1 QURUB.11G200900.1 QURUB.08G083200.1 QURUB.11G175100.1 QURUB.M107300.1 QURUB.08G062400.1 QURUB.11G175500.1 QURUB.08G068200.1 QURUB.10G118100.1 QURUB.M230500.1 QURUB.08G067500.1 QURUB.M229700.1 QURUB.11G175400.1 QURUB.M034500.1 QURUB.08G06…
80016	(-)-E-beta-caryophyllene synthase activity	1.86e-28	9.8e-27	26/1949 1.3%	27/25563 0.1%	QURUB.08G090000.1 QURUB.08G067200.1 QURUB.08G067100.1 QURUB.10G042400.1 QURUB.11G151400.1 QURUB.08G082800.1 QURUB.08G062900.1 QURUB.11G175900.1 QURUB.08G158700.1 QURUB.11G200900.1 QURUB.08G083200.1 QURUB.11G175100.1 QURUB.M107300.1 QURUB.08G062400.1 QURUB.11G175500.1 QURUB.08G068200.1 QURUB.10G118100.1 QURUB.M230500.1 QURUB.08G067500.1 QURUB.M229700.1 QURUB.11G175400.1 QURUB.M034500.1 QURUB.08G06…
4888	transmembrane receptor activity	2.03e-28	1.04e-26	79/1949 4.0%	253/25563 0.9%	QURUB.06G173200.1 QURUB.04G245400.1 QURUB.12G196200.1 QURUB.04G244500.1 QURUB.M159600.1 QURUB.08G138900.1 QURUB.04G055200.1 QURUB.07G089600.1 QURUB.07G134000.1 QURUB.M160000.1 QURUB.12G031900.1 QURUB.04G246100.1 QURUB.07G130400.1 QURUB.05G026400.1 QURUB.10G060800.1 QURUB.M082100.1 QURUB.05G021200.1 QURUB.04G057700.1 QURUB.05G158200.1 QURUB.07G134800.1 QURUB.04G245300.1 QURUB.07G190600.1 QURUB.06G…
32550	purine ribonucleoside binding	4.36e-28	2.16e-26	595/1949 30.5%	5230/25563 20.4%	QURUB.12G155500.1 QURUB.09G112100.1 QURUB.10G230500.1 QURUB.02G326500.1 QURUB.09G044800.1 QURUB.05G036100.1 QURUB.03G109300.1 QURUB.07G009000.1 QURUB.05G026400.1 QURUB.04G057600.1 QURUB.05G137100.1 QURUB.08G132800.1 QURUB.07G034800.1 QURUB.01G052400.1 QURUB.09G201800.1 QURUB.08G177100.1 QURUB.10G027500.1 QURUB.12G088300.1 QURUB.M132100.1 QURUB.11G186000.1 QURUB.04G013400.1 QURUB.05G240600.1 QURUB…
9595	detection of biotic stimulus	5.45e-28	2.41e-26	50/1949 2.5%	106/25563 0.4%	QURUB.04G245400.1 QURUB.04G057800.1 QURUB.04G055100.1 QURUB.04G244500.1 QURUB.04G055200.1 QURUB.04G055000.1 QURUB.07G134000.1 QURUB.M160000.1 QURUB.04G246100.1 QURUB.07G130400.1 QURUB.04G057600.1 QURUB.04G057700.1 QURUB.07G134800.1 QURUB.04G245300.1 QURUB.07G190600.1 QURUB.07G134100.1 QURUB.07G129900.1 QURUB.07G130600.1 QURUB.M132000.1 QURUB.04G245100.1 QURUB.07G135400.1 QURUB.04G054800.1 QURUB.0…
22898	regulation of transmembrane transporter activity	5.45e-28	2.41e-26	50/1949 2.5%	106/25563 0.4%	QURUB.04G245400.1 QURUB.04G057800.1 QURUB.04G055100.1 QURUB.04G244500.1 QURUB.04G055200.1 QURUB.04G055000.1 QURUB.07G134000.1 QURUB.M160000.1 QURUB.04G246100.1 QURUB.07G130400.1 QURUB.04G057600.1 QURUB.04G057700.1 QURUB.07G134800.1 QURUB.04G245300.1 QURUB.07G190600.1 QURUB.07G134100.1 QURUB.07G129900.1 QURUB.07G130600.1 QURUB.M132000.1 QURUB.04G245100.1 QURUB.07G135400.1 QURUB.04G054800.1 QURUB.0…
32409	regulation of transporter activity	5.45e-28	2.41e-26	50/1949 2.5%	106/25563 0.4%	QURUB.04G245400.1 QURUB.04G057800.1 QURUB.04G055100.1 QURUB.04G244500.1 QURUB.04G055200.1 QURUB.04G055000.1 QURUB.07G134000.1 QURUB.M160000.1 QURUB.04G246100.1 QURUB.07G130400.1 QURUB.04G057600.1 QURUB.04G057700.1 QURUB.07G134800.1 QURUB.04G245300.1 QURUB.07G190600.1 QURUB.07G134100.1 QURUB.07G129900.1 QURUB.07G130600.1 QURUB.M132000.1 QURUB.04G245100.1 QURUB.07G135400.1 QURUB.04G054800.1 QURUB.0…
32412	regulation of ion transmembrane transporter activity	5.45e-28	2.41e-26	50/1949 2.5%	106/25563 0.4%	QURUB.04G245400.1 QURUB.04G057800.1 QURUB.04G055100.1 QURUB.04G244500.1 QURUB.04G055200.1 QURUB.04G055000.1 QURUB.07G134000.1 QURUB.M160000.1 QURUB.04G246100.1 QURUB.07G130400.1 QURUB.04G057600.1 QURUB.04G057700.1 QURUB.07G134800.1 QURUB.04G245300.1 QURUB.07G190600.1 QURUB.07G134100.1 QURUB.07G129900.1 QURUB.07G130600.1 QURUB.M132000.1 QURUB.04G245100.1 QURUB.07G135400.1 QURUB.04G054800.1 QURUB.0…
32549	ribonucleoside binding	5.66e-28	2.44e-26	595/1949 30.5%	5235/25563 20.4%	QURUB.12G155500.1 QURUB.09G112100.1 QURUB.10G230500.1 QURUB.02G326500.1 QURUB.09G044800.1 QURUB.05G036100.1 QURUB.03G109300.1 QURUB.07G009000.1 QURUB.05G026400.1 QURUB.04G057600.1 QURUB.05G137100.1 QURUB.08G132800.1 QURUB.07G034800.1 QURUB.01G052400.1 QURUB.09G201800.1 QURUB.08G177100.1 QURUB.10G027500.1 QURUB.12G088300.1 QURUB.M132100.1 QURUB.11G186000.1 QURUB.04G013400.1 QURUB.05G240600.1 QURUB…
51707	response to other organism	7.01e-28	2.94e-26	289/1949 14.8%	1996/25563 7.8%	QURUB.08G067200.1 QURUB.08G028100.1 QURUB.05G208600.1 QURUB.11G151400.1 QURUB.09G218200.1 QURUB.M160000.1 QURUB.04G057600.1 QURUB.04G178000.1 QURUB.10G116100.1 QURUB.11G175100.1 QURUB.04G094000.1 QURUB.05G005500.1 QURUB.09G143800.1 QURUB.02G034800.1 QURUB.08G255500.1 QURUB.M132100.1 QURUB.04G050200.1 QURUB.07G174900.1 QURUB.05G240600.1 QURUB.11G024500.1 QURUB.M159700.1 QURUB.M098600.1 QURUB.05G23…
43531	ADP binding	9.35e-28	3.83e-26	179/1949 9.1%	998/25563 3.9%	QURUB.06G173200.1 QURUB.03G157100.1 QURUB.10G027700.1 QURUB.M175700.1 QURUB.06G060000.1 QURUB.12G196200.1 QURUB.04G004700.1 QURUB.11G190500.1 QURUB.08G138900.1 QURUB.04G241100.1 QURUB.07G009000.1 QURUB.03G078200.1 QURUB.05G026400.1 QURUB.08G132800.1 QURUB.07G034800.1 QURUB.01G052800.1 QURUB.04G009800.1 QURUB.10G126700.1 QURUB.09G015600.1 QURUB.01G052400.1 QURUB.10G013500.1 QURUB.06G059700.1 QURUB…
9607	response to biotic stimulus	1.44e-27	5.76e-26	291/1949 14.9%	2024/25563 7.9%	QURUB.08G067200.1 QURUB.08G028100.1 QURUB.05G208600.1 QURUB.11G151400.1 QURUB.09G218200.1 QURUB.M160000.1 QURUB.04G057600.1 QURUB.04G178000.1 QURUB.10G116100.1 QURUB.11G175100.1 QURUB.04G094000.1 QURUB.05G005500.1 QURUB.09G143800.1 QURUB.02G034800.1 QURUB.08G255500.1 QURUB.M132100.1 QURUB.04G050200.1 QURUB.07G174900.1 QURUB.05G240600.1 QURUB.11G024500.1 QURUB.M159700.1 QURUB.M098600.1 QURUB.05G23…
32440	2-alkenal reductase activity	3.76e-27	1.46e-25	38/1949 1.9%	62/25563 0.2%	QURUB.10G019600.1 QURUB.10G022100.1 QURUB.10G009500.1 QURUB.10G019700.1 QURUB.10G019200.1 QURUB.10G010600.1 QURUB.10G022500.1 QURUB.10G020300.1 QURUB.10G021800.1 QURUB.10G009900.1 QURUB.10G021600.1 QURUB.10G009300.1 QURUB.10G010100.1 QURUB.10G070100.1 QURUB.10G022400.1 QURUB.10G019500.1 QURUB.10G021900.1 QURUB.10G009000.1 QURUB.10G008900.1 QURUB.10G010500.1 QURUB.10G009400.1 QURUB.10G012200.1 QUR…
2764	immune response-regulating signaling pathway	1.35e-26	5.12e-25	50/1949 2.5%	112/25563 0.4%	QURUB.04G245400.1 QURUB.04G057800.1 QURUB.04G055100.1 QURUB.04G244500.1 QURUB.04G055200.1 QURUB.04G055000.1 QURUB.07G134000.1 QURUB.M160000.1 QURUB.04G246100.1 QURUB.07G130400.1 QURUB.04G057600.1 QURUB.04G057700.1 QURUB.07G134800.1 QURUB.04G245300.1 QURUB.07G190600.1 QURUB.07G134100.1 QURUB.07G129900.1 QURUB.07G130600.1 QURUB.M132000.1 QURUB.04G245100.1 QURUB.07G135400.1 QURUB.04G054800.1 QURUB.0…
32555	purine ribonucleotide binding	1.88e-26	7e-25	596/1949 30.5%	5315/25563 20.7%	QURUB.12G155500.1 QURUB.09G112100.1 QURUB.10G230500.1 QURUB.02G326500.1 QURUB.09G044800.1 QURUB.05G036100.1 QURUB.03G109300.1 QURUB.07G009000.1 QURUB.05G026400.1 QURUB.04G057600.1 QURUB.05G137100.1 QURUB.08G132800.1 QURUB.07G034800.1 QURUB.01G052400.1 QURUB.09G201800.1 QURUB.08G177100.1 QURUB.10G027500.1 QURUB.12G088300.1 QURUB.M132100.1 QURUB.11G186000.1 QURUB.04G013400.1 QURUB.05G240600.1 QURUB…
48544	recognition of pollen	3.12e-26	1.13e-24	84/1949 4.3%	302/25563 1.1%	QURUB.05G036200.1 QURUB.12G155500.1 QURUB.09G201600.1 QURUB.01G124200.1 QURUB.06G125400.1 QURUB.05G036300.1 QURUB.05G036100.1 QURUB.03G102300.1 QURUB.01G124000.1 QURUB.05G038700.1 QURUB.10G060800.1 QURUB.05G037100.1 QURUB.04G151600.1 QURUB.01G124100.1 QURUB.08G081400.1 QURUB.05G038800.1 QURUB.10G116100.1 QURUB.06G125300.1 QURUB.M204700.1 QURUB.09G201800.1 QURUB.05G037300.1 QURUB.12G155700.1 QURUB…
8037	cell recognition	5.13e-26	1.82e-24	84/1949 4.3%	304/25563 1.1%	QURUB.05G036200.1 QURUB.12G155500.1 QURUB.09G201600.1 QURUB.01G124200.1 QURUB.06G125400.1 QURUB.05G036300.1 QURUB.05G036100.1 QURUB.03G102300.1 QURUB.01G124000.1 QURUB.05G038700.1 QURUB.10G060800.1 QURUB.05G037100.1 QURUB.04G151600.1 QURUB.01G124100.1 QURUB.08G081400.1 QURUB.05G038800.1 QURUB.10G116100.1 QURUB.06G125300.1 QURUB.M204700.1 QURUB.09G201800.1 QURUB.05G037300.1 QURUB.12G155700.1 QURUB…
4872	receptor activity	5.61e-26	1.95e-24	79/1949 4.0%	273/25563 1.0%	QURUB.06G173200.1 QURUB.04G245400.1 QURUB.12G196200.1 QURUB.04G244500.1 QURUB.M159600.1 QURUB.08G138900.1 QURUB.04G055200.1 QURUB.07G089600.1 QURUB.07G134000.1 QURUB.M160000.1 QURUB.12G031900.1 QURUB.04G246100.1 QURUB.07G130400.1 QURUB.05G026400.1 QURUB.10G060800.1 QURUB.M082100.1 QURUB.05G021200.1 QURUB.04G057700.1 QURUB.05G158200.1 QURUB.07G134800.1 QURUB.04G245300.1 QURUB.07G190600.1 QURUB.06G…
8299	isoprenoid biosynthetic process	6.1e-26	2.08e-24	87/1949 4.4%	324/25563 1.2%	QURUB.10G017000.1 QURUB.10G167500.1 QURUB.08G067200.1 QURUB.05G010800.1 QURUB.11G024800.1 QURUB.08G067100.1 QURUB.11G151400.1 QURUB.11G023900.1 QURUB.04G195800.1 QURUB.10G168200.1 QURUB.04G108200.1 QURUB.08G062900.1 QURUB.05G010700.1 QURUB.04G108100.1 QURUB.11G200900.1 QURUB.08G083200.1 QURUB.05G007000.1 QURUB.11G151300.1 QURUB.11G175100.1 QURUB.M107300.1 QURUB.M137800.1 QURUB.10G168100.1 QURUB.1…
4713	protein tyrosine kinase activity	1.44e-25	4.79e-24	73/1949 3.7%	240/25563 0.9%	QURUB.03G245700.1 QURUB.05G036200.1 QURUB.09G112100.1 QURUB.09G201600.1 QURUB.08G176100.1 QURUB.02G061100.1 QURUB.05G036300.1 QURUB.12G184900.1 QURUB.05G036100.1 QURUB.08G176900.1 QURUB.09G095200.1 QURUB.05G038700.1 QURUB.05G037100.1 QURUB.08G081400.1 QURUB.05G038800.1 QURUB.09G113000.1 QURUB.03G245600.1 QURUB.M204700.1 QURUB.09G201800.1 QURUB.08G177100.1 QURUB.05G037300.1 QURUB.09G218800.1 QURUB…
45088	regulation of innate immune response	1.76e-25	5.76e-24	70/1949 3.5%	223/25563 0.8%	QURUB.04G050000.1 QURUB.04G245400.1 QURUB.04G057800.1 QURUB.04G055100.1 QURUB.04G244500.1 QURUB.04G049700.1 QURUB.04G055200.1 QURUB.04G049600.1 QURUB.04G055000.1 QURUB.07G134000.1 QURUB.05G138700.1 QURUB.M160000.1 QURUB.04G246100.1 QURUB.07G130400.1 QURUB.04G057600.1 QURUB.04G057700.1 QURUB.05G284000.1 QURUB.07G134800.1 QURUB.04G245300.1 QURUB.07G190600.1 QURUB.07G134100.1 QURUB.08G255500.1 QURUB…
5488	binding	2.4e-25	7.69e-24	1406/1949 72.1%	15690/25563 61.3%	QURUB.M112000.1 QURUB.12G100800.1 QURUB.10G230500.1 QURUB.02G113300.1 QURUB.04G141100.1 QURUB.05G094900.1 QURUB.04G252500.1 QURUB.03G109300.1 QURUB.07G009000.1 QURUB.04G057600.1 QURUB.05G137100.1 QURUB.03G084900.1 QURUB.05G109600.1 QURUB.08G132800.1 QURUB.10G008900.1 QURUB.10G036400.1 QURUB.01G052400.1 QURUB.10G019400.1 QURUB.09G201800.1 QURUB.08G177100.1 QURUB.05G080500.1 QURUB.08G255500.1 QURUB…
10204	defense response signaling pathway, resistance gene-independent	4.11e-25	1.29e-23	50/1949 2.5%	119/25563 0.4%	QURUB.04G245400.1 QURUB.04G057800.1 QURUB.04G055100.1 QURUB.04G244500.1 QURUB.04G055200.1 QURUB.04G055000.1 QURUB.07G134000.1 QURUB.M160000.1 QURUB.04G246100.1 QURUB.07G130400.1 QURUB.04G057600.1 QURUB.04G057700.1 QURUB.07G134800.1 QURUB.04G245300.1 QURUB.07G190600.1 QURUB.07G134100.1 QURUB.07G129900.1 QURUB.07G130600.1 QURUB.M132000.1 QURUB.04G245100.1 QURUB.07G135400.1 QURUB.04G054800.1 QURUB.0…
19748	secondary metabolic process	4.61e-25	1.42e-23	181/1949 9.2%	1068/25563 4.1%	QURUB.06G167800.1 QURUB.06G095300.1 QURUB.09G121000.1 QURUB.08G067200.1 QURUB.05G010800.1 QURUB.06G238400.1 QURUB.06G238600.1 QURUB.11G151400.1 QURUB.01G137200.1 QURUB.11G023900.1 QURUB.10G168200.1 QURUB.04G108100.1 QURUB.07G185200.1 QURUB.08G083200.1 QURUB.01G180300.1 QURUB.02G231800.1 QURUB.11G175100.1 QURUB.M137800.1 QURUB.02G177100.1 QURUB.09G120400.1 QURUB.06G167100.1 QURUB.01G179600.1 QURUB…
16779	nucleotidyltransferase activity	4.74e-25	1.43e-23	173/1949 8.8%	999/25563 3.9%	QURUB.06G173200.1 QURUB.04G217900.1 QURUB.07G061500.1 QURUB.08G192100.1 QURUB.02G217600.1 QURUB.12G196200.1 QURUB.02G136200.1 QURUB.08G138900.1 QURUB.05G026400.1 QURUB.03G019000.1 QURUB.07G185200.1 QURUB.08G078600.1 QURUB.06G185800.1 QURUB.02G200300.1 QURUB.08G091100.1 QURUB.03G255700.1 QURUB.12G143300.1 QURUB.12G088300.1 QURUB.03G249200.1 QURUB.10G056200.1 QURUB.09G000600.1 QURUB.04G115600.1 QUR…
1883	purine nucleoside binding	5.65e-25	1.68e-23	604/1949 30.9%	5476/25563 21.4%	QURUB.12G100800.1 QURUB.12G155500.1 QURUB.09G112100.1 QURUB.10G230500.1 QURUB.02G326500.1 QURUB.09G044800.1 QURUB.05G036100.1 QURUB.03G109300.1 QURUB.07G009000.1 QURUB.05G026400.1 QURUB.04G057600.1 QURUB.05G137100.1 QURUB.08G132800.1 QURUB.07G034800.1 QURUB.01G052400.1 QURUB.09G201800.1 QURUB.08G177100.1 QURUB.10G027500.1 QURUB.12G088300.1 QURUB.M132100.1 QURUB.11G186000.1 QURUB.04G013400.1 QURUB…
17076	purine nucleotide binding	7.53e-25	2.2e-23	604/1949 30.9%	5482/25563 21.4%	QURUB.12G100800.1 QURUB.12G155500.1 QURUB.09G112100.1 QURUB.10G230500.1 QURUB.02G326500.1 QURUB.09G044800.1 QURUB.05G036100.1 QURUB.03G109300.1 QURUB.07G009000.1 QURUB.05G026400.1 QURUB.04G057600.1 QURUB.05G137100.1 QURUB.08G132800.1 QURUB.07G034800.1 QURUB.01G052400.1 QURUB.09G201800.1 QURUB.08G177100.1 QURUB.10G027500.1 QURUB.12G088300.1 QURUB.M132100.1 QURUB.11G186000.1 QURUB.04G013400.1 QURUB…
1882	nucleoside binding	8.68e-25	2.49e-23	604/1949 30.9%	5485/25563 21.4%	QURUB.12G100800.1 QURUB.12G155500.1 QURUB.09G112100.1 QURUB.10G230500.1 QURUB.02G326500.1 QURUB.09G044800.1 QURUB.05G036100.1 QURUB.03G109300.1 QURUB.07G009000.1 QURUB.05G026400.1 QURUB.04G057600.1 QURUB.05G137100.1 QURUB.08G132800.1 QURUB.07G034800.1 QURUB.01G052400.1 QURUB.09G201800.1 QURUB.08G177100.1 QURUB.10G027500.1 QURUB.12G088300.1 QURUB.M132100.1 QURUB.11G186000.1 QURUB.04G013400.1 QURUB…
48610	reproductive cellular process	2.23e-24	6.29e-23	127/1949 6.5%	632/25563 2.4%	QURUB.11G154000.1 QURUB.M171400.1 QURUB.12G155500.1 QURUB.09G201600.1 QURUB.01G124200.1 QURUB.06G125400.1 QURUB.05G036300.1 QURUB.03G237700.1 QURUB.05G036100.1 QURUB.01G124000.1 QURUB.05G037100.1 QURUB.08G081400.1 QURUB.05G038800.1 QURUB.01G187700.1 QURUB.10G116100.1 QURUB.09G201800.1 QURUB.06G191200.1 QURUB.05G037300.1 QURUB.12G155700.1 QURUB.01G138400.1 QURUB.01G188900.1 QURUB.01G188000.1 QURUB…
16773	phosphotransferase activity, alcohol group as acceptor	5.19e-24	1.44e-22	333/1949 17.0%	2553/25563 9.9%	QURUB.01G165800.1 QURUB.12G155500.1 QURUB.09G112100.1 QURUB.10G230500.1 QURUB.02G061100.1 QURUB.03G224500.1 QURUB.12G184900.1 QURUB.09G218200.1 QURUB.09G044800.1 QURUB.M160000.1 QURUB.05G036100.1 QURUB.09G095200.1 QURUB.01G124000.1 QURUB.03G109300.1 QURUB.04G231200.1 QURUB.04G057600.1 QURUB.05G137100.1 QURUB.05G142400.1 QURUB.08G081400.1 QURUB.05G038800.1 QURUB.10G116100.1 QURUB.09G201800.1 QURUB…
6260	DNA replication	8.3e-24	2.26e-22	153/1949 7.8%	853/25563 3.3%	QURUB.06G173200.1 QURUB.04G217900.1 QURUB.07G061500.1 QURUB.08G192100.1 QURUB.12G196200.1 QURUB.02G136200.1 QURUB.08G138900.1 QURUB.05G026400.1 QURUB.03G019000.1 QURUB.07G185200.1 QURUB.08G078600.1 QURUB.06G185800.1 QURUB.02G200300.1 QURUB.08G091100.1 QURUB.03G255700.1 QURUB.12G143300.1 QURUB.12G088300.1 QURUB.03G249200.1 QURUB.10G056200.1 QURUB.09G000600.1 QURUB.04G115600.1 QURUB.03G162800.1 QUR…
9856	pollination	1e-23	2.69e-22	122/1949 6.2%	603/25563 2.3%	QURUB.11G154000.1 QURUB.M171400.1 QURUB.12G155500.1 QURUB.09G201600.1 QURUB.01G124200.1 QURUB.06G125400.1 QURUB.05G036300.1 QURUB.05G036100.1 QURUB.01G124000.1 QURUB.05G037100.1 QURUB.08G081400.1 QURUB.05G038800.1 QURUB.01G187700.1 QURUB.10G116100.1 QURUB.09G201800.1 QURUB.06G191200.1 QURUB.05G037300.1 QURUB.12G155700.1 QURUB.01G138400.1 QURUB.01G188900.1 QURUB.01G188000.1 QURUB.03G185300.1 QURUB…
6721	terpenoid metabolic process	2.46e-23	6.5e-22	87/1949 4.4%	351/25563 1.3%	QURUB.10G017000.1 QURUB.10G167500.1 QURUB.08G067200.1 QURUB.05G010800.1 QURUB.11G024800.1 QURUB.08G067100.1 QURUB.11G151400.1 QURUB.11G023900.1 QURUB.04G195800.1 QURUB.10G168200.1 QURUB.04G108200.1 QURUB.08G062900.1 QURUB.05G010700.1 QURUB.04G108100.1 QURUB.11G200900.1 QURUB.08G083200.1 QURUB.05G007000.1 QURUB.11G151300.1 QURUB.11G175100.1 QURUB.M107300.1 QURUB.M137800.1 QURUB.10G168100.1 QURUB.1…
16628	oxidoreductase activity, acting on the CH-CH group of donors, NAD or NADP as acceptor	7.12e-23	1.85e-21	51/1949 2.6%	136/25563 0.5%	QURUB.09G014800.1 QURUB.10G019600.1 QURUB.10G019700.1 QURUB.10G022500.1 QURUB.09G015700.1 QURUB.10G021800.1 QURUB.10G009900.1 QURUB.10G021600.1 QURUB.10G010100.1 QURUB.09G014700.1 QURUB.10G022400.1 QURUB.10G019500.1 QURUB.10G021900.1 QURUB.10G009000.1 QURUB.10G008900.1 QURUB.10G019400.1 QURUB.10G009700.1 QURUB.10G020100.1 QURUB.01G126900.1 QURUB.10G019300.1 QURUB.09G015800.1 QURUB.09G014500.1 QUR…
44070	regulation of anion transport	7.43e-23	1.9e-21	50/1949 2.5%	131/25563 0.5%	QURUB.04G245400.1 QURUB.04G057800.1 QURUB.04G055100.1 QURUB.04G244500.1 QURUB.04G055200.1 QURUB.04G055000.1 QURUB.07G134000.1 QURUB.M160000.1 QURUB.04G246100.1 QURUB.07G130400.1 QURUB.04G057600.1 QURUB.04G057700.1 QURUB.07G134800.1 QURUB.04G245300.1 QURUB.07G190600.1 QURUB.07G134100.1 QURUB.07G129900.1 QURUB.07G130600.1 QURUB.M132000.1 QURUB.04G245100.1 QURUB.07G135400.1 QURUB.04G054800.1 QURUB.0…
50776	regulation of immune response	7.98e-22	2.01e-20	70/1949 3.5%	254/25563 0.9%	QURUB.04G050000.1 QURUB.04G245400.1 QURUB.04G057800.1 QURUB.04G055100.1 QURUB.04G244500.1 QURUB.04G049700.1 QURUB.04G055200.1 QURUB.04G049600.1 QURUB.04G055000.1 QURUB.07G134000.1 QURUB.05G138700.1 QURUB.M160000.1 QURUB.04G246100.1 QURUB.07G130400.1 QURUB.04G057600.1 QURUB.04G057700.1 QURUB.05G284000.1 QURUB.07G134800.1 QURUB.04G245300.1 QURUB.07G190600.1 QURUB.07G134100.1 QURUB.08G255500.1 QURUB…
43168	anion binding	4.14e-21	1.03e-19	628/1949 32.2%	5953/25563 23.2%	QURUB.12G100800.1 QURUB.12G155500.1 QURUB.09G112100.1 QURUB.10G230500.1 QURUB.02G326500.1 QURUB.09G044800.1 QURUB.05G036100.1 QURUB.03G109300.1 QURUB.07G009000.1 QURUB.05G026400.1 QURUB.04G057600.1 QURUB.05G137100.1 QURUB.05G109600.1 QURUB.08G132800.1 QURUB.07G034800.1 QURUB.01G052400.1 QURUB.09G201800.1 QURUB.08G177100.1 QURUB.10G027500.1 QURUB.12G088300.1 QURUB.M132100.1 QURUB.11G186000.1 QURUB…
3674	molecular_function	4.9e-21	1.2e-19	1737/1949 89.1%	20878/25563 81.6%	QURUB.M112000.1 QURUB.10G230500.1 QURUB.02G113300.1 QURUB.04G141100.1 QURUB.04G252500.1 QURUB.03G109300.1 QURUB.04G057600.1 QURUB.05G137100.1 QURUB.11G228100.1 QURUB.05G109600.1 QURUB.10G019400.1 QURUB.09G201800.1 QURUB.08G177100.1 QURUB.06G167100.1 QURUB.01G180800.1 QURUB.10G027500.1 QURUB.09G000600.1 QURUB.10G037200.1 QURUB.10G009700.1 QURUB.05G240600.1 QURUB.09G113600.1 QURUB.08G028500.1 QURUB…
6720	isoprenoid metabolic process	5.02e-21	1.21e-19	87/1949 4.4%	378/25563 1.4%	QURUB.10G017000.1 QURUB.10G167500.1 QURUB.08G067200.1 QURUB.05G010800.1 QURUB.11G024800.1 QURUB.08G067100.1 QURUB.11G151400.1 QURUB.11G023900.1 QURUB.04G195800.1 QURUB.10G168200.1 QURUB.04G108200.1 QURUB.08G062900.1 QURUB.05G010700.1 QURUB.04G108100.1 QURUB.11G200900.1 QURUB.08G083200.1 QURUB.05G007000.1 QURUB.11G151300.1 QURUB.11G175100.1 QURUB.M107300.1 QURUB.M137800.1 QURUB.10G168100.1 QURUB.1…
2682	regulation of immune system process	5.45e-21	1.29e-19	70/1949 3.5%	262/25563 1.0%	QURUB.04G050000.1 QURUB.04G245400.1 QURUB.04G057800.1 QURUB.04G055100.1 QURUB.04G244500.1 QURUB.04G049700.1 QURUB.04G055200.1 QURUB.04G049600.1 QURUB.04G055000.1 QURUB.07G134000.1 QURUB.05G138700.1 QURUB.M160000.1 QURUB.04G246100.1 QURUB.07G130400.1 QURUB.04G057600.1 QURUB.04G057700.1 QURUB.05G284000.1 QURUB.07G134800.1 QURUB.04G245300.1 QURUB.07G190600.1 QURUB.07G134100.1 QURUB.08G255500.1 QURUB…
4871	signal transducer activity	4.68e-20	1.08e-18	79/1949 4.0%	333/25563 1.3%	QURUB.06G173200.1 QURUB.04G245400.1 QURUB.12G196200.1 QURUB.04G244500.1 QURUB.M159600.1 QURUB.08G138900.1 QURUB.04G055200.1 QURUB.07G089600.1 QURUB.07G134000.1 QURUB.M160000.1 QURUB.12G031900.1 QURUB.04G246100.1 QURUB.07G130400.1 QURUB.05G026400.1 QURUB.10G060800.1 QURUB.M082100.1 QURUB.05G021200.1 QURUB.04G057700.1 QURUB.05G158200.1 QURUB.07G134800.1 QURUB.04G245300.1 QURUB.07G190600.1 QURUB.06G…
60089	molecular transducer activity	4.68e-20	1.08e-18	79/1949 4.0%	333/25563 1.3%	QURUB.06G173200.1 QURUB.04G245400.1 QURUB.12G196200.1 QURUB.04G244500.1 QURUB.M159600.1 QURUB.08G138900.1 QURUB.04G055200.1 QURUB.07G089600.1 QURUB.07G134000.1 QURUB.M160000.1 QURUB.12G031900.1 QURUB.04G246100.1 QURUB.07G130400.1 QURUB.05G026400.1 QURUB.10G060800.1 QURUB.M082100.1 QURUB.05G021200.1 QURUB.04G057700.1 QURUB.05G158200.1 QURUB.07G134800.1 QURUB.04G245300.1 QURUB.07G190600.1 QURUB.06G…
71475	cellular hyperosmotic salinity response	5.52e-20	1.24e-18	22/1949 1.1%	28/25563 0.1%	QURUB.10G017000.1 QURUB.10G016900.1 QURUB.10G016400.1 QURUB.10G018100.1 QURUB.10G017300.1 QURUB.10G017900.1 QURUB.09G192700.1 QURUB.10G016600.1 QURUB.10G017700.1 QURUB.10G017500.1 QURUB.10G016200.1 QURUB.10G018200.1 QURUB.09G192900.1 QURUB.09G193000.1 QURUB.10G017100.1 QURUB.10G018000.1 QURUB.10G018500.1 QURUB.10G016700.1 QURUB.10G017400.1 QURUB.10G108300.1 QURUB.09G192400.1 QURUB.10G017600.1
18874	benzoate metabolic process	5.52e-20	1.24e-18	22/1949 1.1%	28/25563 0.1%	QURUB.10G017000.1 QURUB.10G016900.1 QURUB.10G016400.1 QURUB.10G018100.1 QURUB.10G017300.1 QURUB.10G017900.1 QURUB.09G192700.1 QURUB.10G016600.1 QURUB.10G017700.1 QURUB.10G017500.1 QURUB.10G016200.1 QURUB.10G018200.1 QURUB.09G192900.1 QURUB.09G193000.1 QURUB.10G017100.1 QURUB.10G018000.1 QURUB.10G018500.1 QURUB.10G016700.1 QURUB.10G017400.1 QURUB.10G108300.1 QURUB.09G192400.1 QURUB.10G017600.1
71474	cellular hyperosmotic response	2.12e-19	4.69e-18	22/1949 1.1%	29/25563 0.1%	QURUB.10G017000.1 QURUB.10G016900.1 QURUB.10G016400.1 QURUB.10G018100.1 QURUB.10G017300.1 QURUB.10G017900.1 QURUB.09G192700.1 QURUB.10G016600.1 QURUB.10G017700.1 QURUB.10G017500.1 QURUB.10G016200.1 QURUB.10G018200.1 QURUB.09G192900.1 QURUB.09G193000.1 QURUB.10G017100.1 QURUB.10G018000.1 QURUB.10G018500.1 QURUB.10G016700.1 QURUB.10G017400.1 QURUB.10G108300.1 QURUB.09G192400.1 QURUB.10G017600.1
5524	ATP binding	4.11e-19	8.97e-18	503/1949 25.8%	4612/25563 18.0%	QURUB.12G155500.1 QURUB.09G112100.1 QURUB.10G230500.1 QURUB.02G326500.1 QURUB.09G044800.1 QURUB.05G036100.1 QURUB.03G109300.1 QURUB.07G009000.1 QURUB.04G057600.1 QURUB.05G137100.1 QURUB.08G132800.1 QURUB.07G034800.1 QURUB.01G052400.1 QURUB.09G201800.1 QURUB.08G177100.1 QURUB.M132100.1 QURUB.11G186000.1 QURUB.04G013400.1 QURUB.05G240600.1 QURUB.05G137800.1 QURUB.01G124400.1 QURUB.05G036800.1 QURUB…
9626	plant-type hypersensitive response	5.63e-19	1.21e-17	78/1949 4.0%	339/25563 1.3%	QURUB.06G095300.1 QURUB.04G245400.1 QURUB.04G057800.1 QURUB.04G055100.1 QURUB.04G244500.1 QURUB.04G055200.1 QURUB.02G034500.1 QURUB.04G055000.1 QURUB.07G134000.1 QURUB.M160000.1 QURUB.04G246100.1 QURUB.07G130400.1 QURUB.04G057600.1 QURUB.04G057700.1 QURUB.07G134800.1 QURUB.04G245300.1 QURUB.07G190600.1 QURUB.02G413200.1 QURUB.07G134100.1 QURUB.02G034800.1 QURUB.06G096400.1 QURUB.02G035100.1 QURUB…
50832	defense response to fungus	7.78e-19	1.65e-17	109/1949 5.5%	579/25563 2.2%	QURUB.04G050000.1 QURUB.07G174700.1 QURUB.04G049700.1 QURUB.04G258600.1 QURUB.05G240800.1 QURUB.04G151700.1 QURUB.09G218200.1 QURUB.11G023900.1 QURUB.07G185200.1 QURUB.04G178000.1 QURUB.05G005500.1 QURUB.09G143800.1 QURUB.05G283500.1 QURUB.03G249200.1 QURUB.07G174000.1 QURUB.M132100.1 QURUB.04G050200.1 QURUB.07G174900.1 QURUB.05G240600.1 QURUB.11G024500.1 QURUB.05G239800.1 QURUB.M159700.1 QURUB.1…
34050	host programmed cell death induced by symbiont	1.17e-18	2.46e-17	78/1949 4.0%	343/25563 1.3%	QURUB.06G095300.1 QURUB.04G245400.1 QURUB.04G057800.1 QURUB.04G055100.1 QURUB.04G244500.1 QURUB.04G055200.1 QURUB.02G034500.1 QURUB.04G055000.1 QURUB.07G134000.1 QURUB.M160000.1 QURUB.04G246100.1 QURUB.07G130400.1 QURUB.04G057600.1 QURUB.04G057700.1 QURUB.07G134800.1 QURUB.04G245300.1 QURUB.07G190600.1 QURUB.02G413200.1 QURUB.07G134100.1 QURUB.02G034800.1 QURUB.06G096400.1 QURUB.02G035100.1 QURUB…
42742	defense response to bacterium	1.35e-18	2.8e-17	131/1949 6.7%	768/25563 3.0%	QURUB.04G050000.1 QURUB.04G245400.1 QURUB.04G057800.1 QURUB.04G055100.1 QURUB.04G049700.1 QURUB.04G156800.1 QURUB.M160000.1 QURUB.04G057600.1 QURUB.07G134800.1 QURUB.07G185200.1 QURUB.04G094000.1 QURUB.07G134100.1 QURUB.08G255500.1 QURUB.05G283500.1 QURUB.10G018100.1 QURUB.03G249200.1 QURUB.04G050200.1 QURUB.10G200500.1 QURUB.04G094200.1 QURUB.04G156600.1 QURUB.05G283300.1 QURUB.07G135400.1 QURUB…
34074	marneral synthase activity	7.5e-18	1.46e-16	18/1949 0.9%	21/25563 0.0%	QURUB.05G006600.1 QURUB.05G006800.1 QURUB.05G088900.1 QURUB.05G010800.1 QURUB.05G068300.1 QURUB.05G011200.1 QURUB.05G089700.1 QURUB.05G233300.1 QURUB.05G011000.1 QURUB.04G108200.1 QURUB.05G088500.1 QURUB.05G006700.1 QURUB.05G010700.1 QURUB.05G088700.1 QURUB.05G089800.1 QURUB.04G108100.1 QURUB.05G007000.1 QURUB.05G007200.1
34075	arabidiol synthase activity	7.5e-18	1.46e-16	18/1949 0.9%	21/25563 0.0%	QURUB.05G006600.1 QURUB.05G006800.1 QURUB.05G088900.1 QURUB.05G010800.1 QURUB.05G068300.1 QURUB.05G011200.1 QURUB.05G089700.1 QURUB.05G233300.1 QURUB.05G011000.1 QURUB.04G108200.1 QURUB.05G088500.1 QURUB.05G006700.1 QURUB.05G010700.1 QURUB.05G088700.1 QURUB.05G089800.1 QURUB.04G108100.1 QURUB.05G007000.1 QURUB.05G007200.1
10263	tricyclic triterpenoid biosynthetic process	7.5e-18	1.46e-16	18/1949 0.9%	21/25563 0.0%	QURUB.05G006600.1 QURUB.05G006800.1 QURUB.05G088900.1 QURUB.05G010800.1 QURUB.05G068300.1 QURUB.05G011200.1 QURUB.05G089700.1 QURUB.05G233300.1 QURUB.05G011000.1 QURUB.04G108200.1 QURUB.05G088500.1 QURUB.05G006700.1 QURUB.05G010700.1 QURUB.05G088700.1 QURUB.05G089800.1 QURUB.04G108100.1 QURUB.05G007000.1 QURUB.05G007200.1
80011	baruol synthase activity	7.5e-18	1.46e-16	18/1949 0.9%	21/25563 0.0%	QURUB.05G006600.1 QURUB.05G006800.1 QURUB.05G088900.1 QURUB.05G010800.1 QURUB.05G068300.1 QURUB.05G011200.1 QURUB.05G089700.1 QURUB.05G233300.1 QURUB.05G011000.1 QURUB.04G108200.1 QURUB.05G088500.1 QURUB.05G006700.1 QURUB.05G010700.1 QURUB.05G088700.1 QURUB.05G089800.1 QURUB.04G108100.1 QURUB.05G007000.1 QURUB.05G007200.1
51746	thalianol synthase activity	7.5e-18	1.46e-16	18/1949 0.9%	21/25563 0.0%	QURUB.05G006600.1 QURUB.05G006800.1 QURUB.05G088900.1 QURUB.05G010800.1 QURUB.05G068300.1 QURUB.05G011200.1 QURUB.05G089700.1 QURUB.05G233300.1 QURUB.05G011000.1 QURUB.04G108200.1 QURUB.05G088500.1 QURUB.05G006700.1 QURUB.05G010700.1 QURUB.05G088700.1 QURUB.05G089800.1 QURUB.04G108100.1 QURUB.05G007000.1 QURUB.05G007200.1
16740	transferase activity	9.23e-18	1.78e-16	630/1949 32.3%	6170/25563 24.1%	QURUB.07G061500.1 QURUB.12G155500.1 QURUB.09G112100.1 QURUB.10G230500.1 QURUB.03G237700.1 QURUB.09G044800.1 QURUB.05G036100.1 QURUB.03G109300.1 QURUB.05G026400.1 QURUB.04G057600.1 QURUB.05G137100.1 QURUB.03G084900.1 QURUB.06G090400.1 QURUB.09G201800.1 QURUB.08G177100.1 QURUB.05G162200.1 QURUB.12G088300.1 QURUB.09G000600.1 QURUB.M132100.1 QURUB.11G186000.1 QURUB.08G273300.1 QURUB.04G013400.1 QURUB…
9581	detection of external stimulus	1.26e-17	2.39e-16	50/1949 2.5%	167/25563 0.6%	QURUB.04G245400.1 QURUB.04G057800.1 QURUB.04G055100.1 QURUB.04G244500.1 QURUB.04G055200.1 QURUB.04G055000.1 QURUB.07G134000.1 QURUB.M160000.1 QURUB.04G246100.1 QURUB.07G130400.1 QURUB.04G057600.1 QURUB.04G057700.1 QURUB.07G134800.1 QURUB.04G245300.1 QURUB.07G190600.1 QURUB.07G134100.1 QURUB.07G129900.1 QURUB.07G130600.1 QURUB.M132000.1 QURUB.04G245100.1 QURUB.07G135400.1 QURUB.04G054800.1 QURUB.0…
48584	positive regulation of response to stimulus	4.28e-17	8.05e-16	69/1949 3.5%	298/25563 1.1%	QURUB.04G050000.1 QURUB.04G245400.1 QURUB.04G057800.1 QURUB.04G055100.1 QURUB.04G244500.1 QURUB.04G049700.1 QURUB.04G055200.1 QURUB.04G049600.1 QURUB.04G055000.1 QURUB.07G134000.1 QURUB.M160000.1 QURUB.04G246100.1 QURUB.07G130400.1 QURUB.04G057600.1 QURUB.04G057700.1 QURUB.05G284000.1 QURUB.07G134800.1 QURUB.04G245300.1 QURUB.07G190600.1 QURUB.07G134100.1 QURUB.08G255500.1 QURUB.05G283500.1 QURUB…
16301	kinase activity	6.97e-17	1.3e-15	333/1949 17.0%	2829/25563 11.0%	QURUB.01G165800.1 QURUB.12G155500.1 QURUB.09G112100.1 QURUB.10G230500.1 QURUB.02G061100.1 QURUB.03G224500.1 QURUB.12G184900.1 QURUB.09G218200.1 QURUB.09G044800.1 QURUB.M160000.1 QURUB.05G036100.1 QURUB.09G095200.1 QURUB.01G124000.1 QURUB.03G109300.1 QURUB.04G231200.1 QURUB.04G057600.1 QURUB.05G137100.1 QURUB.05G142400.1 QURUB.08G081400.1 QURUB.05G038800.1 QURUB.10G116100.1 QURUB.09G201800.1 QURUB…
7154	cell communication	1.31e-16	2.41e-15	121/1949 6.2%	723/25563 2.8%	QURUB.M171400.1 QURUB.12G155500.1 QURUB.09G201600.1 QURUB.01G124200.1 QURUB.05G208600.1 QURUB.06G125400.1 QURUB.05G036300.1 QURUB.05G036100.1 QURUB.01G124000.1 QURUB.05G037100.1 QURUB.08G081400.1 QURUB.05G038800.1 QURUB.10G116100.1 QURUB.09G201800.1 QURUB.06G191200.1 QURUB.05G037300.1 QURUB.12G155700.1 QURUB.10G018100.1 QURUB.05G208400.1 QURUB.03G185300.1 QURUB.01G124400.1 QURUB.04G151900.1 QURUB…
10685	tetracyclic triterpenoid metabolic process	1.64e-16	2.94e-15	18/1949 0.9%	23/25563 0.0%	QURUB.05G006600.1 QURUB.05G006800.1 QURUB.05G088900.1 QURUB.05G010800.1 QURUB.05G068300.1 QURUB.05G011200.1 QURUB.05G089700.1 QURUB.05G233300.1 QURUB.05G011000.1 QURUB.04G108200.1 QURUB.05G088500.1 QURUB.05G006700.1 QURUB.05G010700.1 QURUB.05G088700.1 QURUB.05G089800.1 QURUB.04G108100.1 QURUB.05G007000.1 QURUB.05G007200.1
10686	tetracyclic triterpenoid biosynthetic process	1.64e-16	2.94e-15	18/1949 0.9%	23/25563 0.0%	QURUB.05G006600.1 QURUB.05G006800.1 QURUB.05G088900.1 QURUB.05G010800.1 QURUB.05G068300.1 QURUB.05G011200.1 QURUB.05G089700.1 QURUB.05G233300.1 QURUB.05G011000.1 QURUB.04G108200.1 QURUB.05G088500.1 QURUB.05G006700.1 QURUB.05G010700.1 QURUB.05G088700.1 QURUB.05G089800.1 QURUB.04G108100.1 QURUB.05G007000.1 QURUB.05G007200.1
47251	thiohydroximate beta-D-glucosyltransferase activity	3.05e-16	5.43e-15	22/1949 1.1%	36/25563 0.1%	QURUB.10G017000.1 QURUB.10G016900.1 QURUB.10G016400.1 QURUB.10G018100.1 QURUB.10G017300.1 QURUB.10G017900.1 QURUB.09G192700.1 QURUB.10G016600.1 QURUB.10G017700.1 QURUB.10G017500.1 QURUB.10G016200.1 QURUB.10G018200.1 QURUB.09G192900.1 QURUB.09G193000.1 QURUB.10G017100.1 QURUB.10G018000.1 QURUB.10G018500.1 QURUB.10G016700.1 QURUB.10G017400.1 QURUB.10G108300.1 QURUB.09G192400.1 QURUB.10G017600.1
46246	terpene biosynthetic process	3.58e-16	6.3e-15	40/1949 2.0%	120/25563 0.4%	QURUB.10G017000.1 QURUB.08G090000.1 QURUB.10G167500.1 QURUB.08G067200.1 QURUB.08G067100.1 QURUB.10G042400.1 QURUB.10G167900.1 QURUB.11G151400.1 QURUB.08G082800.1 QURUB.10G168200.1 QURUB.08G062900.1 QURUB.11G175900.1 QURUB.08G158700.1 QURUB.11G200900.1 QURUB.08G083200.1 QURUB.10G017400.1 QURUB.10G167800.1 QURUB.11G175100.1 QURUB.M107300.1 QURUB.08G062400.1 QURUB.10G168100.1 QURUB.11G175500.1 QURUB…
9871	jasmonic acid and ethylene-dependent systemic resistance, ethylene mediated signaling pathway	4.4e-16	7.58e-15	21/1949 1.0%	33/25563 0.1%	QURUB.04G050000.1 QURUB.02G416200.1 QURUB.05G283500.1 QURUB.02G412900.1 QURUB.02G416500.1 QURUB.04G049700.1 QURUB.05G283900.1 QURUB.05G283400.1 QURUB.04G050200.1 QURUB.04G049600.1 QURUB.04G050100.1 QURUB.02G416300.1 QURUB.04G049800.1 QURUB.05G283600.1 QURUB.05G284000.1 QURUB.04G049900.1 QURUB.02G416400.1 QURUB.05G283300.1 QURUB.05G284200.1 QURUB.04G050300.1 QURUB.02G413200.1
15692	lead ion transport	4.4e-16	7.58e-15	21/1949 1.0%	33/25563 0.1%	QURUB.05G208200.1 QURUB.05G208000.1 QURUB.12G143800.1 QURUB.05G210700.1 QURUB.05G208400.1 QURUB.05G207900.1 QURUB.03G249200.1 QURUB.04G032900.1 QURUB.05G208600.1 QURUB.05G207700.1 QURUB.09G124800.1 QURUB.05G208300.1 QURUB.05G208100.1 QURUB.05G209200.1 QURUB.04G224700.1 QURUB.05G208500.1 QURUB.05G209100.1 QURUB.07G185200.1 QURUB.04G143400.1 QURUB.12G143900.1 QURUB.12G144100.1
16627	oxidoreductase activity, acting on the CH-CH group of donors	4.5e-16	7.67e-15	51/1949 2.6%	187/25563 0.7%	QURUB.09G014800.1 QURUB.10G019600.1 QURUB.10G019700.1 QURUB.10G022500.1 QURUB.09G015700.1 QURUB.10G021800.1 QURUB.10G009900.1 QURUB.10G021600.1 QURUB.10G010100.1 QURUB.09G014700.1 QURUB.10G022400.1 QURUB.10G019500.1 QURUB.10G021900.1 QURUB.10G009000.1 QURUB.10G008900.1 QURUB.10G019400.1 QURUB.10G009700.1 QURUB.10G020100.1 QURUB.01G126900.1 QURUB.10G019300.1 QURUB.09G015800.1 QURUB.09G014500.1 QUR…
31347	regulation of defense response	5.7e-16	9.62e-15	78/1949 4.0%	380/25563 1.4%	QURUB.04G050000.1 QURUB.04G245400.1 QURUB.04G057800.1 QURUB.04G055100.1 QURUB.04G244500.1 QURUB.04G049700.1 QURUB.04G055200.1 QURUB.04G049600.1 QURUB.04G055000.1 QURUB.07G134000.1 QURUB.05G138700.1 QURUB.M160000.1 QURUB.04G246100.1 QURUB.07G130400.1 QURUB.04G057600.1 QURUB.04G057700.1 QURUB.05G284000.1 QURUB.07G134800.1 QURUB.04G245300.1 QURUB.07G185200.1 QURUB.07G190600.1 QURUB.07G134100.1 QURUB…
10334	sesquiterpene synthase activity	1.42e-15	2.37e-14	29/1949 1.4%	67/25563 0.2%	QURUB.08G090000.1 QURUB.08G067200.1 QURUB.08G067100.1 QURUB.10G042400.1 QURUB.11G151400.1 QURUB.08G082800.1 QURUB.08G062900.1 QURUB.11G175900.1 QURUB.08G158700.1 QURUB.11G200900.1 QURUB.08G083200.1 QURUB.11G151300.1 QURUB.11G175100.1 QURUB.M107300.1 QURUB.08G062400.1 QURUB.11G175500.1 QURUB.08G082700.1 QURUB.08G068200.1 QURUB.10G118100.1 QURUB.M230500.1 QURUB.M213500.1 QURUB.08G067500.1 QURUB.M22…
8171	O-methyltransferase activity	1.45e-15	2.39e-14	42/1949 2.1%	136/25563 0.5%	QURUB.08G146400.1 QURUB.03G085100.1 QURUB.03G086400.1 QURUB.09G094000.1 QURUB.08G158200.1 QURUB.04G190200.1 QURUB.09G093600.1 QURUB.03G105900.1 QURUB.08G146300.1 QURUB.M024300.1 QURUB.04G189900.1 QURUB.08G146000.1 QURUB.05G162400.1 QURUB.08G145900.1 QURUB.03G084900.1 QURUB.03G105800.1 QURUB.08G158300.1 QURUB.04G190100.1 QURUB.02G375400.1 QURUB.08G145800.1 QURUB.03G085800.1 QURUB.04G189800.1 QURUB…
80002	UDP-glucose:4-aminobenzoate acylglucosyltransferase activity	1.54e-15	2.52e-14	22/1949 1.1%	38/25563 0.1%	QURUB.10G017000.1 QURUB.10G016900.1 QURUB.10G016400.1 QURUB.10G018100.1 QURUB.10G017300.1 QURUB.10G017900.1 QURUB.09G192700.1 QURUB.10G016600.1 QURUB.10G017700.1 QURUB.10G017500.1 QURUB.10G016200.1 QURUB.10G018200.1 QURUB.09G192900.1 QURUB.09G193000.1 QURUB.10G017100.1 QURUB.10G018000.1 QURUB.10G018500.1 QURUB.10G016700.1 QURUB.10G017400.1 QURUB.10G108300.1 QURUB.09G192400.1 QURUB.10G017600.1
10930	negative regulation of auxin mediated signaling pathway	1.91e-15	3.09e-14	15/1949 0.7%	17/25563 0.0%	QURUB.04G050000.1 QURUB.05G283500.1 QURUB.04G049700.1 QURUB.05G283900.1 QURUB.05G283400.1 QURUB.04G050200.1 QURUB.04G049600.1 QURUB.04G050100.1 QURUB.04G049800.1 QURUB.05G283600.1 QURUB.05G284000.1 QURUB.04G049900.1 QURUB.05G283300.1 QURUB.05G284200.1 QURUB.04G050300.1
42299	lupeol synthase activity	2.01e-15	3.23e-14	18/1949 0.9%	25/25563 0.0%	QURUB.05G006600.1 QURUB.05G006800.1 QURUB.05G088900.1 QURUB.05G010800.1 QURUB.05G068300.1 QURUB.05G011200.1 QURUB.05G089700.1 QURUB.05G233300.1 QURUB.05G011000.1 QURUB.04G108200.1 QURUB.05G088500.1 QURUB.05G006700.1 QURUB.05G010700.1 QURUB.05G088700.1 QURUB.05G089800.1 QURUB.04G108100.1 QURUB.05G007000.1 QURUB.05G007200.1
45087	innate immune response	2.74e-15	4.35e-14	116/1949 5.9%	708/25563 2.7%	QURUB.06G095300.1 QURUB.04G050000.1 QURUB.04G245400.1 QURUB.04G057800.1 QURUB.04G055100.1 QURUB.04G049700.1 QURUB.04G151700.1 QURUB.M160000.1 QURUB.04G057600.1 QURUB.07G134800.1 QURUB.07G185200.1 QURUB.07G134100.1 QURUB.02G034800.1 QURUB.05G283500.1 QURUB.03G249200.1 QURUB.04G050200.1 QURUB.02G035000.1 QURUB.M159700.1 QURUB.02G034600.1 QURUB.05G283300.1 QURUB.06G096300.1 QURUB.07G135400.1 QURUB.0…
4519	endonuclease activity	1.04e-14	1.64e-13	85/1949 4.3%	456/25563 1.7%	QURUB.06G173200.1 QURUB.M116300.1 QURUB.07G061500.1 QURUB.03G104100.1 QURUB.02G217600.1 QURUB.12G196200.1 QURUB.10G070500.1 QURUB.08G138900.1 QURUB.07G089600.1 QURUB.09G143000.1 QURUB.04G194100.1 QURUB.05G206900.1 QURUB.12G031900.1 QURUB.02G199800.1 QURUB.M116200.1 QURUB.02G252100.1 QURUB.05G026400.1 QURUB.12G147300.1 QURUB.10G056800.1 QURUB.04G193100.1 QURUB.06G095200.1 QURUB.08G078600.1 QURUB.0…
9866	induced systemic resistance, ethylene mediated signaling pathway	1.06e-14	1.66e-13	15/1949 0.7%	18/25563 0.0%	QURUB.04G050000.1 QURUB.05G283500.1 QURUB.04G049700.1 QURUB.05G283900.1 QURUB.05G283400.1 QURUB.04G050200.1 QURUB.04G049600.1 QURUB.04G050100.1 QURUB.04G049800.1 QURUB.05G283600.1 QURUB.05G284000.1 QURUB.04G049900.1 QURUB.05G283300.1 QURUB.05G284200.1 QURUB.04G050300.1
46864	isoprenoid transport	1.18e-14	1.81e-13	21/1949 1.0%	37/25563 0.1%	QURUB.05G208200.1 QURUB.05G208000.1 QURUB.12G143800.1 QURUB.05G210700.1 QURUB.05G208400.1 QURUB.05G207900.1 QURUB.03G249200.1 QURUB.04G032900.1 QURUB.05G208600.1 QURUB.05G207700.1 QURUB.09G124800.1 QURUB.05G208300.1 QURUB.05G208100.1 QURUB.05G209200.1 QURUB.04G224700.1 QURUB.05G208500.1 QURUB.05G209100.1 QURUB.07G185200.1 QURUB.04G143400.1 QURUB.12G143900.1 QURUB.12G144100.1
46865	terpenoid transport	1.18e-14	1.81e-13	21/1949 1.0%	37/25563 0.1%	QURUB.05G208200.1 QURUB.05G208000.1 QURUB.12G143800.1 QURUB.05G210700.1 QURUB.05G208400.1 QURUB.05G207900.1 QURUB.03G249200.1 QURUB.04G032900.1 QURUB.05G208600.1 QURUB.05G207700.1 QURUB.09G124800.1 QURUB.05G208300.1 QURUB.05G208100.1 QURUB.05G209200.1 QURUB.04G224700.1 QURUB.05G208500.1 QURUB.05G209100.1 QURUB.07G185200.1 QURUB.04G143400.1 QURUB.12G143900.1 QURUB.12G144100.1
46482	para-aminobenzoic acid metabolic process	1.35e-14	2.05e-13	22/1949 1.1%	41/25563 0.1%	QURUB.10G017000.1 QURUB.10G016900.1 QURUB.10G016400.1 QURUB.10G018100.1 QURUB.10G017300.1 QURUB.10G017900.1 QURUB.09G192700.1 QURUB.10G016600.1 QURUB.10G017700.1 QURUB.10G017500.1 QURUB.10G016200.1 QURUB.10G018200.1 QURUB.09G192900.1 QURUB.09G193000.1 QURUB.10G017100.1 QURUB.10G018000.1 QURUB.10G018500.1 QURUB.10G016700.1 QURUB.10G017400.1 QURUB.10G108300.1 QURUB.09G192400.1 QURUB.10G017600.1
42300	beta-amyrin synthase activity	1.69e-14	2.54e-13	18/1949 0.9%	27/25563 0.1%	QURUB.05G006600.1 QURUB.05G006800.1 QURUB.05G088900.1 QURUB.05G010800.1 QURUB.05G068300.1 QURUB.05G011200.1 QURUB.05G089700.1 QURUB.05G233300.1 QURUB.05G011000.1 QURUB.04G108200.1 QURUB.05G088500.1 QURUB.05G006700.1 QURUB.05G010700.1 QURUB.05G088700.1 QURUB.05G089800.1 QURUB.04G108100.1 QURUB.05G007000.1 QURUB.05G007200.1
80024	indolebutyric acid metabolic process	2.64e-14	3.93e-13	22/1949 1.1%	42/25563 0.1%	QURUB.10G017000.1 QURUB.10G016900.1 QURUB.10G016400.1 QURUB.10G018100.1 QURUB.10G017300.1 QURUB.10G017900.1 QURUB.09G192700.1 QURUB.10G016600.1 QURUB.10G017700.1 QURUB.10G017500.1 QURUB.10G016200.1 QURUB.10G018200.1 QURUB.09G192900.1 QURUB.09G193000.1 QURUB.10G017100.1 QURUB.10G018000.1 QURUB.10G018500.1 QURUB.10G016700.1 QURUB.10G017400.1 QURUB.10G108300.1 QURUB.09G192400.1 QURUB.10G017600.1
12501	programmed cell death	2.94e-14	4.34e-13	91/1949 4.6%	514/25563 2.0%	QURUB.06G095300.1 QURUB.04G245400.1 QURUB.04G057800.1 QURUB.04G055100.1 QURUB.04G244500.1 QURUB.04G055200.1 QURUB.02G034500.1 QURUB.01G180000.1 QURUB.04G055000.1 QURUB.07G134000.1 QURUB.M160000.1 QURUB.01G137200.1 QURUB.04G246100.1 QURUB.07G130400.1 QURUB.04G057600.1 QURUB.04G057700.1 QURUB.07G134800.1 QURUB.04G245300.1 QURUB.07G190600.1 QURUB.01G137300.1 QURUB.01G180300.1 QURUB.02G413200.1 QURUB…
4064	arylesterase activity	4.7e-14	6.86e-13	15/1949 0.7%	19/25563 0.0%	QURUB.04G050000.1 QURUB.05G283500.1 QURUB.04G049700.1 QURUB.05G283900.1 QURUB.05G283400.1 QURUB.04G050200.1 QURUB.04G049600.1 QURUB.04G050100.1 QURUB.04G049800.1 QURUB.05G283600.1 QURUB.05G284000.1 QURUB.04G049900.1 QURUB.05G283300.1 QURUB.05G284200.1 QURUB.04G050300.1
34762	regulation of transmembrane transport	5.9e-14	8.46e-13	51/1949 2.6%	209/25563 0.8%	QURUB.04G245400.1 QURUB.04G057800.1 QURUB.04G055100.1 QURUB.04G244500.1 QURUB.04G055200.1 QURUB.07G089600.1 QURUB.04G055000.1 QURUB.07G134000.1 QURUB.M160000.1 QURUB.04G246100.1 QURUB.07G130400.1 QURUB.04G057600.1 QURUB.04G057700.1 QURUB.07G134800.1 QURUB.04G245300.1 QURUB.07G190600.1 QURUB.07G134100.1 QURUB.07G129900.1 QURUB.07G130600.1 QURUB.M132000.1 QURUB.04G245100.1 QURUB.07G135400.1 QURUB.0…
34765	regulation of ion transmembrane transport	5.9e-14	8.46e-13	51/1949 2.6%	209/25563 0.8%	QURUB.04G245400.1 QURUB.04G057800.1 QURUB.04G055100.1 QURUB.04G244500.1 QURUB.04G055200.1 QURUB.07G089600.1 QURUB.04G055000.1 QURUB.07G134000.1 QURUB.M160000.1 QURUB.04G246100.1 QURUB.07G130400.1 QURUB.04G057600.1 QURUB.04G057700.1 QURUB.07G134800.1 QURUB.04G245300.1 QURUB.07G190600.1 QURUB.07G134100.1 QURUB.07G129900.1 QURUB.07G130600.1 QURUB.M132000.1 QURUB.04G245100.1 QURUB.07G135400.1 QURUB.0…
16310	phosphorylation	8.2e-14	1.17e-12	337/1949 17.2%	3019/25563 11.8%	QURUB.01G165800.1 QURUB.12G155500.1 QURUB.09G112100.1 QURUB.10G230500.1 QURUB.02G061100.1 QURUB.03G224500.1 QURUB.12G184900.1 QURUB.09G218200.1 QURUB.09G044800.1 QURUB.M160000.1 QURUB.05G036100.1 QURUB.09G095200.1 QURUB.01G124000.1 QURUB.03G109300.1 QURUB.04G231200.1 QURUB.04G057600.1 QURUB.05G137100.1 QURUB.05G142400.1 QURUB.08G081400.1 QURUB.05G038800.1 QURUB.10G116100.1 QURUB.09G201800.1 QURUB…
9620	response to fungus	9.24e-14	1.3e-12	119/1949 6.1%	771/25563 3.0%	QURUB.04G050000.1 QURUB.07G174700.1 QURUB.04G049700.1 QURUB.04G258600.1 QURUB.05G240800.1 QURUB.04G151700.1 QURUB.09G218200.1 QURUB.11G023900.1 QURUB.07G185200.1 QURUB.04G178000.1 QURUB.10G116100.1 QURUB.05G005500.1 QURUB.09G143800.1 QURUB.05G283500.1 QURUB.03G249200.1 QURUB.07G174000.1 QURUB.M132100.1 QURUB.04G050200.1 QURUB.07G174900.1 QURUB.05G240600.1 QURUB.11G024500.1 QURUB.05G239800.1 QURUB…
52315	phytoalexin biosynthetic process	9.31e-14	1.3e-12	22/1949 1.1%	44/25563 0.1%	QURUB.10G168100.1 QURUB.10G200200.1 QURUB.10G167500.1 QURUB.10G194900.1 QURUB.10G167300.1 QURUB.10G195000.1 QURUB.10G167700.1 QURUB.10G200000.1 QURUB.10G194700.1 QURUB.10G199900.1 QURUB.10G167900.1 QURUB.10G200400.1 QURUB.10G166800.1 QURUB.10G168000.1 QURUB.10G168200.1 QURUB.10G167100.1 QURUB.10G200500.1 QURUB.10G199600.1 QURUB.10G167600.1 QURUB.10G200100.1 QURUB.10G167800.1 QURUB.10G199800.1
9617	response to bacterium	1.18e-13	1.64e-12	143/1949 7.3%	998/25563 3.9%	QURUB.06G095300.1 QURUB.04G050000.1 QURUB.04G245400.1 QURUB.04G057800.1 QURUB.04G055100.1 QURUB.04G049700.1 QURUB.04G156800.1 QURUB.M160000.1 QURUB.04G057600.1 QURUB.07G134800.1 QURUB.07G185200.1 QURUB.04G094000.1 QURUB.07G134100.1 QURUB.08G255500.1 QURUB.05G283500.1 QURUB.10G018100.1 QURUB.03G249200.1 QURUB.04G050200.1 QURUB.10G200500.1 QURUB.04G094200.1 QURUB.04G156600.1 QURUB.05G283300.1 QURUB…
6955	immune response	1.51e-13	2.08e-12	116/1949 5.9%	749/25563 2.9%	QURUB.06G095300.1 QURUB.04G050000.1 QURUB.04G245400.1 QURUB.04G057800.1 QURUB.04G055100.1 QURUB.04G049700.1 QURUB.04G151700.1 QURUB.M160000.1 QURUB.04G057600.1 QURUB.07G134800.1 QURUB.07G185200.1 QURUB.07G134100.1 QURUB.02G034800.1 QURUB.05G283500.1 QURUB.03G249200.1 QURUB.04G050200.1 QURUB.02G035000.1 QURUB.M159700.1 QURUB.02G034600.1 QURUB.05G283300.1 QURUB.06G096300.1 QURUB.07G135400.1 QURUB.0…
52482	defense response by cell wall thickening	2.43e-13	3.28e-12	29/1949 1.4%	79/25563 0.3%	QURUB.10G017000.1 QURUB.10G017900.1 QURUB.09G192700.1 QURUB.10G016600.1 QURUB.10G017500.1 QURUB.10G016200.1 QURUB.10G018200.1 QURUB.09G193000.1 QURUB.07G185200.1 QURUB.10G017400.1 QURUB.10G016900.1 QURUB.10G016400.1 QURUB.10G018100.1 QURUB.10G017300.1 QURUB.03G249200.1 QURUB.04G032900.1 QURUB.05G207700.1 QURUB.10G017700.1 QURUB.09G124800.1 QURUB.09G192900.1 QURUB.10G017100.1 QURUB.04G224700.1 QUR…
52544	defense response by callose deposition in cell wall	2.43e-13	3.28e-12	29/1949 1.4%	79/25563 0.3%	QURUB.10G017000.1 QURUB.10G017900.1 QURUB.09G192700.1 QURUB.10G016600.1 QURUB.10G017500.1 QURUB.10G016200.1 QURUB.10G018200.1 QURUB.09G193000.1 QURUB.07G185200.1 QURUB.10G017400.1 QURUB.10G016900.1 QURUB.10G016400.1 QURUB.10G018100.1 QURUB.10G017300.1 QURUB.03G249200.1 QURUB.04G032900.1 QURUB.05G207700.1 QURUB.10G017700.1 QURUB.09G124800.1 QURUB.09G192900.1 QURUB.10G017100.1 QURUB.04G224700.1 QUR…
31559	oxidosqualene cyclase activity	2.5e-13	3.35e-12	18/1949 0.9%	30/25563 0.1%	QURUB.05G006600.1 QURUB.05G006800.1 QURUB.05G088900.1 QURUB.05G010800.1 QURUB.05G068300.1 QURUB.05G011200.1 QURUB.05G089700.1 QURUB.05G233300.1 QURUB.05G011000.1 QURUB.04G108200.1 QURUB.05G088500.1 QURUB.05G006700.1 QURUB.05G010700.1 QURUB.05G088700.1 QURUB.05G089800.1 QURUB.04G108100.1 QURUB.05G007000.1 QURUB.05G007200.1
19199	transmembrane receptor protein kinase activity	2.8e-13	3.72e-12	39/1949 2.0%	137/25563 0.5%	QURUB.10G115800.1 QURUB.04G245400.1 QURUB.04G089100.1 QURUB.04G245900.1 QURUB.07G134400.1 QURUB.04G244500.1 QURUB.04G055200.1 QURUB.07G135100.1 QURUB.12G212600.1 QURUB.M236200.1 QURUB.07G135300.1 QURUB.07G134000.1 QURUB.M160000.1 QURUB.04G215600.1 QURUB.M164800.1 QURUB.04G246100.1 QURUB.07G130400.1 QURUB.04G244900.1 QURUB.10G060800.1 QURUB.04G245700.1 QURUB.05G021200.1 QURUB.04G245800.1 QURUB.04G…
2376	immune system process	5.09e-13	6.71e-12	119/1949 6.1%	790/25563 3.0%	QURUB.06G095300.1 QURUB.04G050000.1 QURUB.04G245400.1 QURUB.04G057800.1 QURUB.04G055100.1 QURUB.04G049700.1 QURUB.04G151700.1 QURUB.M160000.1 QURUB.04G057600.1 QURUB.07G134800.1 QURUB.07G185200.1 QURUB.07G134100.1 QURUB.02G034800.1 QURUB.08G255500.1 QURUB.05G283500.1 QURUB.03G249200.1 QURUB.04G050200.1 QURUB.02G035000.1 QURUB.M159700.1 QURUB.02G034600.1 QURUB.05G283300.1 QURUB.06G096300.1 QURUB.0…
52543	callose deposition in cell wall	7.33e-13	9.59e-12	29/1949 1.4%	82/25563 0.3%	QURUB.10G017000.1 QURUB.10G017900.1 QURUB.09G192700.1 QURUB.10G016600.1 QURUB.10G017500.1 QURUB.10G016200.1 QURUB.10G018200.1 QURUB.09G193000.1 QURUB.07G185200.1 QURUB.10G017400.1 QURUB.10G016900.1 QURUB.10G016400.1 QURUB.10G018100.1 QURUB.10G017300.1 QURUB.03G249200.1 QURUB.04G032900.1 QURUB.05G207700.1 QURUB.10G017700.1 QURUB.09G124800.1 QURUB.09G192900.1 QURUB.10G017100.1 QURUB.04G224700.1 QUR…
52386	cell wall thickening	1.48e-12	1.91e-11	29/1949 1.4%	84/25563 0.3%	QURUB.10G017000.1 QURUB.10G017900.1 QURUB.09G192700.1 QURUB.10G016600.1 QURUB.10G017500.1 QURUB.10G016200.1 QURUB.10G018200.1 QURUB.09G193000.1 QURUB.07G185200.1 QURUB.10G017400.1 QURUB.10G016900.1 QURUB.10G016400.1 QURUB.10G018100.1 QURUB.10G017300.1 QURUB.03G249200.1 QURUB.04G032900.1 QURUB.05G207700.1 QURUB.10G017700.1 QURUB.09G124800.1 QURUB.09G192900.1 QURUB.10G017100.1 QURUB.04G224700.1 QUR…
52542	defense response by callose deposition	1.48e-12	1.91e-11	29/1949 1.4%	84/25563 0.3%	QURUB.10G017000.1 QURUB.10G017900.1 QURUB.09G192700.1 QURUB.10G016600.1 QURUB.10G017500.1 QURUB.10G016200.1 QURUB.10G018200.1 QURUB.09G193000.1 QURUB.07G185200.1 QURUB.10G017400.1 QURUB.10G016900.1 QURUB.10G016400.1 QURUB.10G018100.1 QURUB.10G017300.1 QURUB.03G249200.1 QURUB.04G032900.1 QURUB.05G207700.1 QURUB.10G017700.1 QURUB.09G124800.1 QURUB.09G192900.1 QURUB.10G017100.1 QURUB.04G224700.1 QUR…
9696	salicylic acid metabolic process	1.51e-12	1.92e-11	22/1949 1.1%	49/25563 0.1%	QURUB.10G017000.1 QURUB.10G016900.1 QURUB.10G016400.1 QURUB.10G018100.1 QURUB.10G017300.1 QURUB.10G017900.1 QURUB.09G192700.1 QURUB.10G016600.1 QURUB.10G017700.1 QURUB.10G017500.1 QURUB.10G016200.1 QURUB.10G018200.1 QURUB.09G192900.1 QURUB.09G193000.1 QURUB.10G017100.1 QURUB.10G018000.1 QURUB.10G018500.1 QURUB.10G016700.1 QURUB.10G017400.1 QURUB.10G108300.1 QURUB.09G192400.1 QURUB.10G017600.1
46655	folic acid metabolic process	1.51e-12	1.92e-11	22/1949 1.1%	49/25563 0.1%	QURUB.10G017000.1 QURUB.10G016900.1 QURUB.10G016400.1 QURUB.10G018100.1 QURUB.10G017300.1 QURUB.10G017900.1 QURUB.09G192700.1 QURUB.10G016600.1 QURUB.10G017700.1 QURUB.10G017500.1 QURUB.10G016200.1 QURUB.10G018200.1 QURUB.09G192900.1 QURUB.09G193000.1 QURUB.10G017100.1 QURUB.10G018000.1 QURUB.10G018500.1 QURUB.10G016700.1 QURUB.10G017400.1 QURUB.10G108300.1 QURUB.09G192400.1 QURUB.10G017600.1
80134	regulation of response to stress	1.71e-12	2.14e-11	78/1949 4.0%	439/25563 1.7%	QURUB.04G050000.1 QURUB.04G245400.1 QURUB.04G057800.1 QURUB.04G055100.1 QURUB.04G244500.1 QURUB.04G049700.1 QURUB.04G055200.1 QURUB.04G049600.1 QURUB.04G055000.1 QURUB.07G134000.1 QURUB.05G138700.1 QURUB.M160000.1 QURUB.04G246100.1 QURUB.07G130400.1 QURUB.04G057600.1 QURUB.04G057700.1 QURUB.05G284000.1 QURUB.07G134800.1 QURUB.04G245300.1 QURUB.07G185200.1 QURUB.07G190600.1 QURUB.07G134100.1 QURUB…
7166	cell surface receptor linked signaling pathway	1.71e-12	2.14e-11	60/1949 3.0%	294/25563 1.1%	QURUB.06G173200.1 QURUB.12G196200.1 QURUB.M159600.1 QURUB.08G138900.1 QURUB.07G089600.1 QURUB.09G143200.1 QURUB.09G218200.1 QURUB.12G031900.1 QURUB.05G026400.1 QURUB.10G060800.1 QURUB.M082100.1 QURUB.05G158200.1 QURUB.09G142200.1 QURUB.06G095200.1 QURUB.10G116100.1 QURUB.05G158500.1 QURUB.09G143800.1 QURUB.04G085000.1 QURUB.03G255700.1 QURUB.12G088300.1 QURUB.09G097300.1 QURUB.02G080600.1 QURUB.1…
16104	triterpenoid biosynthetic process	2.4e-12	2.98e-11	18/1949 0.9%	33/25563 0.1%	QURUB.05G006600.1 QURUB.05G006800.1 QURUB.05G088900.1 QURUB.05G010800.1 QURUB.05G068300.1 QURUB.05G011200.1 QURUB.05G089700.1 QURUB.05G233300.1 QURUB.05G011000.1 QURUB.04G108200.1 QURUB.05G088500.1 QURUB.05G006700.1 QURUB.05G010700.1 QURUB.05G088700.1 QURUB.05G089800.1 QURUB.04G108100.1 QURUB.05G007000.1 QURUB.05G007200.1
52314	phytoalexin metabolic process	2.51e-12	3.09e-11	22/1949 1.1%	50/25563 0.1%	QURUB.10G168100.1 QURUB.10G200200.1 QURUB.10G167500.1 QURUB.10G194900.1 QURUB.10G167300.1 QURUB.10G195000.1 QURUB.10G167700.1 QURUB.10G200000.1 QURUB.10G194700.1 QURUB.10G199900.1 QURUB.10G167900.1 QURUB.10G200400.1 QURUB.10G166800.1 QURUB.10G168000.1 QURUB.10G168200.1 QURUB.10G167100.1 QURUB.10G200500.1 QURUB.10G199600.1 QURUB.10G167600.1 QURUB.10G200100.1 QURUB.10G167800.1 QURUB.10G199800.1
51606	detection of stimulus	2.7e-12	3.3e-11	50/1949 2.5%	222/25563 0.8%	QURUB.04G245400.1 QURUB.04G057800.1 QURUB.04G055100.1 QURUB.04G244500.1 QURUB.04G055200.1 QURUB.04G055000.1 QURUB.07G134000.1 QURUB.M160000.1 QURUB.04G246100.1 QURUB.07G130400.1 QURUB.04G057600.1 QURUB.04G057700.1 QURUB.07G134800.1 QURUB.04G245300.1 QURUB.07G190600.1 QURUB.07G134100.1 QURUB.07G129900.1 QURUB.07G130600.1 QURUB.M132000.1 QURUB.04G245100.1 QURUB.07G135400.1 QURUB.04G054800.1 QURUB.0…
43687	post-translational protein modification	3.95e-12	4.79e-11	370/1949 18.9%	3483/25563 13.6%	QURUB.01G165800.1 QURUB.12G155500.1 QURUB.09G112100.1 QURUB.10G230500.1 QURUB.02G061100.1 QURUB.03G224500.1 QURUB.12G184900.1 QURUB.09G218200.1 QURUB.09G044800.1 QURUB.M160000.1 QURUB.05G036100.1 QURUB.09G095200.1 QURUB.01G124000.1 QURUB.04G252500.1 QURUB.03G109300.1 QURUB.04G231200.1 QURUB.04G057600.1 QURUB.05G137100.1 QURUB.05G142400.1 QURUB.08G081400.1 QURUB.05G038800.1 QURUB.10G116100.1 QURUB…
33554	cellular response to stress	4.22e-12	5.08e-11	192/1949 9.8%	1539/25563 6.0%	QURUB.06G095300.1 QURUB.07G061500.1 QURUB.04G245400.1 QURUB.04G057800.1 QURUB.04G055100.1 QURUB.08G025700.1 QURUB.05G208600.1 QURUB.M160000.1 QURUB.01G137200.1 QURUB.04G057600.1 QURUB.03G084900.1 QURUB.07G134800.1 QURUB.07G185200.1 QURUB.01G180300.1 QURUB.08G078600.1 QURUB.02G231800.1 QURUB.07G134100.1 QURUB.02G034800.1 QURUB.01G179600.1 QURUB.01G180800.1 QURUB.10G018100.1 QURUB.05G208400.1 QURUB…
16629	12-oxophytodienoate reductase activity	5.04e-12	6.02e-11	13/1949 0.6%	17/25563 0.0%	QURUB.09G014800.1 QURUB.09G015700.1 QURUB.09G015300.1 QURUB.01G126900.1 QURUB.09G014400.1 QURUB.09G014700.1 QURUB.M251900.1 QURUB.09G014900.1 QURUB.09G015800.1 QURUB.09G015200.1 QURUB.09G014500.1 QURUB.01G127300.1 QURUB.09G014100.1
47720	indoleacetaldoxime dehydratase activity	5.5e-12	6.53e-11	11/1949 0.5%	12/25563 0.0%	QURUB.10G200200.1 QURUB.10G194900.1 QURUB.10G195000.1 QURUB.10G200500.1 QURUB.10G199600.1 QURUB.10G200000.1 QURUB.10G194700.1 QURUB.10G200100.1 QURUB.10G199900.1 QURUB.10G200400.1 QURUB.10G199800.1
46686	response to cadmium ion	6.06e-12	7.13e-11	128/1949 6.5%	905/25563 3.5%	QURUB.09G014800.1 QURUB.10G019600.1 QURUB.04G160600.1 QURUB.10G021800.1 QURUB.10G009900.1 QURUB.10G021600.1 QURUB.03G086300.1 QURUB.04G160800.1 QURUB.10G022400.1 QURUB.03G084900.1 QURUB.10G009000.1 QURUB.10G008900.1 QURUB.06G162500.1 QURUB.07G028500.1 QURUB.10G019400.1 QURUB.06G090400.1 QURUB.02G034800.1 QURUB.08G255500.1 QURUB.01G138400.1 QURUB.04G160400.1 QURUB.10G009700.1 QURUB.10G020100.1 QUR…
43269	regulation of ion transport	6.11e-12	7.14e-11	51/1949 2.6%	234/25563 0.9%	QURUB.04G245400.1 QURUB.04G057800.1 QURUB.04G055100.1 QURUB.04G244500.1 QURUB.04G055200.1 QURUB.07G089600.1 QURUB.04G055000.1 QURUB.07G134000.1 QURUB.M160000.1 QURUB.04G246100.1 QURUB.07G130400.1 QURUB.04G057600.1 QURUB.04G057700.1 QURUB.07G134800.1 QURUB.04G245300.1 QURUB.07G190600.1 QURUB.07G134100.1 QURUB.07G129900.1 QURUB.07G130600.1 QURUB.M132000.1 QURUB.04G245100.1 QURUB.07G135400.1 QURUB.0…
42430	indole and derivative metabolic process	8.57e-12	9.82e-11	40/1949 2.0%	158/25563 0.6%	QURUB.10G017000.1 QURUB.10G195000.1 QURUB.10G200000.1 QURUB.10G017900.1 QURUB.10G194700.1 QURUB.09G192700.1 QURUB.10G016600.1 QURUB.10G199900.1 QURUB.10G017500.1 QURUB.10G016200.1 QURUB.10G200400.1 QURUB.10G018200.1 QURUB.09G193000.1 QURUB.10G199600.1 QURUB.07G185200.1 QURUB.10G017400.1 QURUB.10G016900.1 QURUB.10G016400.1 QURUB.10G200200.1 QURUB.10G194900.1 QURUB.10G018100.1 QURUB.10G017300.1 QUR…
8219	cell death	8.58e-12	9.82e-11	93/1949 4.7%	584/25563 2.2%	QURUB.06G095300.1 QURUB.04G245400.1 QURUB.04G057800.1 QURUB.04G055100.1 QURUB.04G244500.1 QURUB.04G055200.1 QURUB.02G034500.1 QURUB.01G180000.1 QURUB.04G055000.1 QURUB.07G134000.1 QURUB.M160000.1 QURUB.01G137200.1 QURUB.04G246100.1 QURUB.07G130400.1 QURUB.04G057600.1 QURUB.04G057700.1 QURUB.04G193100.1 QURUB.07G134800.1 QURUB.04G245300.1 QURUB.07G190600.1 QURUB.01G137300.1 QURUB.01G180300.1 QURUB…
16265	death	8.58e-12	9.82e-11	93/1949 4.7%	584/25563 2.2%	QURUB.06G095300.1 QURUB.04G245400.1 QURUB.04G057800.1 QURUB.04G055100.1 QURUB.04G244500.1 QURUB.04G055200.1 QURUB.02G034500.1 QURUB.01G180000.1 QURUB.04G055000.1 QURUB.07G134000.1 QURUB.M160000.1 QURUB.01G137200.1 QURUB.04G246100.1 QURUB.07G130400.1 QURUB.04G057600.1 QURUB.04G057700.1 QURUB.04G193100.1 QURUB.07G134800.1 QURUB.04G245300.1 QURUB.07G190600.1 QURUB.01G137300.1 QURUB.01G180300.1 QURUB…
10333	terpene synthase activity	1.06e-11	1.2e-10	29/1949 1.4%	90/25563 0.3%	QURUB.08G090000.1 QURUB.08G067200.1 QURUB.08G067100.1 QURUB.10G042400.1 QURUB.11G151400.1 QURUB.08G082800.1 QURUB.08G062900.1 QURUB.11G175900.1 QURUB.08G158700.1 QURUB.11G200900.1 QURUB.08G083200.1 QURUB.11G151300.1 QURUB.11G175100.1 QURUB.M107300.1 QURUB.08G062400.1 QURUB.11G175500.1 QURUB.08G082700.1 QURUB.08G068200.1 QURUB.10G118100.1 QURUB.M230500.1 QURUB.M213500.1 QURUB.08G067500.1 QURUB.M22…
42214	terpene metabolic process	1.06e-11	1.2e-10	40/1949 2.0%	159/25563 0.6%	QURUB.10G017000.1 QURUB.08G090000.1 QURUB.10G167500.1 QURUB.08G067200.1 QURUB.08G067100.1 QURUB.10G042400.1 QURUB.10G167900.1 QURUB.11G151400.1 QURUB.08G082800.1 QURUB.10G168200.1 QURUB.08G062900.1 QURUB.11G175900.1 QURUB.08G158700.1 QURUB.11G200900.1 QURUB.08G083200.1 QURUB.10G017400.1 QURUB.10G167800.1 QURUB.11G175100.1 QURUB.M107300.1 QURUB.08G062400.1 QURUB.10G168100.1 QURUB.11G175500.1 QURUB…
10928	regulation of auxin mediated signaling pathway	1.1e-11	1.23e-10	15/1949 0.7%	24/25563 0.0%	QURUB.04G050000.1 QURUB.05G283500.1 QURUB.04G049700.1 QURUB.05G283900.1 QURUB.05G283400.1 QURUB.04G050200.1 QURUB.04G049600.1 QURUB.04G050100.1 QURUB.04G049800.1 QURUB.05G283600.1 QURUB.05G284000.1 QURUB.04G049900.1 QURUB.05G283300.1 QURUB.05G284200.1 QURUB.04G050300.1
52545	callose localization	1.44e-11	1.6e-10	29/1949 1.4%	91/25563 0.3%	QURUB.10G017000.1 QURUB.10G017900.1 QURUB.09G192700.1 QURUB.10G016600.1 QURUB.10G017500.1 QURUB.10G016200.1 QURUB.10G018200.1 QURUB.09G193000.1 QURUB.07G185200.1 QURUB.10G017400.1 QURUB.10G016900.1 QURUB.10G016400.1 QURUB.10G018100.1 QURUB.10G017300.1 QURUB.03G249200.1 QURUB.04G032900.1 QURUB.05G207700.1 QURUB.10G017700.1 QURUB.09G124800.1 QURUB.09G192900.1 QURUB.10G017100.1 QURUB.04G224700.1 QUR…
9861	jasmonic acid and ethylene-dependent systemic resistance	1.64e-11	1.81e-10	22/1949 1.1%	54/25563 0.2%	QURUB.04G050000.1 QURUB.02G416200.1 QURUB.05G283500.1 QURUB.02G412900.1 QURUB.02G416500.1 QURUB.04G049700.1 QURUB.05G283900.1 QURUB.05G283400.1 QURUB.04G050200.1 QURUB.04G049600.1 QURUB.04G050100.1 QURUB.05G138700.1 QURUB.02G416300.1 QURUB.04G049800.1 QURUB.05G283600.1 QURUB.05G284000.1 QURUB.04G049900.1 QURUB.02G416400.1 QURUB.05G283300.1 QURUB.05G284200.1 QURUB.04G050300.1 QURUB.02G413200.1
6979	response to oxidative stress	1.81e-11	1.98e-10	133/1949 6.8%	968/25563 3.7%	QURUB.03G011300.1 QURUB.03G010500.1 QURUB.10G019600.1 QURUB.05G208600.1 QURUB.10G021800.1 QURUB.10G009900.1 QURUB.10G021600.1 QURUB.01G137200.1 QURUB.10G022400.1 QURUB.10G009000.1 QURUB.10G008900.1 QURUB.03G010300.1 QURUB.07G185200.1 QURUB.01G180300.1 QURUB.02G231800.1 QURUB.10G019400.1 QURUB.08G255500.1 QURUB.01G179600.1 QURUB.01G180800.1 QURUB.10G018100.1 QURUB.05G208400.1 QURUB.03G011500.1 QUR…
80027	response to herbivore	1.89e-11	2.03e-10	26/1949 1.3%	75/25563 0.2%	QURUB.08G090000.1 QURUB.08G067200.1 QURUB.08G067100.1 QURUB.10G042400.1 QURUB.11G151400.1 QURUB.08G082800.1 QURUB.08G062900.1 QURUB.11G175900.1 QURUB.08G158700.1 QURUB.11G200900.1 QURUB.08G083200.1 QURUB.11G175100.1 QURUB.M107300.1 QURUB.08G062400.1 QURUB.11G175500.1 QURUB.08G068200.1 QURUB.10G118100.1 QURUB.M230500.1 QURUB.08G067500.1 QURUB.M229700.1 QURUB.11G175400.1 QURUB.M034500.1 QURUB.08G06…
51762	sesquiterpene biosynthetic process	1.89e-11	2.03e-10	26/1949 1.3%	75/25563 0.2%	QURUB.08G090000.1 QURUB.08G067200.1 QURUB.08G067100.1 QURUB.10G042400.1 QURUB.11G151400.1 QURUB.08G082800.1 QURUB.08G062900.1 QURUB.11G175900.1 QURUB.08G158700.1 QURUB.11G200900.1 QURUB.08G083200.1 QURUB.11G175100.1 QURUB.M107300.1 QURUB.08G062400.1 QURUB.11G175500.1 QURUB.08G068200.1 QURUB.10G118100.1 QURUB.M230500.1 QURUB.08G067500.1 QURUB.M229700.1 QURUB.11G175400.1 QURUB.M034500.1 QURUB.08G06…
16106	sesquiterpenoid biosynthetic process	1.89e-11	2.03e-10	26/1949 1.3%	75/25563 0.2%	QURUB.08G090000.1 QURUB.08G067200.1 QURUB.08G067100.1 QURUB.10G042400.1 QURUB.11G151400.1 QURUB.08G082800.1 QURUB.08G062900.1 QURUB.11G175900.1 QURUB.08G158700.1 QURUB.11G200900.1 QURUB.08G083200.1 QURUB.11G175100.1 QURUB.M107300.1 QURUB.08G062400.1 QURUB.11G175500.1 QURUB.08G068200.1 QURUB.10G118100.1 QURUB.M230500.1 QURUB.08G067500.1 QURUB.M229700.1 QURUB.11G175400.1 QURUB.M034500.1 QURUB.08G06…
4930	G-protein coupled receptor activity	2.17e-11	2.32e-10	25/1949 1.2%	70/25563 0.2%	QURUB.06G173200.1 QURUB.09G086900.1 QURUB.12G196200.1 QURUB.08G138900.1 QURUB.09G204500.1 QURUB.07G089600.1 QURUB.08G017100.1 QURUB.03G210800.1 QURUB.12G031900.1 QURUB.09G057500.1 QURUB.05G026400.1 QURUB.06G095200.1 QURUB.03G255700.1 QURUB.12G088300.1 QURUB.09G097300.1 QURUB.02G080600.1 QURUB.03G060200.1 QURUB.08G214700.1 QURUB.10G136200.1 QURUB.10G226000.1 QURUB.08G216600.1 QURUB.01G087500.1 QUR…
33037	polysaccharide localization	2.63e-11	2.79e-10	29/1949 1.4%	93/25563 0.3%	QURUB.10G017000.1 QURUB.10G017900.1 QURUB.09G192700.1 QURUB.10G016600.1 QURUB.10G017500.1 QURUB.10G016200.1 QURUB.10G018200.1 QURUB.09G193000.1 QURUB.07G185200.1 QURUB.10G017400.1 QURUB.10G016900.1 QURUB.10G016400.1 QURUB.10G018100.1 QURUB.10G017300.1 QURUB.03G249200.1 QURUB.04G032900.1 QURUB.05G207700.1 QURUB.10G017700.1 QURUB.09G124800.1 QURUB.09G192900.1 QURUB.10G017100.1 QURUB.04G224700.1 QUR…
45182	translation regulator activity	3.82e-11	3.96e-10	14/1949 0.7%	22/25563 0.0%	QURUB.11G146200.1 QURUB.11G143700.1 QURUB.11G143200.1 QURUB.11G145400.1 QURUB.11G144000.1 QURUB.11G145800.1 QURUB.11G143000.1 QURUB.11G143600.1 QURUB.11G143400.1 QURUB.11G144400.1 QURUB.11G142700.1 QURUB.11G144200.1 QURUB.11G145500.1 QURUB.11G143900.1
900	translation repressor activity, nucleic acid binding	3.82e-11	3.96e-10	14/1949 0.7%	22/25563 0.0%	QURUB.11G146200.1 QURUB.11G143700.1 QURUB.11G143200.1 QURUB.11G145400.1 QURUB.11G144000.1 QURUB.11G145800.1 QURUB.11G143000.1 QURUB.11G143600.1 QURUB.11G143400.1 QURUB.11G144400.1 QURUB.11G142700.1 QURUB.11G144200.1 QURUB.11G145500.1 QURUB.11G143900.1
30371	translation repressor activity	3.82e-11	3.96e-10	14/1949 0.7%	22/25563 0.0%	QURUB.11G146200.1 QURUB.11G143700.1 QURUB.11G143200.1 QURUB.11G145400.1 QURUB.11G144000.1 QURUB.11G145800.1 QURUB.11G143000.1 QURUB.11G143600.1 QURUB.11G143400.1 QURUB.11G144400.1 QURUB.11G142700.1 QURUB.11G144200.1 QURUB.11G145500.1 QURUB.11G143900.1
90079	translation regulator activity, nucleic acid binding	3.82e-11	3.96e-10	14/1949 0.7%	22/25563 0.0%	QURUB.11G146200.1 QURUB.11G143700.1 QURUB.11G143200.1 QURUB.11G145400.1 QURUB.11G144000.1 QURUB.11G145800.1 QURUB.11G143000.1 QURUB.11G143600.1 QURUB.11G143400.1 QURUB.11G144400.1 QURUB.11G142700.1 QURUB.11G144200.1 QURUB.11G145500.1 QURUB.11G143900.1
4518	nuclease activity	3.95e-11	4.06e-10	92/1949 4.7%	591/25563 2.3%	QURUB.06G173200.1 QURUB.M116300.1 QURUB.07G061500.1 QURUB.03G104100.1 QURUB.02G217600.1 QURUB.12G196200.1 QURUB.10G070500.1 QURUB.08G138900.1 QURUB.07G089600.1 QURUB.09G143000.1 QURUB.04G194100.1 QURUB.05G206900.1 QURUB.12G031900.1 QURUB.02G199800.1 QURUB.M116200.1 QURUB.02G252100.1 QURUB.05G026400.1 QURUB.12G147300.1 QURUB.10G056800.1 QURUB.04G193100.1 QURUB.07G185200.1 QURUB.06G095200.1 QURUB.0…
19757	glycosinolate metabolic process	4.4e-11	4.44e-10	39/1949 2.0%	159/25563 0.6%	QURUB.10G017000.1 QURUB.06G167800.1 QURUB.06G167300.1 QURUB.06G166900.1 QURUB.10G017900.1 QURUB.09G192700.1 QURUB.10G016600.1 QURUB.10G017500.1 QURUB.10G016200.1 QURUB.10G018200.1 QURUB.09G193000.1 QURUB.07G185200.1 QURUB.10G017400.1 QURUB.06G167700.1 QURUB.10G016900.1 QURUB.10G016400.1 QURUB.06G166700.1 QURUB.06G167100.1 QURUB.10G018100.1 QURUB.06G167000.1 QURUB.10G017300.1 QURUB.03G249200.1 QUR…
19760	glucosinolate metabolic process	4.4e-11	4.44e-10	39/1949 2.0%	159/25563 0.6%	QURUB.10G017000.1 QURUB.06G167800.1 QURUB.06G167300.1 QURUB.06G166900.1 QURUB.10G017900.1 QURUB.09G192700.1 QURUB.10G016600.1 QURUB.10G017500.1 QURUB.10G016200.1 QURUB.10G018200.1 QURUB.09G193000.1 QURUB.07G185200.1 QURUB.10G017400.1 QURUB.06G167700.1 QURUB.10G016900.1 QURUB.10G016400.1 QURUB.06G166700.1 QURUB.06G167100.1 QURUB.10G018100.1 QURUB.06G167000.1 QURUB.10G017300.1 QURUB.03G249200.1 QUR…
16143	S-glycoside metabolic process	4.4e-11	4.44e-10	39/1949 2.0%	159/25563 0.6%	QURUB.10G017000.1 QURUB.06G167800.1 QURUB.06G167300.1 QURUB.06G166900.1 QURUB.10G017900.1 QURUB.09G192700.1 QURUB.10G016600.1 QURUB.10G017500.1 QURUB.10G016200.1 QURUB.10G018200.1 QURUB.09G193000.1 QURUB.07G185200.1 QURUB.10G017400.1 QURUB.06G167700.1 QURUB.10G016900.1 QURUB.10G016400.1 QURUB.06G166700.1 QURUB.06G167100.1 QURUB.10G018100.1 QURUB.06G167000.1 QURUB.10G017300.1 QURUB.03G249200.1 QUR…
42631	cellular response to water deprivation	4.55e-11	4.56e-10	28/1949 1.4%	89/25563 0.3%	QURUB.05G208200.1 QURUB.10G017000.1 QURUB.05G210700.1 QURUB.10G017900.1 QURUB.09G192700.1 QURUB.10G016600.1 QURUB.05G208600.1 QURUB.10G017500.1 QURUB.10G016200.1 QURUB.10G018200.1 QURUB.09G193000.1 QURUB.05G208300.1 QURUB.10G017400.1 QURUB.10G016900.1 QURUB.10G016400.1 QURUB.10G018100.1 QURUB.10G017300.1 QURUB.05G208400.1 QURUB.10G017700.1 QURUB.09G192900.1 QURUB.10G017100.1 QURUB.10G018000.1 QUR…
47037	salutaridine reductase (NADPH) activity	6.65e-11	6.64e-10	10/1949 0.5%	11/25563 0.0%	QURUB.12G074200.1 QURUB.09G212500.1 QURUB.M203700.1 QURUB.12G074000.1 QURUB.12G073900.1 QURUB.10G172500.1 QURUB.09G212100.1 QURUB.12G074400.1 QURUB.09G212400.1 QURUB.09G212700.1
16838	carbon-oxygen lyase activity, acting on phosphates	8.28e-11	8.21e-10	29/1949 1.4%	97/25563 0.3%	QURUB.08G090000.1 QURUB.08G067200.1 QURUB.08G067100.1 QURUB.10G042400.1 QURUB.11G151400.1 QURUB.08G082800.1 QURUB.08G062900.1 QURUB.11G175900.1 QURUB.08G158700.1 QURUB.11G200900.1 QURUB.08G083200.1 QURUB.11G151300.1 QURUB.11G175100.1 QURUB.M107300.1 QURUB.08G062400.1 QURUB.11G175500.1 QURUB.08G082700.1 QURUB.08G068200.1 QURUB.10G118100.1 QURUB.M230500.1 QURUB.M213500.1 QURUB.08G067500.1 QURUB.M22…
80003	thalianol metabolic process	9.26e-11	9.07e-10	18/1949 0.9%	39/25563 0.1%	QURUB.05G006600.1 QURUB.05G006800.1 QURUB.05G088900.1 QURUB.05G010800.1 QURUB.05G068300.1 QURUB.05G011200.1 QURUB.05G089700.1 QURUB.05G233300.1 QURUB.05G011000.1 QURUB.04G108200.1 QURUB.05G088500.1 QURUB.05G006700.1 QURUB.05G010700.1 QURUB.05G088700.1 QURUB.05G089800.1 QURUB.04G108100.1 QURUB.05G007000.1 QURUB.05G007200.1
10683	tricyclic triterpenoid metabolic process	9.26e-11	9.07e-10	18/1949 0.9%	39/25563 0.1%	QURUB.05G006600.1 QURUB.05G006800.1 QURUB.05G088900.1 QURUB.05G010800.1 QURUB.05G068300.1 QURUB.05G011200.1 QURUB.05G089700.1 QURUB.05G233300.1 QURUB.05G011000.1 QURUB.04G108200.1 QURUB.05G088500.1 QURUB.05G006700.1 QURUB.05G010700.1 QURUB.05G088700.1 QURUB.05G089800.1 QURUB.04G108100.1 QURUB.05G007000.1 QURUB.05G007200.1
16109	tetraterpenoid biosynthetic process	9.87e-11	9.55e-10	26/1949 1.3%	80/25563 0.3%	QURUB.M196500.1 QURUB.11G024400.1 QURUB.04G216600.1 QURUB.11G024800.1 QURUB.04G218200.1 QURUB.04G228800.1 QURUB.11G023900.1 QURUB.04G195800.1 QURUB.04G228100.1 QURUB.11G024300.1 QURUB.11G024200.1 QURUB.04G250300.1 QURUB.M137800.1 QURUB.11G023800.1 QURUB.11G024600.1 QURUB.04G223100.1 QURUB.11G024100.1 QURUB.M135100.1 QURUB.04G223600.1 QURUB.11G023700.1 QURUB.04G229000.1 QURUB.04G222700.1 QURUB.11G…
16117	carotenoid biosynthetic process	9.87e-11	9.55e-10	26/1949 1.3%	80/25563 0.3%	QURUB.M196500.1 QURUB.11G024400.1 QURUB.04G216600.1 QURUB.11G024800.1 QURUB.04G218200.1 QURUB.04G228800.1 QURUB.11G023900.1 QURUB.04G195800.1 QURUB.04G228100.1 QURUB.11G024300.1 QURUB.11G024200.1 QURUB.04G250300.1 QURUB.M137800.1 QURUB.11G023800.1 QURUB.11G024600.1 QURUB.04G223100.1 QURUB.11G024100.1 QURUB.M135100.1 QURUB.04G223600.1 QURUB.11G023700.1 QURUB.04G229000.1 QURUB.04G222700.1 QURUB.11G…
10310	regulation of hydrogen peroxide metabolic process	1.88e-10	1.81e-09	19/1949 0.9%	45/25563 0.1%	QURUB.09G128300.1 QURUB.04G156700.1 QURUB.04G156500.1 QURUB.04G094300.1 QURUB.04G152800.1 QURUB.04G094100.1 QURUB.04G156900.1 QURUB.04G156800.1 QURUB.04G093900.1 QURUB.M122100.1 QURUB.05G021200.1 QURUB.09G118900.1 QURUB.04G094200.1 QURUB.04G156600.1 QURUB.M122000.1 QURUB.09G128400.1 QURUB.04G157000.1 QURUB.09G128600.1 QURUB.04G094000.1
46914	transition metal ion binding	2.37e-10	2.27e-09	440/1949 22.5%	4412/25563 17.2%	QURUB.06G167800.1 QURUB.07G061500.1 QURUB.09G121000.1 QURUB.02G113300.1 QURUB.05G094900.1 QURUB.02G001800.1 QURUB.01G137200.1 QURUB.04G252500.1 QURUB.05G026400.1 QURUB.03G084900.1 QURUB.10G009000.1 QURUB.10G008900.1 QURUB.10G019400.1 QURUB.11G085700.1 QURUB.06G167100.1 QURUB.01G180800.1 QURUB.12G088300.1 QURUB.09G000600.1 QURUB.04G229000.1 QURUB.10G009700.1 QURUB.04G222700.1 QURUB.09G165900.1 QUR…
90305	nucleic acid phosphodiester bond hydrolysis	2.73e-10	2.6e-09	94/1949 4.8%	631/25563 2.4%	QURUB.06G173200.1 QURUB.M116300.1 QURUB.07G061500.1 QURUB.03G104100.1 QURUB.02G217600.1 QURUB.12G196200.1 QURUB.10G070500.1 QURUB.08G138900.1 QURUB.08G025700.1 QURUB.07G089600.1 QURUB.09G143000.1 QURUB.04G194100.1 QURUB.05G206900.1 QURUB.12G031900.1 QURUB.02G199800.1 QURUB.M116200.1 QURUB.02G252100.1 QURUB.05G026400.1 QURUB.12G147300.1 QURUB.10G056800.1 QURUB.04G193100.1 QURUB.07G185200.1 QURUB.0…
47701	beta-L-arabinosidase activity	2.98e-10	2.81e-09	19/1949 0.9%	46/25563 0.1%	QURUB.11G154000.1 QURUB.01G189800.1 QURUB.01G188500.1 QURUB.01G203900.1 QURUB.01G188400.1 QURUB.04G082200.1 QURUB.01G188900.1 QURUB.07G121000.1 QURUB.01G187800.1 QURUB.01G188000.1 QURUB.07G120600.1 QURUB.M197400.1 QURUB.01G189300.1 QURUB.01G188100.1 QURUB.01G188600.1 QURUB.01G187700.1 QURUB.01G187900.1 QURUB.04G082300.1 QURUB.07G120900.1
6464	protein modification process	3.07e-10	2.88e-09	377/1949 19.3%	3683/25563 14.4%	QURUB.01G165800.1 QURUB.12G155500.1 QURUB.09G112100.1 QURUB.10G230500.1 QURUB.02G061100.1 QURUB.03G224500.1 QURUB.12G184900.1 QURUB.09G218200.1 QURUB.09G044800.1 QURUB.M160000.1 QURUB.05G036100.1 QURUB.09G095200.1 QURUB.01G124000.1 QURUB.04G252500.1 QURUB.03G109300.1 QURUB.04G231200.1 QURUB.04G057600.1 QURUB.05G137100.1 QURUB.05G142400.1 QURUB.08G081400.1 QURUB.05G038800.1 QURUB.10G116100.1 QURUB…
33907	beta-D-fucosidase activity	7.13e-10	6.63e-09	19/1949 0.9%	48/25563 0.1%	QURUB.11G154000.1 QURUB.01G189800.1 QURUB.01G188500.1 QURUB.01G203900.1 QURUB.01G188400.1 QURUB.04G082200.1 QURUB.01G188900.1 QURUB.07G121000.1 QURUB.01G187800.1 QURUB.01G188000.1 QURUB.07G120600.1 QURUB.M197400.1 QURUB.01G189300.1 QURUB.01G188100.1 QURUB.01G188600.1 QURUB.01G187700.1 QURUB.01G187900.1 QURUB.04G082300.1 QURUB.07G120900.1
80083	beta-gentiobiose beta-glucosidase activity	7.13e-10	6.63e-09	19/1949 0.9%	48/25563 0.1%	QURUB.11G154000.1 QURUB.01G189800.1 QURUB.01G188500.1 QURUB.01G203900.1 QURUB.01G188400.1 QURUB.04G082200.1 QURUB.01G188900.1 QURUB.07G121000.1 QURUB.01G187800.1 QURUB.01G188000.1 QURUB.07G120600.1 QURUB.M197400.1 QURUB.01G189300.1 QURUB.01G188100.1 QURUB.01G188600.1 QURUB.01G187700.1 QURUB.01G187900.1 QURUB.04G082300.1 QURUB.07G120900.1
10282	senescence associated vacuole	7.32e-10	6.77e-09	13/1949 0.6%	22/25563 0.0%	QURUB.04G151300.1 QURUB.04G152100.1 QURUB.04G151500.1 QURUB.04G151700.1 QURUB.M032800.1 QURUB.05G159500.1 QURUB.04G152200.1 QURUB.M159700.1 QURUB.M166800.1 QURUB.05G158700.1 QURUB.05G153900.1 QURUB.M032600.1 QURUB.04G151800.1
4565	beta-galactosidase activity	7.37e-10	6.78e-09	24/1949 1.2%	75/25563 0.2%	QURUB.11G154000.1 QURUB.01G189800.1 QURUB.10G081500.1 QURUB.01G188500.1 QURUB.01G203900.1 QURUB.10G081700.1 QURUB.04G027100.1 QURUB.01G188400.1 QURUB.04G082200.1 QURUB.01G188900.1 QURUB.07G121000.1 QURUB.01G187800.1 QURUB.01G188000.1 QURUB.07G120600.1 QURUB.M197400.1 QURUB.01G189300.1 QURUB.10G081600.1 QURUB.01G188100.1 QURUB.01G188600.1 QURUB.10G081400.1 QURUB.01G187700.1 QURUB.01G187900.1 QURUB…
9745	sucrose mediated signaling	7.97e-10	7.27e-09	9/1949 0.4%	10/25563 0.0%	QURUB.02G223600.1 QURUB.02G223300.1 QURUB.02G223200.1 QURUB.02G223400.1 QURUB.02G231700.1 QURUB.02G223500.1 QURUB.02G223800.1 QURUB.02G230600.1 QURUB.02G231800.1
71472	cellular response to salt stress	8e-10	7.27e-09	22/1949 1.1%	64/25563 0.2%	QURUB.10G017000.1 QURUB.10G016900.1 QURUB.10G016400.1 QURUB.10G018100.1 QURUB.10G017300.1 QURUB.10G017900.1 QURUB.09G192700.1 QURUB.10G016600.1 QURUB.10G017700.1 QURUB.10G017500.1 QURUB.10G016200.1 QURUB.10G018200.1 QURUB.09G192900.1 QURUB.09G193000.1 QURUB.10G017100.1 QURUB.10G018000.1 QURUB.10G018500.1 QURUB.10G016700.1 QURUB.10G017400.1 QURUB.10G108300.1 QURUB.09G192400.1 QURUB.10G017600.1
9817	defense response to fungus, incompatible interaction	8.35e-10	7.55e-09	35/1949 1.7%	146/25563 0.5%	QURUB.04G151300.1 QURUB.04G050000.1 QURUB.04G152100.1 QURUB.04G049700.1 QURUB.04G151700.1 QURUB.04G049600.1 QURUB.05G159500.1 QURUB.05G283600.1 QURUB.05G284000.1 QURUB.05G158700.1 QURUB.07G185200.1 QURUB.05G153900.1 QURUB.04G050300.1 QURUB.M032600.1 QURUB.05G283500.1 QURUB.05G283900.1 QURUB.05G283400.1 QURUB.03G249200.1 QURUB.04G032900.1 QURUB.04G050200.1 QURUB.05G207700.1 QURUB.04G151500.1 QURUB…
4338	glucan 1,3-beta-glucosidase activity	1.08e-09	9.72e-09	19/1949 0.9%	49/25563 0.1%	QURUB.11G154000.1 QURUB.01G189800.1 QURUB.01G188500.1 QURUB.01G203900.1 QURUB.01G188400.1 QURUB.04G082200.1 QURUB.01G188900.1 QURUB.07G121000.1 QURUB.01G187800.1 QURUB.01G188000.1 QURUB.07G120600.1 QURUB.M197400.1 QURUB.01G189300.1 QURUB.01G188100.1 QURUB.01G188600.1 QURUB.01G187700.1 QURUB.01G187900.1 QURUB.04G082300.1 QURUB.07G120900.1
19758	glycosinolate biosynthetic process	1.42e-09	1.26e-08	32/1949 1.6%	128/25563 0.5%	QURUB.10G017000.1 QURUB.06G167800.1 QURUB.06G167300.1 QURUB.06G166900.1 QURUB.10G017900.1 QURUB.09G192700.1 QURUB.10G016600.1 QURUB.10G017500.1 QURUB.10G016200.1 QURUB.10G018200.1 QURUB.09G193000.1 QURUB.10G017400.1 QURUB.06G167700.1 QURUB.10G016900.1 QURUB.10G016400.1 QURUB.06G166700.1 QURUB.06G167100.1 QURUB.10G018100.1 QURUB.06G167000.1 QURUB.10G017300.1 QURUB.10G017700.1 QURUB.06G167600.1 QUR…
19761	glucosinolate biosynthetic process	1.42e-09	1.26e-08	32/1949 1.6%	128/25563 0.5%	QURUB.10G017000.1 QURUB.06G167800.1 QURUB.06G167300.1 QURUB.06G166900.1 QURUB.10G017900.1 QURUB.09G192700.1 QURUB.10G016600.1 QURUB.10G017500.1 QURUB.10G016200.1 QURUB.10G018200.1 QURUB.09G193000.1 QURUB.10G017400.1 QURUB.06G167700.1 QURUB.10G016900.1 QURUB.10G016400.1 QURUB.06G166700.1 QURUB.06G167100.1 QURUB.10G018100.1 QURUB.06G167000.1 QURUB.10G017300.1 QURUB.10G017700.1 QURUB.06G167600.1 QUR…
16144	S-glycoside biosynthetic process	1.42e-09	1.26e-08	32/1949 1.6%	128/25563 0.5%	QURUB.10G017000.1 QURUB.06G167800.1 QURUB.06G167300.1 QURUB.06G166900.1 QURUB.10G017900.1 QURUB.09G192700.1 QURUB.10G016600.1 QURUB.10G017500.1 QURUB.10G016200.1 QURUB.10G018200.1 QURUB.09G193000.1 QURUB.10G017400.1 QURUB.06G167700.1 QURUB.10G016900.1 QURUB.10G016400.1 QURUB.06G166700.1 QURUB.06G167100.1 QURUB.10G018100.1 QURUB.06G167000.1 QURUB.10G017300.1 QURUB.10G017700.1 QURUB.06G167600.1 QUR…
10035	response to inorganic substance	1.44e-09	1.26e-08	213/1949 10.9%	1875/25563 7.3%	QURUB.09G121000.1 QURUB.05G208600.1 QURUB.08G234600.1 QURUB.10G021600.1 QURUB.01G137200.1 QURUB.04G160800.1 QURUB.10G022400.1 QURUB.03G084900.1 QURUB.10G009000.1 QURUB.10G008900.1 QURUB.10G019400.1 QURUB.06G090400.1 QURUB.02G034800.1 QURUB.08G255500.1 QURUB.01G180800.1 QURUB.01G138400.1 QURUB.04G160400.1 QURUB.10G009700.1 QURUB.10G020100.1 QURUB.03G085700.1 QURUB.01G179400.1 QURUB.09G015800.1 QUR…
32940	secretion by cell	2.06e-09	1.8e-08	65/1949 3.3%	391/25563 1.5%	QURUB.M177400.1 QURUB.04G245400.1 QURUB.04G057800.1 QURUB.M176600.1 QURUB.04G055100.1 QURUB.04G244500.1 QURUB.04G055200.1 QURUB.M058900.1 QURUB.04G055000.1 QURUB.07G134000.1 QURUB.M160000.1 QURUB.04G246100.1 QURUB.07G130400.1 QURUB.M042000.1 QURUB.04G057600.1 QURUB.04G057700.1 QURUB.07G134800.1 QURUB.04G245300.1 QURUB.07G190600.1 QURUB.07G134100.1 QURUB.07G129900.1 QURUB.M028800.1 QURUB.07G130600…
5516	calmodulin binding	2.2e-09	1.91e-08	44/1949 2.2%	218/25563 0.8%	QURUB.05G036200.1 QURUB.05G039200.1 QURUB.05G036700.1 QURUB.05G037500.1 QURUB.05G138300.1 QURUB.09G201600.1 QURUB.05G038400.1 QURUB.05G037600.1 QURUB.09G210500.1 QURUB.09G207100.1 QURUB.05G036300.1 QURUB.05G036100.1 QURUB.05G038700.1 QURUB.09G205500.1 QURUB.05G038300.1 QURUB.05G037100.1 QURUB.03G104500.1 QURUB.08G081400.1 QURUB.05G038800.1 QURUB.05G036600.1 QURUB.M204700.1 QURUB.02G411800.1 QURUB…
34614	cellular response to reactive oxygen species	3.5e-09	3.02e-08	45/1949 2.3%	229/25563 0.8%	QURUB.10G017000.1 QURUB.01G180600.1 QURUB.10G017900.1 QURUB.09G192700.1 QURUB.10G016600.1 QURUB.02G223500.1 QURUB.02G230600.1 QURUB.10G017500.1 QURUB.10G016200.1 QURUB.01G180000.1 QURUB.01G180700.1 QURUB.10G018200.1 QURUB.09G193000.1 QURUB.01G137200.1 QURUB.02G223300.1 QURUB.02G223400.1 QURUB.01G137300.1 QURUB.02G223800.1 QURUB.01G180300.1 QURUB.10G017400.1 QURUB.02G231800.1 QURUB.10G016900.1 QUR…
80010	regulation of oxygen and reactive oxygen species metabolic process	3.51e-09	3.02e-08	19/1949 0.9%	52/25563 0.2%	QURUB.09G128300.1 QURUB.04G156700.1 QURUB.04G156500.1 QURUB.04G094300.1 QURUB.04G152800.1 QURUB.04G094100.1 QURUB.04G156900.1 QURUB.04G156800.1 QURUB.04G093900.1 QURUB.M122100.1 QURUB.05G021200.1 QURUB.09G118900.1 QURUB.04G094200.1 QURUB.04G156600.1 QURUB.M122000.1 QURUB.09G128400.1 QURUB.04G157000.1 QURUB.09G128600.1 QURUB.04G094000.1
80046	quercetin 4'-O-glucosyltransferase activity	4.04e-09	3.46e-08	22/1949 1.1%	69/25563 0.2%	QURUB.10G017000.1 QURUB.10G016900.1 QURUB.10G016400.1 QURUB.10G018100.1 QURUB.10G017300.1 QURUB.10G017900.1 QURUB.09G192700.1 QURUB.10G016600.1 QURUB.10G017700.1 QURUB.10G017500.1 QURUB.10G016200.1 QURUB.10G018200.1 QURUB.09G192900.1 QURUB.09G193000.1 QURUB.10G017100.1 QURUB.10G018000.1 QURUB.10G018500.1 QURUB.10G016700.1 QURUB.10G017400.1 QURUB.10G108300.1 QURUB.09G192400.1 QURUB.10G017600.1
16788	hydrolase activity, acting on ester bonds	4.1e-09	3.49e-08	207/1949 10.6%	1833/25563 7.1%	QURUB.06G173200.1 QURUB.M116300.1 QURUB.07G061500.1 QURUB.12G196200.1 QURUB.03G042300.1 QURUB.06G238600.1 QURUB.05G026400.1 QURUB.11G228100.1 QURUB.06G239400.1 QURUB.09G156300.1 QURUB.02G034800.1 QURUB.04G223100.1 QURUB.12G088300.1 QURUB.10G056200.1 QURUB.09G000600.1 QURUB.04G050200.1 QURUB.04G229000.1 QURUB.04G222700.1 QURUB.09G165900.1 QURUB.10G136200.1 QURUB.02G028300.1 QURUB.10G226000.1 QURUB…
16705	oxidoreductase activity, acting on paired donors, with incorporation or reduction of molecular oxygen	4.61e-09	3.9e-08	118/1949 6.0%	901/25563 3.5%	QURUB.06G167800.1 QURUB.12G100800.1 QURUB.10G121800.1 QURUB.10G121600.1 QURUB.01G137200.1 QURUB.11G023900.1 QURUB.10G199200.1 QURUB.03G084900.1 QURUB.12G100600.1 QURUB.01G180300.1 QURUB.04G079700.1 QURUB.M137800.1 QURUB.04G118500.1 QURUB.06G167100.1 QURUB.01G179600.1 QURUB.01G180800.1 QURUB.04G223100.1 QURUB.M135100.1 QURUB.10G198800.1 QURUB.04G229000.1 QURUB.04G083300.1 QURUB.04G222700.1 QURUB.1…
10290	chlorophyll catabolite transmembrane transporter activity	4.89e-09	4.1e-08	10/1949 0.5%	14/25563 0.0%	QURUB.08G027800.1 QURUB.08G028300.1 QURUB.08G028800.1 QURUB.08G027400.1 QURUB.09G095500.1 QURUB.08G028100.1 QURUB.08G029300.1 QURUB.08G028200.1 QURUB.08G027900.1 QURUB.08G028000.1
15431	glutathione S-conjugate-exporting ATPase activity	4.89e-09	4.1e-08	10/1949 0.5%	14/25563 0.0%	QURUB.08G027800.1 QURUB.08G028300.1 QURUB.08G028800.1 QURUB.08G027400.1 QURUB.09G095500.1 QURUB.08G028100.1 QURUB.08G029300.1 QURUB.08G028200.1 QURUB.08G027900.1 QURUB.08G028000.1
10038	response to metal ion	6.02e-09	5.02e-08	137/1949 7.0%	1098/25563 4.2%	QURUB.09G121000.1 QURUB.09G014800.1 QURUB.10G019600.1 QURUB.04G160600.1 QURUB.10G021800.1 QURUB.10G009900.1 QURUB.03G111300.1 QURUB.10G021600.1 QURUB.03G086300.1 QURUB.04G160800.1 QURUB.10G022400.1 QURUB.03G084900.1 QURUB.10G009000.1 QURUB.10G008900.1 QURUB.06G162500.1 QURUB.07G028500.1 QURUB.10G019400.1 QURUB.06G090400.1 QURUB.02G177100.1 QURUB.02G034800.1 QURUB.09G120400.1 QURUB.08G255500.1 QUR…
8610	lipid biosynthetic process	6.76e-09	5.62e-08	118/1949 6.0%	907/25563 3.5%	QURUB.08G067200.1 QURUB.09G014800.1 QURUB.05G010800.1 QURUB.11G151400.1 QURUB.11G023900.1 QURUB.10G168200.1 QURUB.04G108100.1 QURUB.08G083200.1 QURUB.11G175100.1 QURUB.M137800.1 QURUB.02G034800.1 QURUB.08G068200.1 QURUB.04G223100.1 QURUB.05G006800.1 QURUB.M230500.1 QURUB.M135100.1 QURUB.M213500.1 QURUB.03G121700.1 QURUB.04G229000.1 QURUB.04G222700.1 QURUB.02G035000.1 QURUB.11G024500.1 QURUB.10G16…
6869	lipid transport	7.4e-09	6.11e-08	38/1949 1.9%	180/25563 0.7%	QURUB.05G208200.1 QURUB.02G001900.1 QURUB.05G210700.1 QURUB.02G002300.1 QURUB.05G207900.1 QURUB.05G208600.1 QURUB.04G005000.1 QURUB.04G013000.1 QURUB.02G001800.1 QURUB.05G208300.1 QURUB.02G002100.1 QURUB.05G209200.1 QURUB.02G415000.1 QURUB.04G004600.1 QURUB.05G209100.1 QURUB.07G185200.1 QURUB.02G002200.1 QURUB.02G001700.1 QURUB.12G143900.1 QURUB.03G094700.1 QURUB.02G002000.1 QURUB.05G208000.1 QUR…
46348	amino sugar catabolic process	8.74e-09	7.15e-08	25/1949 1.2%	90/25563 0.3%	QURUB.02G416200.1 QURUB.02G412900.1 QURUB.03G042300.1 QURUB.03G042200.1 QURUB.10G037000.1 QURUB.03G093100.1 QURUB.10G036100.1 QURUB.10G037400.1 QURUB.02G416300.1 QURUB.03G042600.1 QURUB.03G042100.1 QURUB.10G036400.1 QURUB.10G037300.1 QURUB.02G413200.1 QURUB.03G042500.1 QURUB.03G042000.1 QURUB.02G416500.1 QURUB.10G037600.1 QURUB.03G042900.1 QURUB.10G037200.1 QURUB.10G036700.1 QURUB.03G042400.1 QUR…
6032	chitin catabolic process	8.74e-09	7.15e-08	25/1949 1.2%	90/25563 0.3%	QURUB.02G416200.1 QURUB.02G412900.1 QURUB.03G042300.1 QURUB.03G042200.1 QURUB.10G037000.1 QURUB.03G093100.1 QURUB.10G036100.1 QURUB.10G037400.1 QURUB.02G416300.1 QURUB.03G042600.1 QURUB.03G042100.1 QURUB.10G036400.1 QURUB.10G037300.1 QURUB.02G413200.1 QURUB.03G042500.1 QURUB.03G042000.1 QURUB.02G416500.1 QURUB.10G037600.1 QURUB.03G042900.1 QURUB.10G037200.1 QURUB.10G036700.1 QURUB.03G042400.1 QUR…
47681	aryl-alcohol dehydrogenase (NADP+) activity	9.48e-09	7.72e-08	11/1949 0.5%	18/25563 0.0%	QURUB.06G095300.1 QURUB.06G096600.1 QURUB.06G095800.1 QURUB.06G095900.1 QURUB.06G096400.1 QURUB.06G096800.1 QURUB.06G096300.1 QURUB.06G122900.1 QURUB.06G096700.1 QURUB.06G095700.1 QURUB.06G095500.1
10076	maintenance of floral meristem identity	9.69e-09	7.85e-08	14/1949 0.7%	30/25563 0.1%	QURUB.11G146200.1 QURUB.11G143700.1 QURUB.11G143200.1 QURUB.11G145400.1 QURUB.11G144000.1 QURUB.11G145800.1 QURUB.11G143000.1 QURUB.11G143600.1 QURUB.11G143400.1 QURUB.11G144400.1 QURUB.11G142700.1 QURUB.11G144200.1 QURUB.11G145500.1 QURUB.11G143900.1
42537	benzene and derivative metabolic process	9.83e-09	7.92e-08	22/1949 1.1%	72/25563 0.2%	QURUB.10G017000.1 QURUB.10G016900.1 QURUB.10G016400.1 QURUB.10G018100.1 QURUB.10G017300.1 QURUB.10G017900.1 QURUB.09G192700.1 QURUB.10G016600.1 QURUB.10G017700.1 QURUB.10G017500.1 QURUB.10G016200.1 QURUB.10G018200.1 QURUB.09G192900.1 QURUB.09G193000.1 QURUB.10G017100.1 QURUB.10G018000.1 QURUB.10G018500.1 QURUB.10G016700.1 QURUB.10G017400.1 QURUB.10G108300.1 QURUB.09G192400.1 QURUB.10G017600.1
51761	sesquiterpene metabolic process	1.01e-08	8.05e-08	26/1949 1.3%	97/25563 0.3%	QURUB.08G090000.1 QURUB.08G067200.1 QURUB.08G067100.1 QURUB.10G042400.1 QURUB.11G151400.1 QURUB.08G082800.1 QURUB.08G062900.1 QURUB.11G175900.1 QURUB.08G158700.1 QURUB.11G200900.1 QURUB.08G083200.1 QURUB.11G175100.1 QURUB.M107300.1 QURUB.08G062400.1 QURUB.11G175500.1 QURUB.08G068200.1 QURUB.10G118100.1 QURUB.M230500.1 QURUB.08G067500.1 QURUB.M229700.1 QURUB.11G175400.1 QURUB.M034500.1 QURUB.08G06…
6714	sesquiterpenoid metabolic process	1.01e-08	8.05e-08	26/1949 1.3%	97/25563 0.3%	QURUB.08G090000.1 QURUB.08G067200.1 QURUB.08G067100.1 QURUB.10G042400.1 QURUB.11G151400.1 QURUB.08G082800.1 QURUB.08G062900.1 QURUB.11G175900.1 QURUB.08G158700.1 QURUB.11G200900.1 QURUB.08G083200.1 QURUB.11G175100.1 QURUB.M107300.1 QURUB.08G062400.1 QURUB.11G175500.1 QURUB.08G068200.1 QURUB.10G118100.1 QURUB.M230500.1 QURUB.08G067500.1 QURUB.M229700.1 QURUB.11G175400.1 QURUB.M034500.1 QURUB.08G06…
16108	tetraterpenoid metabolic process	1.27e-08	1.01e-07	26/1949 1.3%	98/25563 0.3%	QURUB.M196500.1 QURUB.11G024400.1 QURUB.04G216600.1 QURUB.11G024800.1 QURUB.04G218200.1 QURUB.04G228800.1 QURUB.11G023900.1 QURUB.04G195800.1 QURUB.04G228100.1 QURUB.11G024300.1 QURUB.11G024200.1 QURUB.04G250300.1 QURUB.M137800.1 QURUB.11G023800.1 QURUB.11G024600.1 QURUB.04G223100.1 QURUB.11G024100.1 QURUB.M135100.1 QURUB.04G223600.1 QURUB.11G023700.1 QURUB.04G229000.1 QURUB.04G222700.1 QURUB.11G…
16116	carotenoid metabolic process	1.27e-08	1.01e-07	26/1949 1.3%	98/25563 0.3%	QURUB.M196500.1 QURUB.11G024400.1 QURUB.04G216600.1 QURUB.11G024800.1 QURUB.04G218200.1 QURUB.04G228800.1 QURUB.11G023900.1 QURUB.04G195800.1 QURUB.04G228100.1 QURUB.11G024300.1 QURUB.11G024200.1 QURUB.04G250300.1 QURUB.M137800.1 QURUB.11G023800.1 QURUB.11G024600.1 QURUB.04G223100.1 QURUB.11G024100.1 QURUB.M135100.1 QURUB.04G223600.1 QURUB.11G023700.1 QURUB.04G229000.1 QURUB.04G222700.1 QURUB.11G…
15850	organic alcohol transport	1.28e-08	1.01e-07	21/1949 1.0%	67/25563 0.2%	QURUB.05G208200.1 QURUB.05G208000.1 QURUB.12G143800.1 QURUB.05G210700.1 QURUB.05G208400.1 QURUB.05G207900.1 QURUB.03G249200.1 QURUB.04G032900.1 QURUB.05G208600.1 QURUB.05G207700.1 QURUB.09G124800.1 QURUB.05G208300.1 QURUB.05G208100.1 QURUB.05G209200.1 QURUB.04G224700.1 QURUB.05G208500.1 QURUB.05G209100.1 QURUB.07G185200.1 QURUB.04G143400.1 QURUB.12G143900.1 QURUB.12G144100.1
4568	chitinase activity	1.43e-08	1.12e-07	25/1949 1.2%	92/25563 0.3%	QURUB.02G416200.1 QURUB.02G412900.1 QURUB.03G042300.1 QURUB.03G042200.1 QURUB.10G037000.1 QURUB.03G093100.1 QURUB.10G036100.1 QURUB.10G037400.1 QURUB.02G416300.1 QURUB.03G042600.1 QURUB.03G042100.1 QURUB.10G036400.1 QURUB.10G037300.1 QURUB.02G413200.1 QURUB.03G042500.1 QURUB.03G042000.1 QURUB.02G416500.1 QURUB.10G037600.1 QURUB.03G042900.1 QURUB.10G037200.1 QURUB.10G036700.1 QURUB.03G042400.1 QUR…
47504	(-)-menthol dehydrogenase activity	1.52e-08	1.19e-07	9/1949 0.4%	12/25563 0.0%	QURUB.08G205700.1 QURUB.08G205200.1 QURUB.08G204500.1 QURUB.M082500.1 QURUB.08G204600.1 QURUB.08G205000.1 QURUB.08G204800.1 QURUB.08G204700.1 QURUB.08G205600.1
46903	secretion	1.55e-08	1.2e-07	65/1949 3.3%	411/25563 1.6%	QURUB.M177400.1 QURUB.04G245400.1 QURUB.04G057800.1 QURUB.M176600.1 QURUB.04G055100.1 QURUB.04G244500.1 QURUB.04G055200.1 QURUB.M058900.1 QURUB.04G055000.1 QURUB.07G134000.1 QURUB.M160000.1 QURUB.04G246100.1 QURUB.07G130400.1 QURUB.M042000.1 QURUB.04G057600.1 QURUB.04G057700.1 QURUB.07G134800.1 QURUB.04G245300.1 QURUB.07G190600.1 QURUB.07G134100.1 QURUB.07G129900.1 QURUB.M028800.1 QURUB.07G130600…
30145	manganese ion binding	1.56e-08	1.2e-07	30/1949 1.5%	126/25563 0.4%	QURUB.01G120800.1 QURUB.05G145100.1 QURUB.01G121200.1 QURUB.01G122500.1 QURUB.M229000.1 QURUB.01G120900.1 QURUB.05G144700.1 QURUB.01G120300.1 QURUB.05G144100.1 QURUB.01G121500.1 QURUB.01G122400.1 QURUB.05G145000.1 QURUB.01G121100.1 QURUB.01G120600.1 QURUB.05G144200.1 QURUB.05G145300.1 QURUB.05G144000.1 QURUB.01G122700.1 QURUB.01G122200.1 QURUB.05G144900.1 QURUB.01G121800.1 QURUB.05G144500.1 QURUB…
6026	aminoglycan catabolic process	1.6e-08	1.23e-07	26/1949 1.3%	99/25563 0.3%	QURUB.02G416200.1 QURUB.02G412900.1 QURUB.03G042300.1 QURUB.03G042200.1 QURUB.10G037000.1 QURUB.07G089600.1 QURUB.03G093100.1 QURUB.10G036100.1 QURUB.10G037400.1 QURUB.02G416300.1 QURUB.03G042600.1 QURUB.03G042100.1 QURUB.10G036400.1 QURUB.10G037300.1 QURUB.02G413200.1 QURUB.03G042500.1 QURUB.03G042000.1 QURUB.02G416500.1 QURUB.10G037600.1 QURUB.03G042900.1 QURUB.10G037200.1 QURUB.10G036700.1 QUR…
10077	maintenance of inflorescence meristem identity	1.64e-08	1.26e-07	14/1949 0.7%	31/25563 0.1%	QURUB.11G146200.1 QURUB.11G143700.1 QURUB.11G143200.1 QURUB.11G145400.1 QURUB.11G144000.1 QURUB.11G145800.1 QURUB.11G143000.1 QURUB.11G143600.1 QURUB.11G143400.1 QURUB.11G144400.1 QURUB.11G142700.1 QURUB.11G144200.1 QURUB.11G145500.1 QURUB.11G143900.1
6722	triterpenoid metabolic process	1.71e-08	1.3e-07	18/1949 0.9%	51/25563 0.1%	QURUB.05G006600.1 QURUB.05G006800.1 QURUB.05G088900.1 QURUB.05G010800.1 QURUB.05G068300.1 QURUB.05G011200.1 QURUB.05G089700.1 QURUB.05G233300.1 QURUB.05G011000.1 QURUB.04G108200.1 QURUB.05G088500.1 QURUB.05G006700.1 QURUB.05G010700.1 QURUB.05G088700.1 QURUB.05G089800.1 QURUB.04G108100.1 QURUB.05G007000.1 QURUB.05G007200.1
18456	aryl-alcohol dehydrogenase activity	2.1e-08	1.59e-07	11/1949 0.5%	19/25563 0.0%	QURUB.06G095300.1 QURUB.06G096600.1 QURUB.06G095800.1 QURUB.06G095900.1 QURUB.06G096400.1 QURUB.06G096800.1 QURUB.06G096300.1 QURUB.06G122900.1 QURUB.06G096700.1 QURUB.06G095700.1 QURUB.06G095500.1
6030	chitin metabolic process	2.29e-08	1.73e-07	25/1949 1.2%	94/25563 0.3%	QURUB.02G416200.1 QURUB.02G412900.1 QURUB.03G042300.1 QURUB.03G042200.1 QURUB.10G037000.1 QURUB.03G093100.1 QURUB.10G036100.1 QURUB.10G037400.1 QURUB.02G416300.1 QURUB.03G042600.1 QURUB.03G042100.1 QURUB.10G036400.1 QURUB.10G037300.1 QURUB.02G413200.1 QURUB.03G042500.1 QURUB.03G042000.1 QURUB.02G416500.1 QURUB.10G037600.1 QURUB.03G042900.1 QURUB.10G037200.1 QURUB.10G036700.1 QURUB.03G042400.1 QUR…
15925	galactosidase activity	3.25e-08	2.44e-07	24/1949 1.2%	89/25563 0.3%	QURUB.11G154000.1 QURUB.01G189800.1 QURUB.10G081500.1 QURUB.01G188500.1 QURUB.01G203900.1 QURUB.10G081700.1 QURUB.04G027100.1 QURUB.01G188400.1 QURUB.04G082200.1 QURUB.01G188900.1 QURUB.07G121000.1 QURUB.01G187800.1 QURUB.01G188000.1 QURUB.07G120600.1 QURUB.M197400.1 QURUB.01G189300.1 QURUB.10G081600.1 QURUB.01G188100.1 QURUB.01G188600.1 QURUB.10G081400.1 QURUB.01G187700.1 QURUB.01G187900.1 QURUB…
51049	regulation of transport	3.34e-08	2.5e-07	51/1949 2.6%	296/25563 1.1%	QURUB.04G245400.1 QURUB.04G057800.1 QURUB.04G055100.1 QURUB.04G244500.1 QURUB.04G055200.1 QURUB.07G089600.1 QURUB.04G055000.1 QURUB.07G134000.1 QURUB.M160000.1 QURUB.04G246100.1 QURUB.07G130400.1 QURUB.04G057600.1 QURUB.04G057700.1 QURUB.07G134800.1 QURUB.04G245300.1 QURUB.07G190600.1 QURUB.07G134100.1 QURUB.07G129900.1 QURUB.07G130600.1 QURUB.M132000.1 QURUB.04G245100.1 QURUB.07G135400.1 QURUB.0…
71470	cellular response to osmotic stress	3.85e-08	2.86e-07	22/1949 1.1%	77/25563 0.3%	QURUB.10G017000.1 QURUB.10G016900.1 QURUB.10G016400.1 QURUB.10G018100.1 QURUB.10G017300.1 QURUB.10G017900.1 QURUB.09G192700.1 QURUB.10G016600.1 QURUB.10G017700.1 QURUB.10G017500.1 QURUB.10G016200.1 QURUB.10G018200.1 QURUB.09G192900.1 QURUB.09G193000.1 QURUB.10G017100.1 QURUB.10G018000.1 QURUB.10G018500.1 QURUB.10G016700.1 QURUB.10G017400.1 QURUB.10G108300.1 QURUB.09G192400.1 QURUB.10G017600.1
3998	acylphosphatase activity	4.41e-08	3.26e-07	8/1949 0.4%	10/25563 0.0%	QURUB.02G372200.1 QURUB.01G138500.1 QURUB.01G138400.1 QURUB.01G138600.1 QURUB.05G133400.1 QURUB.10G193400.1 QURUB.07G184200.1 QURUB.05G165700.1
47501	(+)-neomenthol dehydrogenase activity	4.61e-08	3.4e-07	9/1949 0.4%	13/25563 0.0%	QURUB.08G205700.1 QURUB.08G205200.1 QURUB.08G204500.1 QURUB.M082500.1 QURUB.08G204600.1 QURUB.08G205000.1 QURUB.08G204800.1 QURUB.08G204700.1 QURUB.08G205600.1
10337	regulation of salicylic acid metabolic process	4.75e-08	3.49e-07	18/1949 0.9%	54/25563 0.2%	QURUB.09G128300.1 QURUB.04G156700.1 QURUB.04G156500.1 QURUB.04G094300.1 QURUB.04G152800.1 QURUB.04G094100.1 QURUB.04G156900.1 QURUB.04G156800.1 QURUB.04G093900.1 QURUB.M122100.1 QURUB.09G118900.1 QURUB.04G094200.1 QURUB.04G156600.1 QURUB.M122000.1 QURUB.09G128400.1 QURUB.04G157000.1 QURUB.09G128600.1 QURUB.04G094000.1
70301	cellular response to hydrogen peroxide	5e-08	3.65e-07	36/1949 1.8%	177/25563 0.6%	QURUB.10G017000.1 QURUB.01G180600.1 QURUB.10G017900.1 QURUB.09G192700.1 QURUB.10G016600.1 QURUB.10G017500.1 QURUB.10G016200.1 QURUB.01G180000.1 QURUB.01G180700.1 QURUB.10G018200.1 QURUB.09G193000.1 QURUB.01G137200.1 QURUB.01G137300.1 QURUB.01G180300.1 QURUB.10G017400.1 QURUB.10G016900.1 QURUB.10G016400.1 QURUB.01G179600.1 QURUB.01G180800.1 QURUB.10G018100.1 QURUB.10G017300.1 QURUB.01G180400.1 QUR…
10876	lipid localization	6.15e-08	4.47e-07	38/1949 1.9%	194/25563 0.7%	QURUB.05G208200.1 QURUB.02G001900.1 QURUB.05G210700.1 QURUB.02G002300.1 QURUB.05G207900.1 QURUB.05G208600.1 QURUB.04G005000.1 QURUB.04G013000.1 QURUB.02G001800.1 QURUB.05G208300.1 QURUB.02G002100.1 QURUB.05G209200.1 QURUB.02G415000.1 QURUB.04G004600.1 QURUB.05G209100.1 QURUB.07G185200.1 QURUB.02G002200.1 QURUB.02G001700.1 QURUB.12G143900.1 QURUB.03G094700.1 QURUB.02G002000.1 QURUB.05G208000.1 QUR…
6855	drug transmembrane transport	6.96e-08	5.04e-07	37/1949 1.8%	187/25563 0.7%	QURUB.05G208200.1 QURUB.08G027800.1 QURUB.08G028100.1 QURUB.01G211000.1 QURUB.05G210700.1 QURUB.05G207900.1 QURUB.05G208600.1 QURUB.08G027900.1 QURUB.01G211400.1 QURUB.01G211300.1 QURUB.08G028300.1 QURUB.05G208300.1 QURUB.01G210500.1 QURUB.08G027400.1 QURUB.05G209200.1 QURUB.05G209100.1 QURUB.07G185200.1 QURUB.08G028200.1 QURUB.12G143900.1 QURUB.01G210800.1 QURUB.05G208000.1 QURUB.09G095500.1 QUR…
46137	negative regulation of vitamin metabolic process	7.67e-08	5.5e-07	10/1949 0.5%	17/25563 0.0%	QURUB.06G009600.1 QURUB.06G010100.1 QURUB.06G009700.1 QURUB.06G010200.1 QURUB.06G010000.1 QURUB.M223700.1 QURUB.06G009900.1 QURUB.06G010300.1 QURUB.06G009800.1 QURUB.06G010500.1
30656	regulation of vitamin metabolic process	7.67e-08	5.5e-07	10/1949 0.5%	17/25563 0.0%	QURUB.06G009600.1 QURUB.06G010100.1 QURUB.06G009700.1 QURUB.06G010200.1 QURUB.06G010000.1 QURUB.M223700.1 QURUB.06G009900.1 QURUB.06G010300.1 QURUB.06G009800.1 QURUB.06G010500.1
34599	cellular response to oxidative stress	8.1e-08	5.78e-07	45/1949 2.3%	253/25563 0.9%	QURUB.10G017000.1 QURUB.01G180600.1 QURUB.10G017900.1 QURUB.09G192700.1 QURUB.10G016600.1 QURUB.02G223500.1 QURUB.02G230600.1 QURUB.10G017500.1 QURUB.10G016200.1 QURUB.01G180000.1 QURUB.01G180700.1 QURUB.10G018200.1 QURUB.09G193000.1 QURUB.01G137200.1 QURUB.02G223300.1 QURUB.02G223400.1 QURUB.01G137300.1 QURUB.02G223800.1 QURUB.01G180300.1 QURUB.10G017400.1 QURUB.02G231800.1 QURUB.10G016900.1 QUR…
10120	camalexin biosynthetic process	8.47e-08	5.95e-07	11/1949 0.5%	21/25563 0.0%	QURUB.10G200200.1 QURUB.10G194900.1 QURUB.10G195000.1 QURUB.10G200500.1 QURUB.10G199600.1 QURUB.10G200000.1 QURUB.10G194700.1 QURUB.10G200100.1 QURUB.10G199900.1 QURUB.10G200400.1 QURUB.10G199800.1
51502	diterpene phytoalexin biosynthetic process	8.47e-08	5.95e-07	11/1949 0.5%	21/25563 0.0%	QURUB.10G168100.1 QURUB.10G166800.1 QURUB.10G168000.1 QURUB.10G167500.1 QURUB.10G168200.1 QURUB.10G167300.1 QURUB.10G167100.1 QURUB.10G167700.1 QURUB.10G167600.1 QURUB.10G167800.1 QURUB.10G167900.1
51504	diterpene phytoalexin precursor biosynthetic process pathway	8.47e-08	5.95e-07	11/1949 0.5%	21/25563 0.0%	QURUB.10G168100.1 QURUB.10G166800.1 QURUB.10G168000.1 QURUB.10G167500.1 QURUB.10G168200.1 QURUB.10G167300.1 QURUB.10G167100.1 QURUB.10G167700.1 QURUB.10G167600.1 QURUB.10G167800.1 QURUB.10G167900.1
52317	camalexin metabolic process	8.47e-08	5.95e-07	11/1949 0.5%	21/25563 0.0%	QURUB.10G200200.1 QURUB.10G194900.1 QURUB.10G195000.1 QURUB.10G200500.1 QURUB.10G199600.1 QURUB.10G200000.1 QURUB.10G194700.1 QURUB.10G200100.1 QURUB.10G199900.1 QURUB.10G200400.1 QURUB.10G199800.1
71462	cellular response to water	1.05e-07	7.31e-07	22/1949 1.1%	81/25563 0.3%	QURUB.10G017000.1 QURUB.10G016900.1 QURUB.10G016400.1 QURUB.10G018100.1 QURUB.10G017300.1 QURUB.10G017900.1 QURUB.09G192700.1 QURUB.10G016600.1 QURUB.10G017700.1 QURUB.10G017500.1 QURUB.10G016200.1 QURUB.10G018200.1 QURUB.09G192900.1 QURUB.09G193000.1 QURUB.10G017100.1 QURUB.10G018000.1 QURUB.10G018500.1 QURUB.10G016700.1 QURUB.10G017400.1 QURUB.10G108300.1 QURUB.09G192400.1 QURUB.10G017600.1
6022	aminoglycan metabolic process	1.09e-07	7.61e-07	26/1949 1.3%	108/25563 0.4%	QURUB.02G416200.1 QURUB.02G412900.1 QURUB.03G042300.1 QURUB.03G042200.1 QURUB.10G037000.1 QURUB.07G089600.1 QURUB.03G093100.1 QURUB.10G036100.1 QURUB.10G037400.1 QURUB.02G416300.1 QURUB.03G042600.1 QURUB.03G042100.1 QURUB.10G036400.1 QURUB.10G037300.1 QURUB.02G413200.1 QURUB.03G042500.1 QURUB.03G042000.1 QURUB.02G416500.1 QURUB.10G037600.1 QURUB.03G042900.1 QURUB.10G037200.1 QURUB.10G036700.1 QUR…
9682	induced systemic resistance	1.34e-07	9.3e-07	16/1949 0.8%	46/25563 0.1%	QURUB.03G220400.1 QURUB.04G050000.1 QURUB.05G283500.1 QURUB.04G049700.1 QURUB.05G283900.1 QURUB.05G283400.1 QURUB.04G050200.1 QURUB.04G049600.1 QURUB.04G050100.1 QURUB.04G049800.1 QURUB.05G283600.1 QURUB.05G284000.1 QURUB.04G049900.1 QURUB.05G283300.1 QURUB.05G284200.1 QURUB.04G050300.1
7186	G-protein coupled receptor protein signaling pathway	1.61e-07	1.11e-06	25/1949 1.2%	103/25563 0.4%	QURUB.06G173200.1 QURUB.09G086900.1 QURUB.12G196200.1 QURUB.08G138900.1 QURUB.09G204500.1 QURUB.07G089600.1 QURUB.08G017100.1 QURUB.03G210800.1 QURUB.12G031900.1 QURUB.09G057500.1 QURUB.05G026400.1 QURUB.06G095200.1 QURUB.03G255700.1 QURUB.12G088300.1 QURUB.09G097300.1 QURUB.02G080600.1 QURUB.03G060200.1 QURUB.08G214700.1 QURUB.10G136200.1 QURUB.10G226000.1 QURUB.08G216600.1 QURUB.01G087500.1 QUR…
302	response to reactive oxygen species	1.68e-07	1.16e-06	67/1949 3.4%	456/25563 1.7%	QURUB.10G017000.1 QURUB.05G210700.1 QURUB.05G207900.1 QURUB.10G017900.1 QURUB.09G192700.1 QURUB.05G208600.1 QURUB.10G016200.1 QURUB.01G180000.1 QURUB.01G137200.1 QURUB.07G185200.1 QURUB.12G143900.1 QURUB.01G137300.1 QURUB.02G223800.1 QURUB.01G180300.1 QURUB.M260100.1 QURUB.02G231800.1 QURUB.10G016400.1 QURUB.01G179600.1 QURUB.01G180800.1 QURUB.10G018100.1 QURUB.02G231700.1 QURUB.05G208400.1 QURUB…
15893	drug transport	2.12e-07	1.45e-06	37/1949 1.8%	195/25563 0.7%	QURUB.05G208200.1 QURUB.08G027800.1 QURUB.08G028100.1 QURUB.01G211000.1 QURUB.05G210700.1 QURUB.05G207900.1 QURUB.05G208600.1 QURUB.08G027900.1 QURUB.01G211400.1 QURUB.01G211300.1 QURUB.08G028300.1 QURUB.05G208300.1 QURUB.01G210500.1 QURUB.08G027400.1 QURUB.05G209200.1 QURUB.05G209100.1 QURUB.07G185200.1 QURUB.08G028200.1 QURUB.12G143900.1 QURUB.01G210800.1 QURUB.05G208000.1 QURUB.09G095500.1 QUR…
10565	regulation of cellular ketone metabolic process	2.62e-07	1.79e-06	28/1949 1.4%	127/25563 0.4%	QURUB.06G009700.1 QURUB.09G128300.1 QURUB.06G010000.1 QURUB.04G156500.1 QURUB.06G009800.1 QURUB.04G094100.1 QURUB.06G010500.1 QURUB.04G156900.1 QURUB.04G156800.1 QURUB.04G093900.1 QURUB.M122100.1 QURUB.M223700.1 QURUB.M122000.1 QURUB.09G128400.1 QURUB.04G094000.1 QURUB.04G156700.1 QURUB.06G010200.1 QURUB.04G094300.1 QURUB.06G010300.1 QURUB.04G152800.1 QURUB.06G009600.1 QURUB.06G010100.1 QURUB.09G…
71324	cellular response to disaccharide stimulus	2.8e-07	1.87e-06	9/1949 0.4%	15/25563 0.0%	QURUB.02G223600.1 QURUB.02G223300.1 QURUB.02G223200.1 QURUB.02G223400.1 QURUB.02G231700.1 QURUB.02G223500.1 QURUB.02G223800.1 QURUB.02G230600.1 QURUB.02G231800.1
71329	cellular response to sucrose stimulus	2.8e-07	1.87e-06	9/1949 0.4%	15/25563 0.0%	QURUB.02G223600.1 QURUB.02G223300.1 QURUB.02G223200.1 QURUB.02G223400.1 QURUB.02G231700.1 QURUB.02G223500.1 QURUB.02G223800.1 QURUB.02G230600.1 QURUB.02G231800.1
31408	oxylipin biosynthetic process	2.81e-07	1.87e-06	23/1949 1.1%	92/25563 0.3%	QURUB.02G034800.1 QURUB.02G035100.1 QURUB.09G014800.1 QURUB.09G015700.1 QURUB.02G034500.1 QURUB.09G015300.1 QURUB.10G095800.1 QURUB.02G035000.1 QURUB.02G034900.1 QURUB.01G126900.1 QURUB.09G014400.1 QURUB.09G014700.1 QURUB.M251900.1 QURUB.09G010900.1 QURUB.09G014900.1 QURUB.09G015800.1 QURUB.09G015200.1 QURUB.02G034600.1 QURUB.09G014500.1 QURUB.01G127300.1 QURUB.10G095900.1 QURUB.10G095700.1 QURUB…
46217	indole phytoalexin metabolic process	2.81e-07	1.87e-06	11/1949 0.5%	23/25563 0.0%	QURUB.10G200200.1 QURUB.10G194900.1 QURUB.10G195000.1 QURUB.10G200500.1 QURUB.10G199600.1 QURUB.10G200000.1 QURUB.10G194700.1 QURUB.10G200100.1 QURUB.10G199900.1 QURUB.10G200400.1 QURUB.10G199800.1
42431	indole metabolic process	2.81e-07	1.87e-06	11/1949 0.5%	23/25563 0.0%	QURUB.10G200200.1 QURUB.10G194900.1 QURUB.10G195000.1 QURUB.10G200500.1 QURUB.10G199600.1 QURUB.10G200000.1 QURUB.10G194700.1 QURUB.10G200100.1 QURUB.10G199900.1 QURUB.10G200400.1 QURUB.10G199800.1
9700	indole phytoalexin biosynthetic process	2.81e-07	1.87e-06	11/1949 0.5%	23/25563 0.0%	QURUB.10G200200.1 QURUB.10G194900.1 QURUB.10G195000.1 QURUB.10G200500.1 QURUB.10G199600.1 QURUB.10G200000.1 QURUB.10G194700.1 QURUB.10G200100.1 QURUB.10G199900.1 QURUB.10G200400.1 QURUB.10G199800.1
6040	amino sugar metabolic process	2.91e-07	1.93e-06	25/1949 1.2%	106/25563 0.4%	QURUB.02G416200.1 QURUB.02G412900.1 QURUB.03G042300.1 QURUB.03G042200.1 QURUB.10G037000.1 QURUB.03G093100.1 QURUB.10G036100.1 QURUB.10G037400.1 QURUB.02G416300.1 QURUB.03G042600.1 QURUB.03G042100.1 QURUB.10G036400.1 QURUB.10G037300.1 QURUB.02G413200.1 QURUB.03G042500.1 QURUB.03G042000.1 QURUB.02G416500.1 QURUB.10G037600.1 QURUB.03G042900.1 QURUB.10G037200.1 QURUB.10G036700.1 QURUB.03G042400.1 QUR…
43412	macromolecule modification	3.14e-07	2.07e-06	377/1949 19.3%	3911/25563 15.2%	QURUB.01G165800.1 QURUB.12G155500.1 QURUB.09G112100.1 QURUB.10G230500.1 QURUB.02G061100.1 QURUB.03G224500.1 QURUB.12G184900.1 QURUB.09G218200.1 QURUB.09G044800.1 QURUB.M160000.1 QURUB.05G036100.1 QURUB.09G095200.1 QURUB.01G124000.1 QURUB.04G252500.1 QURUB.03G109300.1 QURUB.04G231200.1 QURUB.04G057600.1 QURUB.05G137100.1 QURUB.05G142400.1 QURUB.08G081400.1 QURUB.05G038800.1 QURUB.10G116100.1 QURUB…
10582	floral meristem determinacy	3.16e-07	2.08e-06	15/1949 0.7%	43/25563 0.1%	QURUB.11G146200.1 QURUB.11G143700.1 QURUB.11G143200.1 QURUB.03G220400.1 QURUB.11G145400.1 QURUB.11G144000.1 QURUB.11G145800.1 QURUB.11G143000.1 QURUB.11G143600.1 QURUB.11G143400.1 QURUB.11G144400.1 QURUB.11G142700.1 QURUB.11G144200.1 QURUB.11G145500.1 QURUB.11G143900.1
5763	mitochondrial small ribosomal subunit	4.46e-07	2.92e-06	15/1949 0.7%	44/25563 0.1%	QURUB.M020300.1 QURUB.M197800.1 QURUB.M019600.1 QURUB.M161000.1 QURUB.M028000.1 QURUB.M028400.1 QURUB.M037200.1 QURUB.M182600.1 QURUB.M059300.1 QURUB.M176900.1 QURUB.M042300.1 QURUB.M177000.1 QURUB.M214700.1 QURUB.M214200.1 QURUB.M160300.1
32879	regulation of localization	4.6e-07	3e-06	51/1949 2.6%	321/25563 1.2%	QURUB.04G245400.1 QURUB.04G057800.1 QURUB.04G055100.1 QURUB.04G244500.1 QURUB.04G055200.1 QURUB.07G089600.1 QURUB.04G055000.1 QURUB.07G134000.1 QURUB.M160000.1 QURUB.04G246100.1 QURUB.07G130400.1 QURUB.04G057600.1 QURUB.04G057700.1 QURUB.07G134800.1 QURUB.04G245300.1 QURUB.07G190600.1 QURUB.07G134100.1 QURUB.07G129900.1 QURUB.07G130600.1 QURUB.M132000.1 QURUB.04G245100.1 QURUB.07G135400.1 QURUB.0…
4837	tyrosine decarboxylase activity	4.65e-07	3.01e-06	7/1949 0.3%	9/25563 0.0%	QURUB.05G109800.1 QURUB.05G109600.1 QURUB.05G110100.1 QURUB.04G142000.1 QURUB.05G005800.1 QURUB.05G110200.1 QURUB.M248500.1
4058	aromatic-L-amino-acid decarboxylase activity	4.65e-07	3.01e-06	7/1949 0.3%	9/25563 0.0%	QURUB.05G109800.1 QURUB.05G109600.1 QURUB.05G110100.1 QURUB.04G142000.1 QURUB.05G005800.1 QURUB.05G110200.1 QURUB.M248500.1
16138	glycoside biosynthetic process	5.29e-07	3.41e-06	37/1949 1.8%	202/25563 0.7%	QURUB.10G017000.1 QURUB.06G167800.1 QURUB.06G167300.1 QURUB.02G112900.1 QURUB.06G166900.1 QURUB.10G017900.1 QURUB.09G192700.1 QURUB.10G016600.1 QURUB.10G017500.1 QURUB.10G016200.1 QURUB.10G018200.1 QURUB.09G193000.1 QURUB.04G100300.1 QURUB.M230100.1 QURUB.10G017400.1 QURUB.06G167700.1 QURUB.10G016900.1 QURUB.10G016400.1 QURUB.06G166700.1 QURUB.06G167100.1 QURUB.10G018100.1 QURUB.06G167000.1 QURUB…
45912	negative regulation of carbohydrate metabolic process	5.89e-07	3.78e-06	10/1949 0.5%	20/25563 0.0%	QURUB.06G009600.1 QURUB.06G010100.1 QURUB.06G009700.1 QURUB.06G010200.1 QURUB.06G010000.1 QURUB.M223700.1 QURUB.06G009900.1 QURUB.06G010300.1 QURUB.06G009800.1 QURUB.06G010500.1
10218	response to far red light	6.25e-07	3.98e-06	22/1949 1.1%	89/25563 0.3%	QURUB.11G049200.1 QURUB.11G048600.1 QURUB.08G180000.1 QURUB.11G047800.1 QURUB.11G038400.1 QURUB.12G159100.1 QURUB.05G126700.1 QURUB.11G047700.1 QURUB.11G049000.1 QURUB.11G048400.1 QURUB.11G047500.1 QURUB.11G048800.1 QURUB.11G048000.1 QURUB.11G047900.1 QURUB.11G048500.1 QURUB.11G049100.1 QURUB.05G126800.1 QURUB.05G126600.1 QURUB.11G047600.1 QURUB.11G048300.1 QURUB.11G048700.1 QURUB.11G048900.1
30247	polysaccharide binding	6.28e-07	3.98e-06	58/1949 2.9%	388/25563 1.5%	QURUB.01G165800.1 QURUB.10G037400.1 QURUB.09G143200.1 QURUB.03G224500.1 QURUB.09G218200.1 QURUB.09G044800.1 QURUB.10G060800.1 QURUB.10G036400.1 QURUB.09G142200.1 QURUB.04G058500.1 QURUB.10G116100.1 QURUB.01G165600.1 QURUB.10G037300.1 QURUB.02G413200.1 QURUB.09G143800.1 QURUB.04G085000.1 QURUB.08G078900.1 QURUB.12G191200.1 QURUB.M219500.1 QURUB.10G037200.1 QURUB.M223200.1 QURUB.10G060600.1 QURUB.1…
1871	pattern binding	6.28e-07	3.98e-06	58/1949 2.9%	388/25563 1.5%	QURUB.01G165800.1 QURUB.10G037400.1 QURUB.09G143200.1 QURUB.03G224500.1 QURUB.09G218200.1 QURUB.09G044800.1 QURUB.10G060800.1 QURUB.10G036400.1 QURUB.09G142200.1 QURUB.04G058500.1 QURUB.10G116100.1 QURUB.01G165600.1 QURUB.10G037300.1 QURUB.02G413200.1 QURUB.09G143800.1 QURUB.04G085000.1 QURUB.08G078900.1 QURUB.12G191200.1 QURUB.M219500.1 QURUB.10G037200.1 QURUB.M223200.1 QURUB.10G060600.1 QURUB.1…
9751	response to salicylic acid stimulus	7.53e-07	4.76e-06	69/1949 3.5%	494/25563 1.9%	QURUB.04G050000.1 QURUB.09G014800.1 QURUB.04G049700.1 QURUB.05G210700.1 QURUB.05G207900.1 QURUB.09G015700.1 QURUB.05G208600.1 QURUB.09G143200.1 QURUB.04G049600.1 QURUB.09G218200.1 QURUB.09G014700.1 QURUB.05G284000.1 QURUB.07G185200.1 QURUB.12G143900.1 QURUB.09G142200.1 QURUB.09G143800.1 QURUB.04G085000.1 QURUB.05G283500.1 QURUB.05G283400.1 QURUB.05G208400.1 QURUB.03G249200.1 QURUB.04G050200.1 QUR…
10048	vernalization response	8.46e-07	5.32e-06	13/1949 0.6%	35/25563 0.1%	QURUB.04G132700.1 QURUB.04G001000.1 QURUB.09G115100.1 QURUB.01G048900.1 QURUB.10G131400.1 QURUB.12G029500.1 QURUB.06G205300.1 QURUB.06G148100.1 QURUB.10G044800.1 QURUB.03G018800.1 QURUB.M094500.1 QURUB.07G043000.1 QURUB.10G101800.1
314	organellar small ribosomal subunit	8.59e-07	5.36e-06	15/1949 0.7%	46/25563 0.1%	QURUB.M020300.1 QURUB.M197800.1 QURUB.M019600.1 QURUB.M161000.1 QURUB.M028000.1 QURUB.M028400.1 QURUB.M037200.1 QURUB.M182600.1 QURUB.M059300.1 QURUB.M176900.1 QURUB.M042300.1 QURUB.M177000.1 QURUB.M214700.1 QURUB.M214200.1 QURUB.M160300.1
10022	meristem determinacy	8.59e-07	5.36e-06	15/1949 0.7%	46/25563 0.1%	QURUB.11G146200.1 QURUB.11G143700.1 QURUB.11G143200.1 QURUB.03G220400.1 QURUB.11G145400.1 QURUB.11G144000.1 QURUB.11G145800.1 QURUB.11G143000.1 QURUB.11G143600.1 QURUB.11G143400.1 QURUB.11G144400.1 QURUB.11G142700.1 QURUB.11G144200.1 QURUB.11G145500.1 QURUB.11G143900.1
80044	quercetin 7-O-glucosyltransferase activity	9.41e-07	5.85e-06	22/1949 1.1%	91/25563 0.3%	QURUB.10G017000.1 QURUB.10G016900.1 QURUB.10G016400.1 QURUB.10G018100.1 QURUB.10G017300.1 QURUB.10G017900.1 QURUB.09G192700.1 QURUB.10G016600.1 QURUB.10G017700.1 QURUB.10G017500.1 QURUB.10G016200.1 QURUB.10G018200.1 QURUB.09G192900.1 QURUB.09G193000.1 QURUB.10G017100.1 QURUB.10G018000.1 QURUB.10G018500.1 QURUB.10G016700.1 QURUB.10G017400.1 QURUB.10G108300.1 QURUB.09G192400.1 QURUB.10G017600.1
9975	cyclase activity	9.86e-07	6.11e-06	26/1949 1.3%	120/25563 0.4%	QURUB.08G090000.1 QURUB.08G067200.1 QURUB.08G067100.1 QURUB.10G042400.1 QURUB.11G151400.1 QURUB.08G082800.1 QURUB.08G062900.1 QURUB.11G175900.1 QURUB.08G158700.1 QURUB.11G200900.1 QURUB.08G083200.1 QURUB.11G175100.1 QURUB.M107300.1 QURUB.08G062400.1 QURUB.11G175500.1 QURUB.08G068200.1 QURUB.10G118100.1 QURUB.M230500.1 QURUB.08G067500.1 QURUB.M229700.1 QURUB.11G175400.1 QURUB.M034500.1 QURUB.08G06…
10193	response to ozone	1.13e-06	6.97e-06	21/1949 1.0%	85/25563 0.3%	QURUB.05G208200.1 QURUB.05G208000.1 QURUB.12G143800.1 QURUB.05G210700.1 QURUB.05G208400.1 QURUB.05G207900.1 QURUB.03G249200.1 QURUB.04G032900.1 QURUB.05G208600.1 QURUB.05G207700.1 QURUB.09G124800.1 QURUB.05G208300.1 QURUB.05G208100.1 QURUB.05G209200.1 QURUB.04G224700.1 QURUB.05G208500.1 QURUB.05G209100.1 QURUB.07G185200.1 QURUB.04G143400.1 QURUB.12G143900.1 QURUB.12G144100.1
71451	cellular response to superoxide	1.18e-06	7.22e-06	9/1949 0.4%	17/25563 0.0%	QURUB.02G223600.1 QURUB.02G223300.1 QURUB.02G223200.1 QURUB.02G223400.1 QURUB.02G231700.1 QURUB.02G223500.1 QURUB.02G223800.1 QURUB.02G230600.1 QURUB.02G231800.1
71450	cellular response to oxygen radical	1.18e-06	7.22e-06	9/1949 0.4%	17/25563 0.0%	QURUB.02G223600.1 QURUB.02G223300.1 QURUB.02G223200.1 QURUB.02G223400.1 QURUB.02G231700.1 QURUB.02G223500.1 QURUB.02G223800.1 QURUB.02G230600.1 QURUB.02G231800.1
19430	removal of superoxide radicals	1.18e-06	7.22e-06	9/1949 0.4%	17/25563 0.0%	QURUB.02G223600.1 QURUB.02G223300.1 QURUB.02G223200.1 QURUB.02G223400.1 QURUB.02G231700.1 QURUB.02G223500.1 QURUB.02G223800.1 QURUB.02G230600.1 QURUB.02G231800.1
15718	monocarboxylic acid transport	1.39e-06	8.43e-06	21/1949 1.0%	86/25563 0.3%	QURUB.05G208200.1 QURUB.05G208000.1 QURUB.12G143800.1 QURUB.05G210700.1 QURUB.05G208400.1 QURUB.05G207900.1 QURUB.03G249200.1 QURUB.04G032900.1 QURUB.05G208600.1 QURUB.05G207700.1 QURUB.09G124800.1 QURUB.05G208300.1 QURUB.05G208100.1 QURUB.05G209200.1 QURUB.04G224700.1 QURUB.05G208500.1 QURUB.05G209100.1 QURUB.07G185200.1 QURUB.04G143400.1 QURUB.12G143900.1 QURUB.12G144100.1
42493	response to drug	1.41e-06	8.53e-06	37/1949 1.8%	210/25563 0.8%	QURUB.05G208200.1 QURUB.08G027800.1 QURUB.08G028100.1 QURUB.01G211000.1 QURUB.05G210700.1 QURUB.05G207900.1 QURUB.05G208600.1 QURUB.08G027900.1 QURUB.01G211400.1 QURUB.01G211300.1 QURUB.08G028300.1 QURUB.05G208300.1 QURUB.01G210500.1 QURUB.08G027400.1 QURUB.05G209200.1 QURUB.05G209100.1 QURUB.07G185200.1 QURUB.08G028200.1 QURUB.12G143900.1 QURUB.01G210800.1 QURUB.05G208000.1 QURUB.09G095500.1 QUR…
8152	metabolic process	1.52e-06	9.2e-06	1302/1949 66.8%	15819/25563 61.8%	QURUB.M112000.1 QURUB.12G100800.1 QURUB.10G230500.1 QURUB.02G113300.1 QURUB.04G141100.1 QURUB.03G237700.1 QURUB.05G094900.1 QURUB.04G252500.1 QURUB.03G109300.1 QURUB.04G057600.1 QURUB.05G137100.1 QURUB.03G084900.1 QURUB.05G109600.1 QURUB.10G008900.1 QURUB.10G036400.1 QURUB.09G156300.1 QURUB.04G094000.1 QURUB.10G019400.1 QURUB.09G201800.1 QURUB.08G177100.1 QURUB.M019600.1 QURUB.06G167100.1 QURUB.0…
16787	hydrolase activity	2e-06	1.21e-05	496/1949 25.4%	5429/25563 21.2%	QURUB.07G061500.1 QURUB.03G042300.1 QURUB.02G113300.1 QURUB.02G326500.1 QURUB.02G001800.1 QURUB.07G009000.1 QURUB.05G026400.1 QURUB.11G228100.1 QURUB.03G084900.1 QURUB.07G034800.1 QURUB.10G036400.1 QURUB.01G052400.1 QURUB.09G156300.1 QURUB.04G094000.1 QURUB.02G034800.1 QURUB.04G160400.1 QURUB.12G088300.1 QURUB.09G000600.1 QURUB.01G188000.1 QURUB.04G229000.1 QURUB.10G037200.1 QURUB.04G013400.1 QUR…
51501	diterpene phytoalexin metabolic process	2.04e-06	1.22e-05	11/1949 0.5%	27/25563 0.1%	QURUB.10G168100.1 QURUB.10G166800.1 QURUB.10G168000.1 QURUB.10G167500.1 QURUB.10G168200.1 QURUB.10G167300.1 QURUB.10G167100.1 QURUB.10G167700.1 QURUB.10G167600.1 QURUB.10G167800.1 QURUB.10G167900.1
16491	oxidoreductase activity	2.36e-06	1.41e-05	255/1949 13.0%	2547/25563 9.9%	QURUB.03G011300.1 QURUB.06G167800.1 QURUB.12G100800.1 QURUB.08G205200.1 QURUB.09G121000.1 QURUB.04G100400.1 QURUB.03G010500.1 QURUB.08G028100.1 QURUB.10G121800.1 QURUB.10G021600.1 QURUB.01G137200.1 QURUB.10G022400.1 QURUB.03G084900.1 QURUB.10G009000.1 QURUB.10G008900.1 QURUB.04G079700.1 QURUB.04G101200.1 QURUB.10G019400.1 QURUB.06G167100.1 QURUB.01G180800.1 QURUB.04G223100.1 QURUB.04G229000.1 QUR…
16998	cell wall macromolecule catabolic process	2.44e-06	1.45e-05	25/1949 1.2%	118/25563 0.4%	QURUB.02G416200.1 QURUB.02G412900.1 QURUB.03G042300.1 QURUB.03G042200.1 QURUB.10G037000.1 QURUB.03G093100.1 QURUB.10G036100.1 QURUB.10G037400.1 QURUB.02G416300.1 QURUB.03G042600.1 QURUB.03G042100.1 QURUB.10G036400.1 QURUB.10G037300.1 QURUB.02G413200.1 QURUB.03G042500.1 QURUB.03G042000.1 QURUB.02G416500.1 QURUB.10G037600.1 QURUB.03G042900.1 QURUB.10G037200.1 QURUB.10G036700.1 QURUB.03G042400.1 QUR…
10421	hydrogen peroxide-mediated programmed cell death	2.5e-06	1.48e-05	13/1949 0.6%	38/25563 0.1%	QURUB.01G179600.1 QURUB.01G180600.1 QURUB.01G180800.1 QURUB.01G180400.1 QURUB.01G180000.1 QURUB.01G180700.1 QURUB.01G137200.1 QURUB.01G179400.1 QURUB.01G179900.1 QURUB.01G181000.1 QURUB.01G137300.1 QURUB.01G180300.1 QURUB.01G180100.1
6760	folic acid and derivative metabolic process	2.96e-06	1.75e-05	22/1949 1.1%	97/25563 0.3%	QURUB.10G017000.1 QURUB.10G016900.1 QURUB.10G016400.1 QURUB.10G018100.1 QURUB.10G017300.1 QURUB.10G017900.1 QURUB.09G192700.1 QURUB.10G016600.1 QURUB.10G017700.1 QURUB.10G017500.1 QURUB.10G016200.1 QURUB.10G018200.1 QURUB.09G192900.1 QURUB.09G193000.1 QURUB.10G017100.1 QURUB.10G018000.1 QURUB.10G018500.1 QURUB.10G016700.1 QURUB.10G017400.1 QURUB.10G108300.1 QURUB.09G192400.1 QURUB.10G017600.1
6629	lipid metabolic process	3.08e-06	1.81e-05	179/1949 9.1%	1687/25563 6.5%	QURUB.04G050000.1 QURUB.08G067200.1 QURUB.09G014800.1 QURUB.03G042300.1 QURUB.04G049700.1 QURUB.05G010800.1 QURUB.11G151400.1 QURUB.11G023900.1 QURUB.10G168200.1 QURUB.03G042100.1 QURUB.10G084600.1 QURUB.04G108100.1 QURUB.08G083200.1 QURUB.09G156300.1 QURUB.11G175100.1 QURUB.06G062500.1 QURUB.M137800.1 QURUB.06G062900.1 QURUB.02G034800.1 QURUB.05G283500.1 QURUB.08G068200.1 QURUB.04G223100.1 QURUB…
45551	cinnamyl-alcohol dehydrogenase activity	3.13e-06	1.83e-05	11/1949 0.5%	28/25563 0.1%	QURUB.06G095300.1 QURUB.06G096600.1 QURUB.06G095800.1 QURUB.06G095900.1 QURUB.06G096400.1 QURUB.06G096800.1 QURUB.06G096300.1 QURUB.06G122900.1 QURUB.06G096700.1 QURUB.06G095700.1 QURUB.06G095500.1
31407	oxylipin metabolic process	3.35e-06	1.96e-05	23/1949 1.1%	105/25563 0.4%	QURUB.02G034800.1 QURUB.02G035100.1 QURUB.09G014800.1 QURUB.09G015700.1 QURUB.02G034500.1 QURUB.09G015300.1 QURUB.10G095800.1 QURUB.02G035000.1 QURUB.02G034900.1 QURUB.01G126900.1 QURUB.09G014400.1 QURUB.09G014700.1 QURUB.M251900.1 QURUB.09G010900.1 QURUB.09G014900.1 QURUB.09G015800.1 QURUB.09G015200.1 QURUB.02G034600.1 QURUB.09G014500.1 QURUB.01G127300.1 QURUB.10G095900.1 QURUB.10G095700.1 QURUB…
4970	ionotropic glutamate receptor activity	4.5e-06	2.58e-05	16/1949 0.8%	58/25563 0.2%	QURUB.05G158500.1 QURUB.05G158000.1 QURUB.05G159600.1 QURUB.M159600.1 QURUB.05G159400.1 QURUB.10G105400.1 QURUB.M081800.1 QURUB.07G089600.1 QURUB.05G157900.1 QURUB.05G157700.1 QURUB.05G158100.1 QURUB.05G158400.1 QURUB.M082100.1 QURUB.05G158200.1 QURUB.05G158900.1 QURUB.05G157800.1
5234	extracellular-glutamate-gated ion channel activity	4.5e-06	2.58e-05	16/1949 0.8%	58/25563 0.2%	QURUB.05G158500.1 QURUB.05G158000.1 QURUB.05G159600.1 QURUB.M159600.1 QURUB.05G159400.1 QURUB.10G105400.1 QURUB.M081800.1 QURUB.07G089600.1 QURUB.05G157900.1 QURUB.05G157700.1 QURUB.05G158100.1 QURUB.05G158400.1 QURUB.M082100.1 QURUB.05G158200.1 QURUB.05G158900.1 QURUB.05G157800.1
35235	ionotropic glutamate receptor signaling pathway	4.5e-06	2.58e-05	16/1949 0.8%	58/25563 0.2%	QURUB.05G158500.1 QURUB.05G158000.1 QURUB.05G159600.1 QURUB.M159600.1 QURUB.05G159400.1 QURUB.10G105400.1 QURUB.M081800.1 QURUB.07G089600.1 QURUB.05G157900.1 QURUB.05G157700.1 QURUB.05G158100.1 QURUB.05G158400.1 QURUB.M082100.1 QURUB.05G158200.1 QURUB.05G158900.1 QURUB.05G157800.1
7215	glutamate signaling pathway	4.5e-06	2.58e-05	16/1949 0.8%	58/25563 0.2%	QURUB.05G158500.1 QURUB.05G158000.1 QURUB.05G159600.1 QURUB.M159600.1 QURUB.05G159400.1 QURUB.10G105400.1 QURUB.M081800.1 QURUB.07G089600.1 QURUB.05G157900.1 QURUB.05G157700.1 QURUB.05G158100.1 QURUB.05G158400.1 QURUB.M082100.1 QURUB.05G158200.1 QURUB.05G158900.1 QURUB.05G157800.1
8066	glutamate receptor activity	4.5e-06	2.58e-05	16/1949 0.8%	58/25563 0.2%	QURUB.05G158500.1 QURUB.05G158000.1 QURUB.05G159600.1 QURUB.M159600.1 QURUB.05G159400.1 QURUB.10G105400.1 QURUB.M081800.1 QURUB.07G089600.1 QURUB.05G157900.1 QURUB.05G157700.1 QURUB.05G158100.1 QURUB.05G158400.1 QURUB.M082100.1 QURUB.05G158200.1 QURUB.05G158900.1 QURUB.05G157800.1
30288	outer membrane-bounded periplasmic space	4.86e-06	2.78e-05	15/1949 0.7%	52/25563 0.2%	QURUB.05G158500.1 QURUB.05G158000.1 QURUB.05G159600.1 QURUB.M159600.1 QURUB.05G159400.1 QURUB.10G105400.1 QURUB.M081800.1 QURUB.05G157900.1 QURUB.05G157700.1 QURUB.05G158100.1 QURUB.05G158400.1 QURUB.M082100.1 QURUB.05G158200.1 QURUB.05G158900.1 QURUB.05G157800.1
30312	external encapsulating structure	4.99e-06	2.84e-05	173/1949 8.8%	1633/25563 6.3%	QURUB.11G154000.1 QURUB.01G120800.1 QURUB.08G205200.1 QURUB.11G185000.1 QURUB.04G160600.1 QURUB.12G175800.1 QURUB.03G198700.1 QURUB.10G037400.1 QURUB.09G218200.1 QURUB.04G160800.1 QURUB.01G122400.1 QURUB.05G145000.1 QURUB.12G176600.1 QURUB.M082100.1 QURUB.05G158200.1 QURUB.10G036400.1 QURUB.01G187700.1 QURUB.10G216100.1 QURUB.01G120600.1 QURUB.05G144200.1 QURUB.09G143800.1 QURUB.08G204600.1 QURUB…
43455	regulation of secondary metabolic process	6.4e-06	3.63e-05	26/1949 1.3%	132/25563 0.5%	QURUB.06G167800.1 QURUB.06G167300.1 QURUB.06G166900.1 QURUB.02G223500.1 QURUB.02G230600.1 QURUB.02G223300.1 QURUB.02G223400.1 QURUB.07G185200.1 QURUB.02G223800.1 QURUB.02G231800.1 QURUB.06G167700.1 QURUB.06G166700.1 QURUB.06G167100.1 QURUB.02G223200.1 QURUB.06G167000.1 QURUB.02G231700.1 QURUB.03G249200.1 QURUB.04G032900.1 QURUB.05G207700.1 QURUB.06G167600.1 QURUB.09G124800.1 QURUB.02G223600.1 QUR…
303	response to superoxide	6.62e-06	3.73e-05	9/1949 0.4%	20/25563 0.0%	QURUB.02G223600.1 QURUB.02G223300.1 QURUB.02G223200.1 QURUB.02G223400.1 QURUB.02G231700.1 QURUB.02G223500.1 QURUB.02G223800.1 QURUB.02G230600.1 QURUB.02G231800.1
305	response to oxygen radical	6.62e-06	3.73e-05	9/1949 0.4%	20/25563 0.0%	QURUB.02G223600.1 QURUB.02G223300.1 QURUB.02G223200.1 QURUB.02G223400.1 QURUB.02G231700.1 QURUB.02G223500.1 QURUB.02G223800.1 QURUB.02G230600.1 QURUB.02G231800.1
46872	metal ion binding	7.09e-06	3.98e-05	548/1949 28.1%	6133/25563 23.9%	QURUB.06G167800.1 QURUB.07G061500.1 QURUB.09G121000.1 QURUB.08G067200.1 QURUB.02G113300.1 QURUB.05G094900.1 QURUB.11G151400.1 QURUB.02G001800.1 QURUB.01G137200.1 QURUB.04G252500.1 QURUB.05G026400.1 QURUB.03G084900.1 QURUB.10G009000.1 QURUB.10G008900.1 QURUB.10G019400.1 QURUB.11G085700.1 QURUB.05G080500.1 QURUB.06G167100.1 QURUB.01G180800.1 QURUB.12G088300.1 QURUB.09G000600.1 QURUB.01G188000.1 QUR…
45732	positive regulation of protein catabolic process	8.3e-06	4.65e-05	8/1949 0.4%	16/25563 0.0%	QURUB.02G372200.1 QURUB.01G138500.1 QURUB.01G138400.1 QURUB.01G138600.1 QURUB.05G133400.1 QURUB.10G193400.1 QURUB.07G184200.1 QURUB.05G165700.1
60320	rejection of self pollen	8.33e-06	4.65e-05	7/1949 0.3%	12/25563 0.0%	QURUB.04G151900.1 QURUB.11G093300.1 QURUB.10G202200.1 QURUB.05G225200.1 QURUB.04G151600.1 QURUB.05G162700.1 QURUB.M032700.1
9805	coumarin biosynthetic process	8.82e-06	4.91e-05	13/1949 0.6%	42/25563 0.1%	QURUB.01G179600.1 QURUB.01G180600.1 QURUB.01G180800.1 QURUB.01G180400.1 QURUB.01G180000.1 QURUB.01G180700.1 QURUB.01G137200.1 QURUB.01G179400.1 QURUB.01G179900.1 QURUB.01G181000.1 QURUB.01G137300.1 QURUB.01G180300.1 QURUB.01G180100.1
5231	excitatory extracellular ligand-gated ion channel activity	9.17e-06	5.09e-05	16/1949 0.8%	61/25563 0.2%	QURUB.05G158500.1 QURUB.05G158000.1 QURUB.05G159600.1 QURUB.M159600.1 QURUB.05G159400.1 QURUB.10G105400.1 QURUB.M081800.1 QURUB.07G089600.1 QURUB.05G157900.1 QURUB.05G157700.1 QURUB.05G158100.1 QURUB.05G158400.1 QURUB.M082100.1 QURUB.05G158200.1 QURUB.05G158900.1 QURUB.05G157800.1
44272	sulfur compound biosynthetic process	1.03e-05	5.68e-05	43/1949 2.2%	282/25563 1.1%	QURUB.10G017000.1 QURUB.06G167800.1 QURUB.06G167300.1 QURUB.10G195000.1 QURUB.06G166900.1 QURUB.10G200000.1 QURUB.10G017900.1 QURUB.10G194700.1 QURUB.09G192700.1 QURUB.10G016600.1 QURUB.10G199900.1 QURUB.10G017500.1 QURUB.10G016200.1 QURUB.10G200400.1 QURUB.10G018200.1 QURUB.09G193000.1 QURUB.10G199600.1 QURUB.10G017400.1 QURUB.06G167700.1 QURUB.10G016900.1 QURUB.10G016400.1 QURUB.10G200200.1 QUR…
30042	actin filament depolymerization	1.08e-05	5.95e-05	9/1949 0.4%	21/25563 0.0%	QURUB.12G075800.1 QURUB.09G070000.1 QURUB.08G255500.1 QURUB.09G214500.1 QURUB.09G071600.1 QURUB.08G202000.1 QURUB.07G207000.1 QURUB.09G071400.1 QURUB.08G255600.1
15086	cadmium ion transmembrane transporter activity	1.11e-05	6.07e-05	10/1949 0.5%	26/25563 0.1%	QURUB.09G152700.1 QURUB.M044800.1 QURUB.04G224700.1 QURUB.03G249200.1 QURUB.07G185200.1 QURUB.04G032900.1 QURUB.04G143400.1 QURUB.05G207700.1 QURUB.09G152500.1 QURUB.09G124800.1
44238	primary metabolic process	1.12e-05	6.12e-05	1106/1949 56.7%	13323/25563 52.1%	QURUB.M112000.1 QURUB.10G230500.1 QURUB.02G113300.1 QURUB.04G141100.1 QURUB.05G094900.1 QURUB.04G252500.1 QURUB.03G109300.1 QURUB.04G057600.1 QURUB.05G137100.1 QURUB.05G109600.1 QURUB.10G036400.1 QURUB.09G156300.1 QURUB.04G094000.1 QURUB.09G201800.1 QURUB.08G177100.1 QURUB.M019600.1 QURUB.06G167100.1 QURUB.01G180800.1 QURUB.12G088300.1 QURUB.09G000600.1 QURUB.04G229000.1 QURUB.10G037200.1 QURUB.0…
9804	coumarin metabolic process	1.18e-05	6.4e-05	13/1949 0.6%	43/25563 0.1%	QURUB.01G179600.1 QURUB.01G180600.1 QURUB.01G180800.1 QURUB.01G180400.1 QURUB.01G180000.1 QURUB.01G180700.1 QURUB.01G137200.1 QURUB.01G179400.1 QURUB.01G179900.1 QURUB.01G181000.1 QURUB.01G137300.1 QURUB.01G180300.1 QURUB.01G180100.1
2239	response to oomycetes	1.18e-05	6.4e-05	13/1949 0.6%	43/25563 0.1%	QURUB.05G208200.1 QURUB.05G210700.1 QURUB.05G208400.1 QURUB.02G223500.1 QURUB.05G208600.1 QURUB.02G230600.1 QURUB.02G223600.1 QURUB.05G208300.1 QURUB.02G223300.1 QURUB.05G021200.1 QURUB.05G240700.1 QURUB.05G208500.1 QURUB.02G223800.1
16137	glycoside metabolic process	1.21e-05	6.54e-05	44/1949 2.2%	293/25563 1.1%	QURUB.10G017000.1 QURUB.06G167800.1 QURUB.06G167300.1 QURUB.02G112900.1 QURUB.06G166900.1 QURUB.10G017900.1 QURUB.09G192700.1 QURUB.10G016600.1 QURUB.10G017500.1 QURUB.10G016200.1 QURUB.10G018200.1 QURUB.09G193000.1 QURUB.04G100300.1 QURUB.M230100.1 QURUB.07G185200.1 QURUB.10G017400.1 QURUB.06G167700.1 QURUB.10G016900.1 QURUB.10G016400.1 QURUB.06G166700.1 QURUB.06G167100.1 QURUB.10G018100.1 QURUB…
966	RNA 5'-end processing	1.34e-05	7.21e-05	6/1949 0.3%	9/25563 0.0%	QURUB.03G015000.1 QURUB.04G217900.1 QURUB.09G222800.1 QURUB.03G015300.1 QURUB.04G115900.1 QURUB.04G217200.1
60148	positive regulation of posttranscriptional gene silencing	1.34e-05	7.21e-05	6/1949 0.3%	9/25563 0.0%	QURUB.03G122300.1 QURUB.03G122600.1 QURUB.03G121300.1 QURUB.03G122000.1 QURUB.03G121700.1 QURUB.M147000.1
4190	aspartic-type endopeptidase activity	1.42e-05	7.61e-05	34/1949 1.7%	205/25563 0.8%	QURUB.09G095300.1 QURUB.09G128300.1 QURUB.09G119000.1 QURUB.04G156500.1 QURUB.04G094100.1 QURUB.M121900.1 QURUB.04G156900.1 QURUB.09G128700.1 QURUB.04G156800.1 QURUB.04G093900.1 QURUB.M122100.1 QURUB.04G193100.1 QURUB.04G194400.1 QURUB.M122000.1 QURUB.09G128400.1 QURUB.09G094800.1 QURUB.02G347600.1 QURUB.04G094000.1 QURUB.04G156700.1 QURUB.01G135400.1 QURUB.09G128500.1 QURUB.01G051000.1 QURUB.04G…
70001	aspartic-type peptidase activity	1.42e-05	7.61e-05	34/1949 1.7%	205/25563 0.8%	QURUB.09G095300.1 QURUB.09G128300.1 QURUB.09G119000.1 QURUB.04G156500.1 QURUB.04G094100.1 QURUB.M121900.1 QURUB.04G156900.1 QURUB.09G128700.1 QURUB.04G156800.1 QURUB.04G093900.1 QURUB.M122100.1 QURUB.04G193100.1 QURUB.04G194400.1 QURUB.M122000.1 QURUB.09G128400.1 QURUB.09G094800.1 QURUB.02G347600.1 QURUB.04G094000.1 QURUB.04G156700.1 QURUB.01G135400.1 QURUB.09G128500.1 QURUB.01G051000.1 QURUB.04G…
5230	extracellular ligand-gated ion channel activity	1.43e-05	7.63e-05	16/1949 0.8%	63/25563 0.2%	QURUB.05G158500.1 QURUB.05G158000.1 QURUB.05G159600.1 QURUB.M159600.1 QURUB.05G159400.1 QURUB.10G105400.1 QURUB.M081800.1 QURUB.07G089600.1 QURUB.05G157900.1 QURUB.05G157700.1 QURUB.05G158100.1 QURUB.05G158400.1 QURUB.M082100.1 QURUB.05G158200.1 QURUB.05G158900.1 QURUB.05G157800.1
9723	response to ethylene stimulus	1.44e-05	7.67e-05	60/1949 3.0%	448/25563 1.7%	QURUB.04G050000.1 QURUB.04G049700.1 QURUB.05G210700.1 QURUB.05G207900.1 QURUB.05G208600.1 QURUB.04G151700.1 QURUB.04G049600.1 QURUB.05G284000.1 QURUB.07G185200.1 QURUB.12G143900.1 QURUB.02G223800.1 QURUB.05G153900.1 QURUB.M032600.1 QURUB.02G413200.1 QURUB.05G283500.1 QURUB.05G283400.1 QURUB.05G208400.1 QURUB.03G249200.1 QURUB.04G050200.1 QURUB.09G124800.1 QURUB.04G050100.1 QURUB.02G223600.1 QURUB…
48506	regulation of timing of meristematic phase transition	1.46e-05	7.7e-05	14/1949 0.7%	50/25563 0.1%	QURUB.11G146200.1 QURUB.11G143700.1 QURUB.11G143200.1 QURUB.11G145400.1 QURUB.11G144000.1 QURUB.11G145800.1 QURUB.11G143000.1 QURUB.11G143600.1 QURUB.11G143400.1 QURUB.11G144400.1 QURUB.11G142700.1 QURUB.11G144200.1 QURUB.11G145500.1 QURUB.11G143900.1
48510	regulation of timing of transition from vegetative to reproductive phase	1.46e-05	7.7e-05	14/1949 0.7%	50/25563 0.1%	QURUB.11G146200.1 QURUB.11G143700.1 QURUB.11G143200.1 QURUB.11G145400.1 QURUB.11G144000.1 QURUB.11G145800.1 QURUB.11G143000.1 QURUB.11G143600.1 QURUB.11G143400.1 QURUB.11G144400.1 QURUB.11G142700.1 QURUB.11G144200.1 QURUB.11G145500.1 QURUB.11G143900.1
30060	L-malate dehydrogenase activity	1.46e-05	7.7e-05	8/1949 0.4%	17/25563 0.0%	QURUB.04G101000.1 QURUB.M185100.1 QURUB.04G100400.1 QURUB.04G100500.1 QURUB.06G162500.1 QURUB.04G101700.1 QURUB.04G101100.1 QURUB.04G101200.1
15691	cadmium ion transport	1.55e-05	8.15e-05	13/1949 0.6%	44/25563 0.1%	QURUB.01G210800.1 QURUB.01G211000.1 QURUB.03G249200.1 QURUB.04G032900.1 QURUB.05G207700.1 QURUB.01G211400.1 QURUB.09G124800.1 QURUB.01G211300.1 QURUB.01G210500.1 QURUB.01G210700.1 QURUB.04G224700.1 QURUB.07G185200.1 QURUB.04G143400.1
71466	cellular response to xenobiotic stimulus	1.59e-05	8.27e-05	22/1949 1.1%	107/25563 0.4%	QURUB.10G017000.1 QURUB.10G016900.1 QURUB.10G016400.1 QURUB.10G018100.1 QURUB.10G017300.1 QURUB.10G017900.1 QURUB.09G192700.1 QURUB.10G016600.1 QURUB.10G017700.1 QURUB.10G017500.1 QURUB.10G016200.1 QURUB.10G018200.1 QURUB.09G192900.1 QURUB.09G193000.1 QURUB.10G017100.1 QURUB.10G018000.1 QURUB.10G018500.1 QURUB.10G016700.1 QURUB.10G017400.1 QURUB.10G108300.1 QURUB.09G192400.1 QURUB.10G017600.1
6805	xenobiotic metabolic process	1.59e-05	8.27e-05	22/1949 1.1%	107/25563 0.4%	QURUB.10G017000.1 QURUB.10G016900.1 QURUB.10G016400.1 QURUB.10G018100.1 QURUB.10G017300.1 QURUB.10G017900.1 QURUB.09G192700.1 QURUB.10G016600.1 QURUB.10G017700.1 QURUB.10G017500.1 QURUB.10G016200.1 QURUB.10G018200.1 QURUB.09G192900.1 QURUB.09G193000.1 QURUB.10G017100.1 QURUB.10G018000.1 QURUB.10G018500.1 QURUB.10G016700.1 QURUB.10G017400.1 QURUB.10G108300.1 QURUB.09G192400.1 QURUB.10G017600.1
42597	periplasmic space	1.66e-05	8.63e-05	15/1949 0.7%	57/25563 0.2%	QURUB.05G158500.1 QURUB.05G158000.1 QURUB.05G159600.1 QURUB.M159600.1 QURUB.05G159400.1 QURUB.10G105400.1 QURUB.M081800.1 QURUB.05G157900.1 QURUB.05G157700.1 QURUB.05G158100.1 QURUB.05G158400.1 QURUB.M082100.1 QURUB.05G158200.1 QURUB.05G158900.1 QURUB.05G157800.1
42344	indole glucosinolate catabolic process	1.69e-05	8.73e-05	7/1949 0.3%	13/25563 0.0%	QURUB.04G224700.1 QURUB.03G249200.1 QURUB.07G185200.1 QURUB.04G032900.1 QURUB.04G143400.1 QURUB.05G207700.1 QURUB.09G124800.1
51261	protein depolymerization	1.7e-05	8.79e-05	9/1949 0.4%	22/25563 0.0%	QURUB.12G075800.1 QURUB.09G070000.1 QURUB.08G255500.1 QURUB.09G214500.1 QURUB.09G071600.1 QURUB.08G202000.1 QURUB.07G207000.1 QURUB.09G071400.1 QURUB.08G255600.1
43255	regulation of carbohydrate biosynthetic process	1.91e-05	9.81e-05	20/1949 1.0%	93/25563 0.3%	QURUB.06G167800.1 QURUB.06G009700.1 QURUB.06G167300.1 QURUB.06G166700.1 QURUB.06G010200.1 QURUB.06G167100.1 QURUB.06G010000.1 QURUB.06G167000.1 QURUB.06G166900.1 QURUB.06G010300.1 QURUB.06G009800.1 QURUB.06G010500.1 QURUB.06G167600.1 QURUB.06G009600.1 QURUB.06G010100.1 QURUB.06G168000.1 QURUB.M223700.1 QURUB.06G009900.1 QURUB.06G167900.1 QURUB.06G167700.1
9860	pollen tube growth	2.18e-05	0.000112	31/1949 1.5%	183/25563 0.7%	QURUB.11G154000.1 QURUB.02G372200.1 QURUB.01G203900.1 QURUB.04G082200.1 QURUB.01G189100.1 QURUB.01G187800.1 QURUB.10G193400.1 QURUB.M197400.1 QURUB.01G188100.1 QURUB.09G230700.1 QURUB.01G138500.1 QURUB.10G064400.1 QURUB.01G188600.1 QURUB.01G138600.1 QURUB.01G187700.1 QURUB.10G065200.1 QURUB.01G189800.1 QURUB.01G188500.1 QURUB.01G138400.1 QURUB.01G188400.1 QURUB.01G188900.1 QURUB.07G121000.1 QURUB…
8535	respiratory chain complex IV assembly	2.37e-05	0.000121	10/1949 0.5%	28/25563 0.1%	QURUB.M019200.1 QURUB.M177400.1 QURUB.M028800.1 QURUB.M042000.1 QURUB.M198300.1 QURUB.M176600.1 QURUB.M198200.1 QURUB.M160700.1 QURUB.M058900.1 QURUB.M037600.1
9850	auxin metabolic process	2.5e-05	0.000127	22/1949 1.1%	110/25563 0.4%	QURUB.10G017000.1 QURUB.10G016900.1 QURUB.10G016400.1 QURUB.10G018100.1 QURUB.10G017300.1 QURUB.10G017900.1 QURUB.09G192700.1 QURUB.10G016600.1 QURUB.10G017700.1 QURUB.10G017500.1 QURUB.10G016200.1 QURUB.10G018200.1 QURUB.09G192900.1 QURUB.09G193000.1 QURUB.10G017100.1 QURUB.10G018000.1 QURUB.10G018500.1 QURUB.10G016700.1 QURUB.10G017400.1 QURUB.10G108300.1 QURUB.09G192400.1 QURUB.10G017600.1
31410	cytoplasmic vesicle	3.17e-05	0.000161	64/1949 3.2%	500/25563 1.9%	QURUB.M177400.1 QURUB.04G245400.1 QURUB.04G057800.1 QURUB.M176600.1 QURUB.04G055100.1 QURUB.04G244500.1 QURUB.04G055200.1 QURUB.M058900.1 QURUB.04G055000.1 QURUB.07G134000.1 QURUB.M160000.1 QURUB.04G246100.1 QURUB.07G130400.1 QURUB.M042000.1 QURUB.04G057600.1 QURUB.04G057700.1 QURUB.07G134800.1 QURUB.04G245300.1 QURUB.07G190600.1 QURUB.07G134100.1 QURUB.07G129900.1 QURUB.M028800.1 QURUB.07G130600…
5761	mitochondrial ribosome	3.22e-05	0.000163	15/1949 0.7%	60/25563 0.2%	QURUB.M020300.1 QURUB.M197800.1 QURUB.M019600.1 QURUB.M161000.1 QURUB.M028000.1 QURUB.M028400.1 QURUB.M037200.1 QURUB.M182600.1 QURUB.M059300.1 QURUB.M176900.1 QURUB.M042300.1 QURUB.M177000.1 QURUB.M214700.1 QURUB.M214200.1 QURUB.M160300.1
9695	jasmonic acid biosynthetic process	3.39e-05	0.000171	13/1949 0.6%	47/25563 0.1%	QURUB.09G014800.1 QURUB.09G015700.1 QURUB.09G015300.1 QURUB.01G126900.1 QURUB.09G014400.1 QURUB.09G014700.1 QURUB.M251900.1 QURUB.09G014900.1 QURUB.09G015800.1 QURUB.09G015200.1 QURUB.09G014500.1 QURUB.01G127300.1 QURUB.09G014100.1
9992	cellular water homeostasis	3.39e-05	0.000171	13/1949 0.6%	47/25563 0.1%	QURUB.09G143800.1 QURUB.04G085000.1 QURUB.09G142800.1 QURUB.09G143400.1 QURUB.03G173600.1 QURUB.09G143200.1 QURUB.09G218700.1 QURUB.09G218200.1 QURUB.09G146700.1 QURUB.09G142200.1 QURUB.04G084700.1 QURUB.04G084900.1 QURUB.12G020300.1
42538	hyperosmotic salinity response	3.86e-05	0.000194	22/1949 1.1%	113/25563 0.4%	QURUB.10G017000.1 QURUB.10G016900.1 QURUB.10G016400.1 QURUB.10G018100.1 QURUB.10G017300.1 QURUB.10G017900.1 QURUB.09G192700.1 QURUB.10G016600.1 QURUB.10G017700.1 QURUB.10G017500.1 QURUB.10G016200.1 QURUB.10G018200.1 QURUB.09G192900.1 QURUB.09G193000.1 QURUB.10G017100.1 QURUB.10G018000.1 QURUB.10G018500.1 QURUB.10G016700.1 QURUB.10G017400.1 QURUB.10G108300.1 QURUB.09G192400.1 QURUB.10G017600.1
31540	regulation of anthocyanin biosynthetic process	3.89e-05	0.000194	9/1949 0.4%	24/25563 0.0%	QURUB.02G223600.1 QURUB.02G223300.1 QURUB.02G223200.1 QURUB.02G223400.1 QURUB.02G231700.1 QURUB.02G223500.1 QURUB.02G223800.1 QURUB.02G230600.1 QURUB.02G231800.1
8106	alcohol dehydrogenase (NADP+) activity	3.89e-05	0.000194	9/1949 0.4%	24/25563 0.0%	QURUB.08G205700.1 QURUB.08G205200.1 QURUB.08G204500.1 QURUB.M082500.1 QURUB.08G204600.1 QURUB.08G205000.1 QURUB.08G204800.1 QURUB.08G204700.1 QURUB.08G205600.1
4033	aldo-keto reductase activity	3.89e-05	0.000194	9/1949 0.4%	24/25563 0.0%	QURUB.08G205700.1 QURUB.08G205200.1 QURUB.08G204500.1 QURUB.M082500.1 QURUB.08G204600.1 QURUB.08G205000.1 QURUB.08G204800.1 QURUB.08G204700.1 QURUB.08G205600.1
30313	cell envelope	3.98e-05	0.000197	15/1949 0.7%	61/25563 0.2%	QURUB.05G158500.1 QURUB.05G158000.1 QURUB.05G159600.1 QURUB.M159600.1 QURUB.05G159400.1 QURUB.10G105400.1 QURUB.M081800.1 QURUB.05G157900.1 QURUB.05G157700.1 QURUB.05G158100.1 QURUB.05G158400.1 QURUB.M082100.1 QURUB.05G158200.1 QURUB.05G158900.1 QURUB.05G157800.1
16765	transferase activity, transferring alkyl or aryl (other than methyl) groups	4.19e-05	0.000207	38/1949 1.9%	252/25563 0.9%	QURUB.04G245400.1 QURUB.04G245900.1 QURUB.07G134400.1 QURUB.07G199300.1 QURUB.04G244500.1 QURUB.04G055200.1 QURUB.07G135100.1 QURUB.12G212600.1 QURUB.M236200.1 QURUB.07G135300.1 QURUB.07G198900.1 QURUB.07G134000.1 QURUB.M160000.1 QURUB.04G215600.1 QURUB.M164800.1 QURUB.04G246100.1 QURUB.07G130400.1 QURUB.04G244900.1 QURUB.07G199600.1 QURUB.04G245700.1 QURUB.04G245800.1 QURUB.04G057700.1 QURUB.07G…
6796	phosphate metabolic process	4.27e-05	0.00021	405/1949 20.7%	4459/25563 17.4%	QURUB.12G155500.1 QURUB.09G112100.1 QURUB.10G230500.1 QURUB.02G326500.1 QURUB.09G044800.1 QURUB.05G036100.1 QURUB.03G109300.1 QURUB.04G057600.1 QURUB.05G137100.1 QURUB.09G201800.1 QURUB.08G177100.1 QURUB.M132100.1 QURUB.11G186000.1 QURUB.05G240600.1 QURUB.05G137800.1 QURUB.01G124400.1 QURUB.05G036800.1 QURUB.09G113600.1 QURUB.05G237300.1 QURUB.01G165400.1 QURUB.05G039200.1 QURUB.10G216600.1 QURUB…
16298	lipase activity	4.3e-05	0.000211	36/1949 1.8%	234/25563 0.9%	QURUB.02G319700.1 QURUB.04G050000.1 QURUB.04G049700.1 QURUB.04G099700.1 QURUB.02G318900.1 QURUB.02G034500.1 QURUB.04G049600.1 QURUB.02G034900.1 QURUB.02G319300.1 QURUB.09G010900.1 QURUB.05G283600.1 QURUB.05G284000.1 QURUB.04G099600.1 QURUB.10G095700.1 QURUB.04G050300.1 QURUB.02G034800.1 QURUB.05G283500.1 QURUB.02G035100.1 QURUB.02G319400.1 QURUB.05G283900.1 QURUB.05G283400.1 QURUB.02G318700.1 QUR…
31542	positive regulation of anthocyanin biosynthetic process	4.72e-05	0.000231	5/1949 0.2%	7/25563 0.0%	QURUB.02G223600.1 QURUB.02G223300.1 QURUB.02G223500.1 QURUB.02G223800.1 QURUB.02G230600.1
43169	cation binding	5.24e-05	0.000256	552/1949 28.3%	6291/25563 24.6%	QURUB.06G167800.1 QURUB.07G061500.1 QURUB.09G121000.1 QURUB.08G067200.1 QURUB.02G113300.1 QURUB.05G094900.1 QURUB.11G151400.1 QURUB.02G001800.1 QURUB.01G137200.1 QURUB.04G252500.1 QURUB.05G026400.1 QURUB.03G084900.1 QURUB.10G009000.1 QURUB.10G008900.1 QURUB.10G019400.1 QURUB.11G085700.1 QURUB.05G080500.1 QURUB.06G167100.1 QURUB.01G180800.1 QURUB.12G088300.1 QURUB.09G000600.1 QURUB.01G188000.1 QUR…
9405	pathogenesis	5.52e-05	0.000267	7/1949 0.3%	15/25563 0.0%	QURUB.08G091300.1 QURUB.08G090700.1 QURUB.08G076600.1 QURUB.08G091500.1 QURUB.08G090900.1 QURUB.08G090800.1 QURUB.03G133700.1
42436	indole derivative catabolic process	5.52e-05	0.000267	7/1949 0.3%	15/25563 0.0%	QURUB.04G224700.1 QURUB.03G249200.1 QURUB.07G185200.1 QURUB.04G032900.1 QURUB.04G143400.1 QURUB.05G207700.1 QURUB.09G124800.1
10731	protein amino acid glutathionylation	5.52e-05	0.000267	7/1949 0.3%	15/25563 0.0%	QURUB.07G199600.1 QURUB.07G199300.1 QURUB.07G199500.1 QURUB.07G199100.1 QURUB.07G198700.1 QURUB.07G198900.1 QURUB.05G265700.1
30246	carbohydrate binding	5.98e-05	0.000289	59/1949 3.0%	460/25563 1.7%	QURUB.01G165800.1 QURUB.10G037400.1 QURUB.09G143200.1 QURUB.03G224500.1 QURUB.09G218200.1 QURUB.09G044800.1 QURUB.10G060800.1 QURUB.10G036400.1 QURUB.09G142200.1 QURUB.04G058500.1 QURUB.10G116100.1 QURUB.01G165600.1 QURUB.10G037300.1 QURUB.02G413200.1 QURUB.09G143800.1 QURUB.04G085000.1 QURUB.08G078900.1 QURUB.12G191200.1 QURUB.M219500.1 QURUB.10G037200.1 QURUB.M223200.1 QURUB.10G060600.1 QURUB.1…
8889	glycerophosphodiester phosphodiesterase activity	6.16e-05	0.000296	8/1949 0.4%	20/25563 0.0%	QURUB.06G140700.1 QURUB.02G185600.1 QURUB.09G208000.1 QURUB.04G169800.1 QURUB.02G201000.1 QURUB.09G161900.1 QURUB.10G091900.1 QURUB.10G069100.1
9627	systemic acquired resistance	6.7e-05	0.000321	22/1949 1.1%	117/25563 0.4%	QURUB.04G050000.1 QURUB.05G283500.1 QURUB.04G049700.1 QURUB.05G283900.1 QURUB.05G283400.1 QURUB.03G249200.1 QURUB.04G032900.1 QURUB.04G050200.1 QURUB.05G207700.1 QURUB.09G124800.1 QURUB.04G049600.1 QURUB.04G050100.1 QURUB.04G049800.1 QURUB.04G224700.1 QURUB.05G283600.1 QURUB.05G284000.1 QURUB.04G049900.1 QURUB.05G283300.1 QURUB.07G185200.1 QURUB.04G143400.1 QURUB.05G284200.1 QURUB.04G050300.1
6259	DNA metabolic process	6.84e-05	0.000327	168/1949 8.6%	1654/25563 6.4%	QURUB.06G173200.1 QURUB.04G217900.1 QURUB.07G061500.1 QURUB.08G192100.1 QURUB.12G196200.1 QURUB.02G136200.1 QURUB.08G138900.1 QURUB.08G025700.1 QURUB.05G094900.1 QURUB.05G026400.1 QURUB.03G019000.1 QURUB.07G185200.1 QURUB.08G078600.1 QURUB.06G185800.1 QURUB.02G200300.1 QURUB.08G091100.1 QURUB.03G255700.1 QURUB.12G143300.1 QURUB.12G088300.1 QURUB.03G249200.1 QURUB.10G056200.1 QURUB.09G000600.1 QUR…
8270	zinc ion binding	6.86e-05	0.000327	275/1949 14.1%	2908/25563 11.3%	QURUB.06G173200.1 QURUB.M116300.1 QURUB.07G061500.1 QURUB.12G196200.1 QURUB.02G113300.1 QURUB.10G021600.1 QURUB.05G094900.1 QURUB.09G218200.1 QURUB.M160000.1 QURUB.02G001800.1 QURUB.04G252500.1 QURUB.05G026400.1 QURUB.10G022400.1 QURUB.10G009000.1 QURUB.10G008900.1 QURUB.10G019400.1 QURUB.09G143800.1 QURUB.04G223100.1 QURUB.12G088300.1 QURUB.10G056200.1 QURUB.09G000600.1 QURUB.04G229000.1 QURUB.1…
6884	cell volume homeostasis	6.9e-05	0.000328	13/1949 0.6%	50/25563 0.1%	QURUB.09G143800.1 QURUB.04G085000.1 QURUB.09G142800.1 QURUB.09G143400.1 QURUB.03G173600.1 QURUB.09G143200.1 QURUB.09G218700.1 QURUB.09G218200.1 QURUB.09G146700.1 QURUB.09G142200.1 QURUB.04G084700.1 QURUB.04G084900.1 QURUB.12G020300.1
17148	negative regulation of translation	7.24e-05	0.000343	14/1949 0.7%	57/25563 0.2%	QURUB.11G146200.1 QURUB.11G143700.1 QURUB.11G143200.1 QURUB.11G145400.1 QURUB.11G144000.1 QURUB.11G145800.1 QURUB.11G143000.1 QURUB.11G143600.1 QURUB.11G143400.1 QURUB.11G144400.1 QURUB.11G142700.1 QURUB.11G144200.1 QURUB.11G145500.1 QURUB.11G143900.1
6793	phosphorus metabolic process	7.45e-05	0.000352	405/1949 20.7%	4487/25563 17.5%	QURUB.12G155500.1 QURUB.09G112100.1 QURUB.10G230500.1 QURUB.02G326500.1 QURUB.09G044800.1 QURUB.05G036100.1 QURUB.03G109300.1 QURUB.04G057600.1 QURUB.05G137100.1 QURUB.09G201800.1 QURUB.08G177100.1 QURUB.M132100.1 QURUB.11G186000.1 QURUB.05G240600.1 QURUB.05G137800.1 QURUB.01G124400.1 QURUB.05G036800.1 QURUB.09G113600.1 QURUB.05G237300.1 QURUB.01G165400.1 QURUB.05G039200.1 QURUB.10G216600.1 QURUB…
4523	ribonuclease H activity	7.58e-05	0.000357	34/1949 1.7%	222/25563 0.8%	QURUB.06G173200.1 QURUB.09G086900.1 QURUB.02G217600.1 QURUB.12G196200.1 QURUB.08G138900.1 QURUB.09G204500.1 QURUB.02G381000.1 QURUB.07G089600.1 QURUB.05G200600.1 QURUB.08G017100.1 QURUB.04G087400.1 QURUB.03G210800.1 QURUB.12G031900.1 QURUB.09G057500.1 QURUB.05G026400.1 QURUB.06G095200.1 QURUB.06G185800.1 QURUB.03G255700.1 QURUB.M150400.1 QURUB.12G088300.1 QURUB.08G098800.1 QURUB.09G097300.1 QURUB…
6801	superoxide metabolic process	8.09e-05	0.00038	9/1949 0.4%	26/25563 0.1%	QURUB.02G223600.1 QURUB.02G223300.1 QURUB.02G223200.1 QURUB.02G223400.1 QURUB.02G231700.1 QURUB.02G223500.1 QURUB.02G223800.1 QURUB.02G230600.1 QURUB.02G231800.1
42558	pteridine and derivative metabolic process	8.72e-05	0.000409	22/1949 1.1%	119/25563 0.4%	QURUB.10G017000.1 QURUB.10G016900.1 QURUB.10G016400.1 QURUB.10G018100.1 QURUB.10G017300.1 QURUB.10G017900.1 QURUB.09G192700.1 QURUB.10G016600.1 QURUB.10G017700.1 QURUB.10G017500.1 QURUB.10G016200.1 QURUB.10G018200.1 QURUB.09G192900.1 QURUB.09G193000.1 QURUB.10G017100.1 QURUB.10G018000.1 QURUB.10G018500.1 QURUB.10G016700.1 QURUB.10G017400.1 QURUB.10G108300.1 QURUB.09G192400.1 QURUB.10G017600.1
55114	oxidation reduction	9.78e-05	0.000457	298/1949 15.2%	3199/25563 12.5%	QURUB.03G011300.1 QURUB.06G167800.1 QURUB.12G100800.1 QURUB.08G205200.1 QURUB.09G121000.1 QURUB.04G100400.1 QURUB.03G010500.1 QURUB.08G028100.1 QURUB.10G121800.1 QURUB.10G021600.1 QURUB.01G137200.1 QURUB.10G022400.1 QURUB.03G084900.1 QURUB.10G009000.1 QURUB.10G008900.1 QURUB.04G079700.1 QURUB.04G101200.1 QURUB.10G019400.1 QURUB.06G167100.1 QURUB.01G180800.1 QURUB.04G223100.1 QURUB.12G074300.1 QUR…
8154	actin polymerization or depolymerization	0.000113	0.000527	9/1949 0.4%	27/25563 0.1%	QURUB.12G075800.1 QURUB.09G070000.1 QURUB.08G255500.1 QURUB.09G214500.1 QURUB.09G071600.1 QURUB.08G202000.1 QURUB.07G207000.1 QURUB.09G071400.1 QURUB.08G255600.1
5643	nuclear pore	0.000114	0.00053	18/1949 0.9%	89/25563 0.3%	QURUB.11G154000.1 QURUB.01G189800.1 QURUB.01G188500.1 QURUB.01G203900.1 QURUB.01G188400.1 QURUB.04G082200.1 QURUB.01G188900.1 QURUB.07G121000.1 QURUB.01G188000.1 QURUB.07G120600.1 QURUB.M197400.1 QURUB.01G189300.1 QURUB.01G188100.1 QURUB.01G188600.1 QURUB.01G187700.1 QURUB.01G187900.1 QURUB.04G082300.1 QURUB.07G120900.1
313	organellar ribosome	0.000126	0.000585	15/1949 0.7%	67/25563 0.2%	QURUB.M020300.1 QURUB.M197800.1 QURUB.M019600.1 QURUB.M161000.1 QURUB.M028000.1 QURUB.M028400.1 QURUB.M037200.1 QURUB.M182600.1 QURUB.M059300.1 QURUB.M176900.1 QURUB.M042300.1 QURUB.M177000.1 QURUB.M214700.1 QURUB.M214200.1 QURUB.M160300.1
8150	biological_process	0.000137	0.000632	1670/1949 85.6%	21147/25563 82.7%	QURUB.M112000.1 QURUB.11G047800.1 QURUB.10G230500.1 QURUB.02G113300.1 QURUB.04G141100.1 QURUB.03G198700.1 QURUB.04G252500.1 QURUB.03G109300.1 QURUB.04G057600.1 QURUB.05G137100.1 QURUB.11G228100.1 QURUB.05G109600.1 QURUB.10G019400.1 QURUB.09G201800.1 QURUB.08G177100.1 QURUB.06G167100.1 QURUB.01G180800.1 QURUB.10G027500.1 QURUB.09G000600.1 QURUB.10G037200.1 QURUB.10G009700.1 QURUB.05G240600.1 QURUB…
10817	regulation of hormone levels	0.00014	0.000647	45/1949 2.3%	334/25563 1.3%	QURUB.10G017000.1 QURUB.02G001900.1 QURUB.02G002300.1 QURUB.05G207900.1 QURUB.10G017900.1 QURUB.09G192700.1 QURUB.10G016600.1 QURUB.10G017500.1 QURUB.10G016200.1 QURUB.10G018200.1 QURUB.09G193000.1 QURUB.02G001800.1 QURUB.02G002100.1 QURUB.02G415000.1 QURUB.07G185200.1 QURUB.02G002200.1 QURUB.02G001700.1 QURUB.12G143900.1 QURUB.10G017400.1 QURUB.03G094700.1 QURUB.10G016900.1 QURUB.10G016400.1 QUR…
9410	response to xenobiotic stimulus	0.000144	0.000664	22/1949 1.1%	123/25563 0.4%	QURUB.10G017000.1 QURUB.10G016900.1 QURUB.10G016400.1 QURUB.10G018100.1 QURUB.10G017300.1 QURUB.10G017900.1 QURUB.09G192700.1 QURUB.10G016600.1 QURUB.10G017700.1 QURUB.10G017500.1 QURUB.10G016200.1 QURUB.10G018200.1 QURUB.09G192900.1 QURUB.09G193000.1 QURUB.10G017100.1 QURUB.10G018000.1 QURUB.10G018500.1 QURUB.10G016700.1 QURUB.10G017400.1 QURUB.10G108300.1 QURUB.09G192400.1 QURUB.10G017600.1
5618	cell wall	0.000147	0.000672	158/1949 8.1%	1564/25563 6.1%	QURUB.11G154000.1 QURUB.01G120800.1 QURUB.08G205200.1 QURUB.11G185000.1 QURUB.04G160600.1 QURUB.12G175800.1 QURUB.03G198700.1 QURUB.10G037400.1 QURUB.09G218200.1 QURUB.04G160800.1 QURUB.01G122400.1 QURUB.05G145000.1 QURUB.12G176600.1 QURUB.10G036400.1 QURUB.01G187700.1 QURUB.10G216100.1 QURUB.01G120600.1 QURUB.05G144200.1 QURUB.09G143800.1 QURUB.08G204600.1 QURUB.08G205000.1 QURUB.01G138400.1 QUR…
6109	regulation of carbohydrate metabolic process	0.000153	0.000701	20/1949 1.0%	107/25563 0.4%	QURUB.06G167800.1 QURUB.06G009700.1 QURUB.06G167300.1 QURUB.06G166700.1 QURUB.06G010200.1 QURUB.06G167100.1 QURUB.06G010000.1 QURUB.06G167000.1 QURUB.06G166900.1 QURUB.06G010300.1 QURUB.06G009800.1 QURUB.06G010500.1 QURUB.06G167600.1 QURUB.06G009600.1 QURUB.06G010100.1 QURUB.06G168000.1 QURUB.M223700.1 QURUB.06G009900.1 QURUB.06G167900.1 QURUB.06G167700.1
31982	vesicle	0.000158	0.000719	64/1949 3.2%	528/25563 2.0%	QURUB.M177400.1 QURUB.04G245400.1 QURUB.04G057800.1 QURUB.M176600.1 QURUB.04G055100.1 QURUB.04G244500.1 QURUB.04G055200.1 QURUB.M058900.1 QURUB.04G055000.1 QURUB.07G134000.1 QURUB.M160000.1 QURUB.04G246100.1 QURUB.07G130400.1 QURUB.M042000.1 QURUB.04G057600.1 QURUB.04G057700.1 QURUB.07G134800.1 QURUB.04G245300.1 QURUB.07G190600.1 QURUB.07G134100.1 QURUB.07G129900.1 QURUB.M028800.1 QURUB.07G130600…
40034	regulation of development, heterochronic	0.000159	0.000721	14/1949 0.7%	61/25563 0.2%	QURUB.11G146200.1 QURUB.11G143700.1 QURUB.11G143200.1 QURUB.11G145400.1 QURUB.11G144000.1 QURUB.11G145800.1 QURUB.11G143000.1 QURUB.11G143600.1 QURUB.11G143400.1 QURUB.11G144400.1 QURUB.11G142700.1 QURUB.11G144200.1 QURUB.11G145500.1 QURUB.11G143900.1
9072	aromatic amino acid family metabolic process	0.000163	0.000739	22/1949 1.1%	124/25563 0.4%	QURUB.10G017000.1 QURUB.10G016900.1 QURUB.10G016400.1 QURUB.10G018100.1 QURUB.10G017300.1 QURUB.10G017900.1 QURUB.09G192700.1 QURUB.10G016600.1 QURUB.10G017700.1 QURUB.10G017500.1 QURUB.10G016200.1 QURUB.10G018200.1 QURUB.09G192900.1 QURUB.09G193000.1 QURUB.10G017100.1 QURUB.10G018000.1 QURUB.10G018500.1 QURUB.10G016700.1 QURUB.10G017400.1 QURUB.10G108300.1 QURUB.09G192400.1 QURUB.10G017600.1
9605	response to external stimulus	0.000172	0.000777	82/1949 4.2%	720/25563 2.8%	QURUB.10G017000.1 QURUB.04G245400.1 QURUB.04G057800.1 QURUB.04G055100.1 QURUB.04G244500.1 QURUB.05G210700.1 QURUB.10G017900.1 QURUB.04G055200.1 QURUB.09G192700.1 QURUB.05G208600.1 QURUB.10G016200.1 QURUB.04G055000.1 QURUB.07G134000.1 QURUB.M160000.1 QURUB.04G246100.1 QURUB.07G130400.1 QURUB.04G057600.1 QURUB.04G057700.1 QURUB.04G193100.1 QURUB.07G134800.1 QURUB.04G245300.1 QURUB.07G190600.1 QURUB…
6972	hyperosmotic response	0.000184	0.000829	22/1949 1.1%	125/25563 0.4%	QURUB.10G017000.1 QURUB.10G016900.1 QURUB.10G016400.1 QURUB.10G018100.1 QURUB.10G017300.1 QURUB.10G017900.1 QURUB.09G192700.1 QURUB.10G016600.1 QURUB.10G017700.1 QURUB.10G017500.1 QURUB.10G016200.1 QURUB.10G018200.1 QURUB.09G192900.1 QURUB.09G193000.1 QURUB.10G017100.1 QURUB.10G018000.1 QURUB.10G018500.1 QURUB.10G016700.1 QURUB.10G017400.1 QURUB.10G108300.1 QURUB.09G192400.1 QURUB.10G017600.1
10262	somatic embryogenesis	0.00021	0.000945	9/1949 0.4%	29/25563 0.1%	QURUB.10G036700.1 QURUB.10G037600.1 QURUB.10G037000.1 QURUB.10G036400.1 QURUB.10G037500.1 QURUB.10G037200.1 QURUB.10G036100.1 QURUB.10G037300.1 QURUB.10G037400.1
9910	negative regulation of flower development	0.000228	0.00102	14/1949 0.7%	63/25563 0.2%	QURUB.11G146200.1 QURUB.11G143700.1 QURUB.11G143200.1 QURUB.11G145400.1 QURUB.11G144000.1 QURUB.11G145800.1 QURUB.11G143000.1 QURUB.11G143600.1 QURUB.11G143400.1 QURUB.11G144400.1 QURUB.11G142700.1 QURUB.11G144200.1 QURUB.11G145500.1 QURUB.11G143900.1
6752	group transfer coenzyme metabolic process	0.000233	0.00104	22/1949 1.1%	127/25563 0.4%	QURUB.10G017000.1 QURUB.10G016900.1 QURUB.10G016400.1 QURUB.10G018100.1 QURUB.10G017300.1 QURUB.10G017900.1 QURUB.09G192700.1 QURUB.10G016600.1 QURUB.10G017700.1 QURUB.10G017500.1 QURUB.10G016200.1 QURUB.10G018200.1 QURUB.09G192900.1 QURUB.09G193000.1 QURUB.10G017100.1 QURUB.10G018000.1 QURUB.10G018500.1 QURUB.10G016700.1 QURUB.10G017400.1 QURUB.10G108300.1 QURUB.09G192400.1 QURUB.10G017600.1
30104	water homeostasis	0.000239	0.00107	13/1949 0.6%	56/25563 0.2%	QURUB.09G143800.1 QURUB.04G085000.1 QURUB.09G142800.1 QURUB.09G143400.1 QURUB.03G173600.1 QURUB.09G143200.1 QURUB.09G218700.1 QURUB.09G218200.1 QURUB.09G146700.1 QURUB.09G142200.1 QURUB.04G084700.1 QURUB.04G084900.1 QURUB.12G020300.1
31539	positive regulation of anthocyanin metabolic process	0.000249	0.00111	5/1949 0.2%	9/25563 0.0%	QURUB.02G223600.1 QURUB.02G223300.1 QURUB.02G223500.1 QURUB.02G223800.1 QURUB.02G230600.1
9914	hormone transport	0.000273	0.00121	23/1949 1.1%	137/25563 0.5%	QURUB.03G094700.1 QURUB.02G002000.1 QURUB.02G001900.1 QURUB.05G208000.1 QURUB.07G021500.1 QURUB.02G002300.1 QURUB.05G207900.1 QURUB.03G249200.1 QURUB.04G032900.1 QURUB.05G207700.1 QURUB.08G042800.1 QURUB.09G124800.1 QURUB.02G001800.1 QURUB.02G002100.1 QURUB.02G415000.1 QURUB.04G224700.1 QURUB.07G021300.1 QURUB.07G185200.1 QURUB.02G002200.1 QURUB.02G001700.1 QURUB.04G143400.1 QURUB.12G143900.1 QUR…
71215	cellular response to abscisic acid stimulus	0.000289	0.00128	38/1949 1.9%	276/25563 1.0%	QURUB.05G208200.1 QURUB.10G017000.1 QURUB.08G233700.1 QURUB.09G078400.1 QURUB.08G234000.1 QURUB.05G210700.1 QURUB.10G017900.1 QURUB.09G192700.1 QURUB.10G016600.1 QURUB.05G208600.1 QURUB.08G234600.1 QURUB.10G017500.1 QURUB.10G016200.1 QURUB.10G018200.1 QURUB.09G193000.1 QURUB.08G234400.1 QURUB.05G208300.1 QURUB.09G078300.1 QURUB.05G240700.1 QURUB.08G234100.1 QURUB.10G017400.1 QURUB.10G016900.1 QUR…
8061	chitin binding	0.000294	0.0013	15/1949 0.7%	72/25563 0.2%	QURUB.02G416200.1 QURUB.02G412900.1 QURUB.02G416500.1 QURUB.10G037600.1 QURUB.10G037000.1 QURUB.10G037200.1 QURUB.10G036100.1 QURUB.10G037400.1 QURUB.10G036700.1 QURUB.02G416300.1 QURUB.02G416400.1 QURUB.10G036400.1 QURUB.10G037500.1 QURUB.10G037300.1 QURUB.02G413200.1
19759	glycosinolate catabolic process	0.000329	0.00144	7/1949 0.3%	19/25563 0.0%	QURUB.04G224700.1 QURUB.03G249200.1 QURUB.07G185200.1 QURUB.04G032900.1 QURUB.04G143400.1 QURUB.05G207700.1 QURUB.09G124800.1
19762	glucosinolate catabolic process	0.000329	0.00144	7/1949 0.3%	19/25563 0.0%	QURUB.04G224700.1 QURUB.03G249200.1 QURUB.07G185200.1 QURUB.04G032900.1 QURUB.04G143400.1 QURUB.05G207700.1 QURUB.09G124800.1
16145	S-glycoside catabolic process	0.000329	0.00144	7/1949 0.3%	19/25563 0.0%	QURUB.04G224700.1 QURUB.03G249200.1 QURUB.07G185200.1 QURUB.04G032900.1 QURUB.04G143400.1 QURUB.05G207700.1 QURUB.09G124800.1
10114	response to red light	0.000407	0.00178	22/1949 1.1%	132/25563 0.5%	QURUB.11G049200.1 QURUB.11G048600.1 QURUB.08G180000.1 QURUB.11G047800.1 QURUB.11G038400.1 QURUB.12G159100.1 QURUB.05G126700.1 QURUB.11G047700.1 QURUB.11G049000.1 QURUB.11G048400.1 QURUB.11G047500.1 QURUB.11G048800.1 QURUB.11G048000.1 QURUB.11G047900.1 QURUB.11G048500.1 QURUB.11G049100.1 QURUB.05G126800.1 QURUB.05G126600.1 QURUB.11G047600.1 QURUB.11G048300.1 QURUB.11G048700.1 QURUB.11G048900.1
46148	pigment biosynthetic process	0.000419	0.00182	39/1949 2.0%	291/25563 1.1%	QURUB.M196500.1 QURUB.11G024400.1 QURUB.04G216600.1 QURUB.11G024800.1 QURUB.08G006500.1 QURUB.04G218200.1 QURUB.02G223500.1 QURUB.02G230600.1 QURUB.04G228800.1 QURUB.11G023900.1 QURUB.04G195800.1 QURUB.04G228100.1 QURUB.02G223300.1 QURUB.11G024300.1 QURUB.11G024200.1 QURUB.02G223400.1 QURUB.02G223800.1 QURUB.02G231800.1 QURUB.04G250300.1 QURUB.M137800.1 QURUB.11G023800.1 QURUB.11G024600.1 QURUB.0…
48868	pollen tube development	0.000421	0.00183	33/1949 1.6%	233/25563 0.9%	QURUB.11G154000.1 QURUB.02G372200.1 QURUB.01G203900.1 QURUB.04G082200.1 QURUB.01G189100.1 QURUB.01G187800.1 QURUB.10G193400.1 QURUB.M197400.1 QURUB.01G188100.1 QURUB.09G230700.1 QURUB.01G138500.1 QURUB.10G064400.1 QURUB.01G188600.1 QURUB.04G193100.1 QURUB.01G138600.1 QURUB.04G194400.1 QURUB.01G187700.1 QURUB.10G065200.1 QURUB.01G189800.1 QURUB.01G188500.1 QURUB.01G138400.1 QURUB.01G188400.1 QURUB…
8513	secondary active organic cation transmembrane transporter activity	0.000443	0.00188	3/1949 0.1%	3/25563 0.0%	QURUB.04G256500.1 QURUB.04G256300.1 QURUB.04G256100.1
33987	2-hydroxyisoflavanone dehydratase activity	0.000443	0.00188	3/1949 0.1%	3/25563 0.0%	QURUB.06G238800.1 QURUB.06G238400.1 QURUB.06G238600.1
46287	isoflavonoid metabolic process	0.000443	0.00188	3/1949 0.1%	3/25563 0.0%	QURUB.06G238800.1 QURUB.06G238400.1 QURUB.06G238600.1
34086	maintenance of sister chromatid cohesion	0.000443	0.00188	3/1949 0.1%	3/25563 0.0%	QURUB.08G025700.1 QURUB.08G025400.1 QURUB.08G022800.1
34090	maintenance of meiotic sister chromatid cohesion	0.000443	0.00188	3/1949 0.1%	3/25563 0.0%	QURUB.08G025700.1 QURUB.08G025400.1 QURUB.08G022800.1
9717	isoflavonoid biosynthetic process	0.000443	0.00188	3/1949 0.1%	3/25563 0.0%	QURUB.06G238800.1 QURUB.06G238400.1 QURUB.06G238600.1
6107	oxaloacetate metabolic process	0.000443	0.00188	3/1949 0.1%	3/25563 0.0%	QURUB.04G101000.1 QURUB.M185100.1 QURUB.06G162500.1
6734	NADH metabolic process	0.000443	0.00188	3/1949 0.1%	3/25563 0.0%	QURUB.04G101000.1 QURUB.M185100.1 QURUB.06G162500.1
31537	regulation of anthocyanin metabolic process	0.000478	0.00203	9/1949 0.4%	32/25563 0.1%	QURUB.02G223600.1 QURUB.02G223300.1 QURUB.02G223200.1 QURUB.02G223400.1 QURUB.02G231700.1 QURUB.02G223500.1 QURUB.02G223800.1 QURUB.02G230600.1 QURUB.02G231800.1
9694	jasmonic acid metabolic process	0.000491	0.00208	13/1949 0.6%	60/25563 0.2%	QURUB.09G014800.1 QURUB.09G015700.1 QURUB.09G015300.1 QURUB.01G126900.1 QURUB.09G014400.1 QURUB.09G014700.1 QURUB.M251900.1 QURUB.09G014900.1 QURUB.09G015800.1 QURUB.09G015200.1 QURUB.09G014500.1 QURUB.01G127300.1 QURUB.09G014100.1
9932	cell tip growth	0.000492	0.00208	31/1949 1.5%	216/25563 0.8%	QURUB.11G154000.1 QURUB.02G372200.1 QURUB.01G203900.1 QURUB.04G082200.1 QURUB.01G189100.1 QURUB.01G187800.1 QURUB.10G193400.1 QURUB.M197400.1 QURUB.01G188100.1 QURUB.09G230700.1 QURUB.01G138500.1 QURUB.10G064400.1 QURUB.01G188600.1 QURUB.01G138600.1 QURUB.01G187700.1 QURUB.10G065200.1 QURUB.01G189800.1 QURUB.01G188500.1 QURUB.01G138400.1 QURUB.01G188400.1 QURUB.01G188900.1 QURUB.07G121000.1 QURUB…
60147	regulation of posttranscriptional gene silencing	0.000534	0.00224	6/1949 0.3%	15/25563 0.0%	QURUB.03G122300.1 QURUB.03G122600.1 QURUB.03G121300.1 QURUB.03G122000.1 QURUB.03G121700.1 QURUB.M147000.1
16231	beta-N-acetylglucosaminidase activity	0.000534	0.00224	6/1949 0.3%	15/25563 0.0%	QURUB.02G416200.1 QURUB.02G416300.1 QURUB.02G412900.1 QURUB.02G416500.1 QURUB.02G416400.1 QURUB.02G413200.1
3968	RNA-directed RNA polymerase activity	0.000534	0.00224	6/1949 0.3%	15/25563 0.0%	QURUB.03G122300.1 QURUB.03G122600.1 QURUB.03G121300.1 QURUB.03G122000.1 QURUB.03G121700.1 QURUB.M147000.1
10181	FMN binding	0.000581	0.00242	13/1949 0.6%	61/25563 0.2%	QURUB.09G014800.1 QURUB.09G015700.1 QURUB.09G015300.1 QURUB.01G126900.1 QURUB.09G014400.1 QURUB.09G014700.1 QURUB.M251900.1 QURUB.09G014900.1 QURUB.09G015800.1 QURUB.09G015200.1 QURUB.09G014500.1 QURUB.01G127300.1 QURUB.09G014100.1
42176	regulation of protein catabolic process	0.000613	0.00255	9/1949 0.4%	33/25563 0.1%	QURUB.02G372200.1 QURUB.01G138500.1 QURUB.01G138400.1 QURUB.01G138600.1 QURUB.05G133400.1 QURUB.10G193400.1 QURUB.05G037800.1 QURUB.07G184200.1 QURUB.05G165700.1
4177	aminopeptidase activity	0.000628	0.0026	12/1949 0.6%	54/25563 0.2%	QURUB.03G094700.1 QURUB.02G002000.1 QURUB.02G001900.1 QURUB.02G001800.1 QURUB.02G002100.1 QURUB.02G415000.1 QURUB.07G021300.1 QURUB.07G021500.1 QURUB.02G002300.1 QURUB.02G002200.1 QURUB.02G001700.1 QURUB.08G042800.1
80030	methyl indole-3-acetate esterase activity	0.000628	0.0026	12/1949 0.6%	54/25563 0.2%	QURUB.06G238100.1 QURUB.06G238800.1 QURUB.11G089600.1 QURUB.11G090100.1 QURUB.06G238400.1 QURUB.11G090000.1 QURUB.11G089500.1 QURUB.11G089800.1 QURUB.02G034200.1 QURUB.02G034300.1 QURUB.06G238600.1 QURUB.11G088500.1
71366	cellular response to indolebutyric acid stimulus	0.000663	0.00274	7/1949 0.3%	21/25563 0.0%	QURUB.04G224700.1 QURUB.03G249200.1 QURUB.07G185200.1 QURUB.04G032900.1 QURUB.04G143400.1 QURUB.05G207700.1 QURUB.09G124800.1
16615	malate dehydrogenase activity	0.000671	0.00275	8/1949 0.4%	27/25563 0.1%	QURUB.04G101000.1 QURUB.M185100.1 QURUB.04G100400.1 QURUB.04G100500.1 QURUB.06G162500.1 QURUB.04G101700.1 QURUB.04G101100.1 QURUB.04G101200.1
9896	positive regulation of catabolic process	0.000671	0.00275	8/1949 0.4%	27/25563 0.1%	QURUB.02G372200.1 QURUB.01G138500.1 QURUB.01G138400.1 QURUB.01G138600.1 QURUB.05G133400.1 QURUB.10G193400.1 QURUB.07G184200.1 QURUB.05G165700.1
6108	malate metabolic process	0.000671	0.00275	8/1949 0.4%	27/25563 0.1%	QURUB.04G101000.1 QURUB.M185100.1 QURUB.04G100400.1 QURUB.04G100500.1 QURUB.06G162500.1 QURUB.04G101700.1 QURUB.04G101100.1 QURUB.04G101200.1
16866	intramolecular transferase activity	0.000745	0.00305	18/1949 0.9%	103/25563 0.4%	QURUB.05G006600.1 QURUB.05G006800.1 QURUB.05G088900.1 QURUB.05G010800.1 QURUB.05G068300.1 QURUB.05G011200.1 QURUB.05G089700.1 QURUB.05G233300.1 QURUB.05G011000.1 QURUB.04G108200.1 QURUB.05G088500.1 QURUB.05G006700.1 QURUB.05G010700.1 QURUB.05G088700.1 QURUB.05G089800.1 QURUB.04G108100.1 QURUB.05G007000.1 QURUB.05G007200.1
42545	cell wall modification	0.000784	0.0032	34/1949 1.7%	251/25563 0.9%	QURUB.10G017000.1 QURUB.10G081500.1 QURUB.10G017900.1 QURUB.09G192700.1 QURUB.10G016600.1 QURUB.07G089600.1 QURUB.10G017500.1 QURUB.10G016200.1 QURUB.10G081600.1 QURUB.10G018200.1 QURUB.09G193000.1 QURUB.07G185200.1 QURUB.10G017400.1 QURUB.10G016900.1 QURUB.10G016400.1 QURUB.10G081700.1 QURUB.10G018100.1 QURUB.10G017300.1 QURUB.03G249200.1 QURUB.04G032900.1 QURUB.05G207700.1 QURUB.10G017700.1 QUR…
23033	signaling pathway	0.000869	0.00354	168/1949 8.6%	1744/25563 6.8%	QURUB.06G173200.1 QURUB.11G048600.1 QURUB.04G050000.1 QURUB.04G245400.1 QURUB.04G057800.1 QURUB.09G078400.1 QURUB.12G196200.1 QURUB.04G055100.1 QURUB.04G049700.1 QURUB.08G138900.1 QURUB.05G208600.1 QURUB.08G234600.1 QURUB.09G218200.1 QURUB.M160000.1 QURUB.08G234400.1 QURUB.05G026400.1 QURUB.04G057600.1 QURUB.M082100.1 QURUB.05G158200.1 QURUB.07G134800.1 QURUB.10G116100.1 QURUB.02G231800.1 QURUB.0…
19031	viral envelope	0.000909	0.00369	7/1949 0.3%	22/25563 0.0%	QURUB.10G121100.1 QURUB.10G122200.1 QURUB.10G122100.1 QURUB.10G121900.1 QURUB.10G121800.1 QURUB.10G121500.1 QURUB.10G121600.1
35295	tube development	0.000953	0.00386	33/1949 1.6%	244/25563 0.9%	QURUB.11G154000.1 QURUB.02G372200.1 QURUB.01G203900.1 QURUB.04G082200.1 QURUB.01G189100.1 QURUB.01G187800.1 QURUB.10G193400.1 QURUB.M197400.1 QURUB.01G188100.1 QURUB.09G230700.1 QURUB.01G138500.1 QURUB.10G064400.1 QURUB.01G188600.1 QURUB.04G193100.1 QURUB.01G138600.1 QURUB.04G194400.1 QURUB.01G187700.1 QURUB.10G065200.1 QURUB.01G189800.1 QURUB.01G188500.1 QURUB.01G138400.1 QURUB.01G188400.1 QURUB…
10439	regulation of glucosinolate biosynthetic process	0.000994	0.00402	10/1949 0.5%	42/25563 0.1%	QURUB.06G167800.1 QURUB.06G167300.1 QURUB.06G166700.1 QURUB.06G167100.1 QURUB.06G168000.1 QURUB.06G167000.1 QURUB.06G166900.1 QURUB.06G167900.1 QURUB.06G167600.1 QURUB.06G167700.1
8422	beta-glucosidase activity	0.001	0.00405	20/1949 1.0%	123/25563 0.4%	QURUB.11G154000.1 QURUB.01G189800.1 QURUB.01G188500.1 QURUB.01G203900.1 QURUB.01G188400.1 QURUB.04G082200.1 QURUB.01G189100.1 QURUB.01G188900.1 QURUB.07G121000.1 QURUB.01G187800.1 QURUB.01G188000.1 QURUB.07G120600.1 QURUB.M197400.1 QURUB.01G189300.1 QURUB.01G188100.1 QURUB.01G188600.1 QURUB.01G187700.1 QURUB.01G187900.1 QURUB.04G082300.1 QURUB.07G120900.1
44255	cellular lipid metabolic process	0.00115	0.00464	118/1949 6.0%	1173/25563 4.5%	QURUB.08G067200.1 QURUB.09G014800.1 QURUB.05G010800.1 QURUB.11G151400.1 QURUB.11G023900.1 QURUB.10G168200.1 QURUB.04G108100.1 QURUB.08G083200.1 QURUB.11G175100.1 QURUB.M137800.1 QURUB.02G034800.1 QURUB.08G068200.1 QURUB.04G223100.1 QURUB.05G006800.1 QURUB.M230500.1 QURUB.M135100.1 QURUB.M213500.1 QURUB.03G121700.1 QURUB.04G229000.1 QURUB.04G222700.1 QURUB.02G035000.1 QURUB.11G024500.1 QURUB.10G16…
9815	1-aminocyclopropane-1-carboxylate oxidase activity	0.00121	0.00484	10/1949 0.5%	43/25563 0.1%	QURUB.06G167800.1 QURUB.06G167300.1 QURUB.06G166700.1 QURUB.06G167100.1 QURUB.06G168000.1 QURUB.06G167000.1 QURUB.06G166900.1 QURUB.06G167900.1 QURUB.06G167600.1 QURUB.06G167700.1
9962	regulation of flavonoid biosynthetic process	0.00122	0.00486	9/1949 0.4%	36/25563 0.1%	QURUB.02G223600.1 QURUB.02G223300.1 QURUB.02G223200.1 QURUB.02G223400.1 QURUB.02G231700.1 QURUB.02G223500.1 QURUB.02G223800.1 QURUB.02G230600.1 QURUB.02G231800.1
70574	cadmium ion transmembrane transport	0.00122	0.00487	7/1949 0.3%	23/25563 0.0%	QURUB.04G224700.1 QURUB.03G249200.1 QURUB.07G185200.1 QURUB.04G032900.1 QURUB.04G143400.1 QURUB.05G207700.1 QURUB.09G124800.1
10074	maintenance of meristem identity	0.00127	0.00504	14/1949 0.7%	74/25563 0.2%	QURUB.11G146200.1 QURUB.11G143700.1 QURUB.11G143200.1 QURUB.11G145400.1 QURUB.11G144000.1 QURUB.11G145800.1 QURUB.11G143000.1 QURUB.11G143600.1 QURUB.11G143400.1 QURUB.11G144400.1 QURUB.11G142700.1 QURUB.11G144200.1 QURUB.11G145500.1 QURUB.11G143900.1
46930	pore complex	0.00131	0.00522	18/1949 0.9%	108/25563 0.4%	QURUB.11G154000.1 QURUB.01G189800.1 QURUB.01G188500.1 QURUB.01G203900.1 QURUB.01G188400.1 QURUB.04G082200.1 QURUB.01G188900.1 QURUB.07G121000.1 QURUB.01G188000.1 QURUB.07G120600.1 QURUB.M197400.1 QURUB.01G189300.1 QURUB.01G188100.1 QURUB.01G188600.1 QURUB.01G187700.1 QURUB.01G187900.1 QURUB.04G082300.1 QURUB.07G120900.1
6790	sulfur metabolic process	0.00139	0.00549	51/1949 2.6%	434/25563 1.6%	QURUB.10G017000.1 QURUB.06G167800.1 QURUB.10G195000.1 QURUB.06G166900.1 QURUB.10G017900.1 QURUB.09G192700.1 QURUB.10G016200.1 QURUB.10G200400.1 QURUB.07G185200.1 QURUB.06G167700.1 QURUB.10G016400.1 QURUB.06G185800.1 QURUB.06G166700.1 QURUB.06G167100.1 QURUB.10G018100.1 QURUB.06G167000.1 QURUB.03G249200.1 QURUB.10G017700.1 QURUB.09G124800.1 QURUB.09G192900.1 QURUB.10G018000.1 QURUB.10G200500.1 QUR…
16891	endoribonuclease activity, producing 5'-phosphomonoesters	0.00155	0.00611	34/1949 1.7%	261/25563 1.0%	QURUB.06G173200.1 QURUB.09G086900.1 QURUB.02G217600.1 QURUB.12G196200.1 QURUB.08G138900.1 QURUB.09G204500.1 QURUB.02G381000.1 QURUB.07G089600.1 QURUB.05G200600.1 QURUB.08G017100.1 QURUB.04G087400.1 QURUB.03G210800.1 QURUB.12G031900.1 QURUB.09G057500.1 QURUB.05G026400.1 QURUB.06G095200.1 QURUB.06G185800.1 QURUB.03G255700.1 QURUB.M150400.1 QURUB.12G088300.1 QURUB.08G098800.1 QURUB.09G097300.1 QURUB…
19012	virion	0.00161	0.00634	7/1949 0.3%	24/25563 0.0%	QURUB.10G121100.1 QURUB.10G122200.1 QURUB.10G122100.1 QURUB.10G121900.1 QURUB.10G121800.1 QURUB.10G121500.1 QURUB.10G121600.1
44423	virion part	0.00161	0.00634	7/1949 0.3%	24/25563 0.0%	QURUB.10G121100.1 QURUB.10G122200.1 QURUB.10G122100.1 QURUB.10G121900.1 QURUB.10G121800.1 QURUB.10G121500.1 QURUB.10G121600.1
51238	sequestering of metal ion	0.00162	0.00636	6/1949 0.3%	18/25563 0.0%	QURUB.01G211300.1 QURUB.01G210500.1 QURUB.01G210800.1 QURUB.01G210700.1 QURUB.01G211000.1 QURUB.01G211400.1
4497	monooxygenase activity	0.00162	0.00636	63/1949 3.2%	566/25563 2.2%	QURUB.12G100800.1 QURUB.04G080100.1 QURUB.10G195000.1 QURUB.11G024800.1 QURUB.10G121800.1 QURUB.10G121600.1 QURUB.10G200400.1 QURUB.12G101500.1 QURUB.11G023900.1 QURUB.10G199200.1 QURUB.12G100600.1 QURUB.10G121900.1 QURUB.04G079700.1 QURUB.10G121500.1 QURUB.04G118500.1 QURUB.04G079600.1 QURUB.11G024600.1 QURUB.04G116800.1 QURUB.05G241000.1 QURUB.10G198800.1 QURUB.04G083300.1 QURUB.04G117100.1 QUR…
9926	auxin polar transport	0.00165	0.00645	19/1949 0.9%	119/25563 0.4%	QURUB.03G094700.1 QURUB.02G002000.1 QURUB.02G001900.1 QURUB.07G021500.1 QURUB.02G002300.1 QURUB.03G249200.1 QURUB.04G032900.1 QURUB.05G207700.1 QURUB.08G042800.1 QURUB.09G124800.1 QURUB.02G001800.1 QURUB.02G002100.1 QURUB.02G415000.1 QURUB.04G224700.1 QURUB.07G021300.1 QURUB.07G185200.1 QURUB.02G002200.1 QURUB.02G001700.1 QURUB.04G143400.1
70006	metalloaminopeptidase activity	0.00184	0.00714	4/1949 0.2%	8/25563 0.0%	QURUB.03G094700.1 QURUB.02G002000.1 QURUB.02G001900.1 QURUB.02G001800.1
10013	N-1-naphthylphthalamic acid binding	0.00184	0.00714	4/1949 0.2%	8/25563 0.0%	QURUB.03G094700.1 QURUB.02G002000.1 QURUB.02G001900.1 QURUB.02G001800.1
9963	positive regulation of flavonoid biosynthetic process	0.00196	0.0076	5/1949 0.2%	13/25563 0.0%	QURUB.02G223600.1 QURUB.02G223300.1 QURUB.02G223500.1 QURUB.02G223800.1 QURUB.02G230600.1
44462	external encapsulating structure part	0.00203	0.00784	15/1949 0.7%	86/25563 0.3%	QURUB.05G158500.1 QURUB.05G158000.1 QURUB.05G159600.1 QURUB.M159600.1 QURUB.05G159400.1 QURUB.10G105400.1 QURUB.M081800.1 QURUB.05G157900.1 QURUB.05G157700.1 QURUB.05G158100.1 QURUB.05G158400.1 QURUB.M082100.1 QURUB.05G158200.1 QURUB.05G158900.1 QURUB.05G157800.1
5635	nuclear envelope	0.00212	0.00818	26/1949 1.3%	187/25563 0.7%	QURUB.11G154000.1 QURUB.02G372200.1 QURUB.01G203900.1 QURUB.04G082200.1 QURUB.10G193400.1 QURUB.M197400.1 QURUB.01G188100.1 QURUB.01G138500.1 QURUB.01G188600.1 QURUB.01G138600.1 QURUB.01G187700.1 QURUB.01G189800.1 QURUB.01G188500.1 QURUB.01G138400.1 QURUB.01G188400.1 QURUB.01G188900.1 QURUB.07G121000.1 QURUB.01G188000.1 QURUB.07G120600.1 QURUB.07G184200.1 QURUB.01G189300.1 QURUB.05G165700.1 QURUB…
6857	oligopeptide transport	0.00213	0.00819	16/1949 0.8%	95/25563 0.3%	QURUB.08G018200.1 QURUB.04G053200.1 QURUB.04G053500.1 QURUB.05G083700.1 QURUB.04G053700.1 QURUB.04G053400.1 QURUB.08G017900.1 QURUB.08G018400.1 QURUB.08G018300.1 QURUB.08G018100.1 QURUB.04G053600.1 QURUB.04G053800.1 QURUB.05G083600.1 QURUB.05G083800.1 QURUB.04G053300.1 QURUB.M141900.1
5506	iron ion binding	0.00239	0.00917	109/1949 5.5%	1094/25563 4.2%	QURUB.03G011300.1 QURUB.06G167800.1 QURUB.03G010500.1 QURUB.10G121800.1 QURUB.10G121600.1 QURUB.01G137200.1 QURUB.10G199200.1 QURUB.03G084900.1 QURUB.03G010300.1 QURUB.01G180300.1 QURUB.04G079700.1 QURUB.04G118500.1 QURUB.06G167100.1 QURUB.01G179600.1 QURUB.01G180800.1 QURUB.03G011500.1 QURUB.10G198800.1 QURUB.04G083300.1 QURUB.10G195800.1 QURUB.03G010100.1 QURUB.04G176000.1 QURUB.10G122200.1 QUR…
16702	oxidoreductase activity, acting on single donors with incorporation of molecular oxygen, incorporation of two atoms of oxygen	0.00242	0.00927	30/1949 1.5%	228/25563 0.8%	QURUB.06G167800.1 QURUB.06G167300.1 QURUB.01G180600.1 QURUB.11G081100.1 QURUB.06G166900.1 QURUB.11G080400.1 QURUB.01G180000.1 QURUB.01G180700.1 QURUB.01G137200.1 QURUB.11G081300.1 QURUB.11G081000.1 QURUB.11G080500.1 QURUB.01G137300.1 QURUB.11G080900.1 QURUB.01G180300.1 QURUB.06G167700.1 QURUB.06G166700.1 QURUB.06G167100.1 QURUB.01G179600.1 QURUB.01G180800.1 QURUB.06G167000.1 QURUB.01G180400.1 QUR…

## Sheet: Table S4
Table S4. Gene ontology (GO) enrichment analysis of significantly contracted gene families of Q. rubra (p<0.01).
GO ID	GO description	p-val	Corrected p-val	Cluster frequency	Total frequency	Genes
32559	adenyl ribonucleotide binding	4.75e-42	9.04e-39	254/572 44.4%	5034/25563 19.6%	QURUB.04G242800.1 QURUB.11G060500.1 QURUB.06G125200.1 QURUB.10G063100.1 QURUB.04G248000.1 QURUB.04G211800.1 QURUB.06G257200.1 QURUB.02G386500.1 QURUB.05G044200.1 QURUB.04G159400.1 QURUB.02G021200.1 QURUB.10G064300.1 QURUB.10G063500.1 QURUB.03G062400.1 QURUB.12G032800.1 QURUB.03G005200.1 QURUB.12G046800.1 QURUB.11G015300.1 QURUB.05G044900.1 QURUB.03G072100.1 QURUB.11G212100.1 QURUB.05G046500.1 QUR…
19992	diacylglycerol binding	2.56e-41	2.44e-38	26/572 4.5%	28/25563 0.1%	QURUB.03G056700.1 QURUB.10G101700.1 QURUB.03G246900.1 QURUB.03G054500.1 QURUB.01G215600.1 QURUB.03G055300.1 QURUB.11G238700.1 QURUB.09G202800.1 QURUB.03G051800.1 QURUB.02G032300.1 QURUB.03G247300.1 QURUB.03G064200.1 QURUB.07G030800.1 QURUB.03G058700.1 QURUB.03G051400.1 QURUB.03G247200.1 QURUB.04G188500.1 QURUB.03G036200.1 QURUB.03G137300.1 QURUB.03G056900.1 QURUB.03G052100.1 QURUB.03G055100.1 QUR…
30554	adenyl nucleotide binding	4.91e-41	3.11e-38	257/572 44.9%	5201/25563 20.3%	QURUB.04G242800.1 QURUB.11G060500.1 QURUB.06G125200.1 QURUB.10G063100.1 QURUB.04G248000.1 QURUB.04G211800.1 QURUB.06G257200.1 QURUB.02G386500.1 QURUB.05G044200.1 QURUB.04G159400.1 QURUB.02G021200.1 QURUB.10G064300.1 QURUB.10G063500.1 QURUB.03G062400.1 QURUB.12G032800.1 QURUB.03G005200.1 QURUB.12G046800.1 QURUB.11G015300.1 QURUB.05G044900.1 QURUB.03G072100.1 QURUB.11G212100.1 QURUB.05G046500.1 QUR…
32555	purine ribonucleotide binding	2.6e-38	1.24e-35	255/572 44.5%	5315/25563 20.7%	QURUB.04G242800.1 QURUB.11G060500.1 QURUB.06G125200.1 QURUB.10G063100.1 QURUB.04G248000.1 QURUB.04G211800.1 QURUB.06G257200.1 QURUB.02G386500.1 QURUB.05G044200.1 QURUB.04G159400.1 QURUB.02G021200.1 QURUB.10G064300.1 QURUB.10G063500.1 QURUB.03G062400.1 QURUB.12G032800.1 QURUB.03G005200.1 QURUB.12G046800.1 QURUB.11G015300.1 QURUB.05G044900.1 QURUB.03G072100.1 QURUB.11G212100.1 QURUB.05G046500.1 QUR…
32553	ribonucleotide binding	1.61e-37	5.38e-35	255/572 44.5%	5370/25563 21.0%	QURUB.04G242800.1 QURUB.11G060500.1 QURUB.06G125200.1 QURUB.10G063100.1 QURUB.04G248000.1 QURUB.04G211800.1 QURUB.06G257200.1 QURUB.02G386500.1 QURUB.05G044200.1 QURUB.04G159400.1 QURUB.02G021200.1 QURUB.10G064300.1 QURUB.10G063500.1 QURUB.03G062400.1 QURUB.12G032800.1 QURUB.03G005200.1 QURUB.12G046800.1 QURUB.11G015300.1 QURUB.05G044900.1 QURUB.03G072100.1 QURUB.11G212100.1 QURUB.05G046500.1 QUR…
1883	purine nucleoside binding	1.7e-37	5.38e-35	258/572 45.1%	5476/25563 21.4%	QURUB.04G242800.1 QURUB.11G060500.1 QURUB.06G125200.1 QURUB.10G063100.1 QURUB.04G248000.1 QURUB.04G211800.1 QURUB.06G257200.1 QURUB.02G386500.1 QURUB.05G044200.1 QURUB.04G159400.1 QURUB.02G021200.1 QURUB.10G064300.1 QURUB.10G063500.1 QURUB.03G062400.1 QURUB.12G032800.1 QURUB.03G005200.1 QURUB.12G046800.1 QURUB.11G015300.1 QURUB.05G044900.1 QURUB.03G072100.1 QURUB.11G212100.1 QURUB.05G046500.1 QUR…
17076	purine nucleotide binding	2.06e-37	5.41e-35	258/572 45.1%	5482/25563 21.4%	QURUB.04G242800.1 QURUB.11G060500.1 QURUB.06G125200.1 QURUB.10G063100.1 QURUB.04G248000.1 QURUB.04G211800.1 QURUB.06G257200.1 QURUB.02G386500.1 QURUB.05G044200.1 QURUB.04G159400.1 QURUB.02G021200.1 QURUB.10G064300.1 QURUB.10G063500.1 QURUB.03G062400.1 QURUB.12G032800.1 QURUB.03G005200.1 QURUB.12G046800.1 QURUB.11G015300.1 QURUB.05G044900.1 QURUB.03G072100.1 QURUB.11G212100.1 QURUB.05G046500.1 QUR…
1882	nucleoside binding	2.27e-37	5.41e-35	258/572 45.1%	5485/25563 21.4%	QURUB.04G242800.1 QURUB.11G060500.1 QURUB.06G125200.1 QURUB.10G063100.1 QURUB.04G248000.1 QURUB.04G211800.1 QURUB.06G257200.1 QURUB.02G386500.1 QURUB.05G044200.1 QURUB.04G159400.1 QURUB.02G021200.1 QURUB.10G064300.1 QURUB.10G063500.1 QURUB.03G062400.1 QURUB.12G032800.1 QURUB.03G005200.1 QURUB.12G046800.1 QURUB.11G015300.1 QURUB.05G044900.1 QURUB.03G072100.1 QURUB.11G212100.1 QURUB.05G046500.1 QUR…
6952	defense response	1.14e-34	2.41e-32	171/572 29.8%	2868/25563 11.2%	QURUB.08G149400.1 QURUB.10G004800.1 QURUB.07G001300.1 QURUB.04G212800.1 QURUB.04G242800.1 QURUB.03G062600.1 QURUB.09G226100.1 QURUB.11G060500.1 QURUB.03G072300.1 QURUB.06G125200.1 QURUB.10G063100.1 QURUB.04G248000.1 QURUB.04G211800.1 QURUB.01G059300.1 QURUB.04G153300.1 QURUB.09G167700.1 QURUB.03G027800.1 QURUB.05G044200.1 QURUB.09G224500.1 QURUB.04G159400.1 QURUB.08G010700.1 QURUB.08G044500.1 QUR…
43168	anion binding	5.19e-33	9.87e-31	262/572 45.8%	5953/25563 23.2%	QURUB.04G242800.1 QURUB.11G060500.1 QURUB.06G125200.1 QURUB.10G063100.1 QURUB.04G248000.1 QURUB.04G211800.1 QURUB.06G257200.1 QURUB.02G386500.1 QURUB.05G044200.1 QURUB.04G159400.1 QURUB.02G021200.1 QURUB.10G064300.1 QURUB.10G063500.1 QURUB.03G062400.1 QURUB.12G032800.1 QURUB.03G005200.1 QURUB.12G046800.1 QURUB.11G015300.1 QURUB.05G044900.1 QURUB.03G072100.1 QURUB.11G212100.1 QURUB.05G046500.1 QUR…
16668	oxidoreductase activity, acting on sulfur group of donors, NAD or NADP as acceptor	1.17e-32	2.02e-30	30/572 5.2%	64/25563 0.2%	QURUB.03G056700.1 QURUB.07G186600.1 QURUB.10G101700.1 QURUB.03G246900.1 QURUB.03G054500.1 QURUB.01G215600.1 QURUB.03G055300.1 QURUB.11G238700.1 QURUB.09G202800.1 QURUB.03G051800.1 QURUB.02G032300.1 QURUB.03G072200.1 QURUB.03G247300.1 QURUB.03G064200.1 QURUB.07G030800.1 QURUB.03G071800.1 QURUB.03G058700.1 QURUB.03G051400.1 QURUB.03G247200.1 QURUB.04G188500.1 QURUB.03G036200.1 QURUB.03G137300.1 QUR…
166	nucleotide binding	8.14e-32	1.29e-29	273/572 47.7%	6454/25563 25.2%	QURUB.04G242800.1 QURUB.11G060500.1 QURUB.06G125200.1 QURUB.10G063100.1 QURUB.04G248000.1 QURUB.04G211800.1 QURUB.06G257200.1 QURUB.02G386500.1 QURUB.05G044200.1 QURUB.04G159400.1 QURUB.02G021200.1 QURUB.10G064300.1 QURUB.10G063500.1 QURUB.03G062400.1 QURUB.12G032800.1 QURUB.03G005200.1 QURUB.12G046800.1 QURUB.11G015300.1 QURUB.05G044900.1 QURUB.03G072100.1 QURUB.11G212100.1 QURUB.05G046500.1 QUR…
32550	purine ribonucleoside binding	7.18e-31	1.05e-28	237/572 41.4%	5230/25563 20.4%	QURUB.04G242800.1 QURUB.11G060500.1 QURUB.06G125200.1 QURUB.10G063100.1 QURUB.04G248000.1 QURUB.04G211800.1 QURUB.06G257200.1 QURUB.02G386500.1 QURUB.05G044200.1 QURUB.04G159400.1 QURUB.02G021200.1 QURUB.10G064300.1 QURUB.10G063500.1 QURUB.03G062400.1 QURUB.12G032800.1 QURUB.03G005200.1 QURUB.12G046800.1 QURUB.11G015300.1 QURUB.05G044900.1 QURUB.03G072100.1 QURUB.05G046500.1 QURUB.08G011300.1 QUR…
32549	ribonucleoside binding	8.33e-31	1.13e-28	237/572 41.4%	5235/25563 20.4%	QURUB.04G242800.1 QURUB.11G060500.1 QURUB.06G125200.1 QURUB.10G063100.1 QURUB.04G248000.1 QURUB.04G211800.1 QURUB.06G257200.1 QURUB.02G386500.1 QURUB.05G044200.1 QURUB.04G159400.1 QURUB.02G021200.1 QURUB.10G064300.1 QURUB.10G063500.1 QURUB.03G062400.1 QURUB.12G032800.1 QURUB.03G005200.1 QURUB.12G046800.1 QURUB.11G015300.1 QURUB.05G044900.1 QURUB.03G072100.1 QURUB.05G046500.1 QURUB.08G011300.1 QUR…
47134	protein-disulfide reductase activity	1.68e-30	2.13e-28	27/572 4.7%	54/25563 0.2%	QURUB.03G056700.1 QURUB.07G186600.1 QURUB.10G101700.1 QURUB.03G246900.1 QURUB.03G054500.1 QURUB.01G215600.1 QURUB.03G055300.1 QURUB.11G238700.1 QURUB.09G202800.1 QURUB.03G051800.1 QURUB.02G032300.1 QURUB.03G247300.1 QURUB.03G064200.1 QURUB.07G030800.1 QURUB.03G058700.1 QURUB.03G051400.1 QURUB.03G247200.1 QURUB.04G188500.1 QURUB.03G036200.1 QURUB.03G137300.1 QURUB.03G056900.1 QURUB.03G052100.1 QUR…
43531	ADP binding	5.16e-30	6.13e-28	90/572 15.7%	998/25563 3.9%	QURUB.04G252600.1 QURUB.08G149400.1 QURUB.03G072400.1 QURUB.07G003900.1 QURUB.08G011600.1 QURUB.04G212800.1 QURUB.07G041100.1 QURUB.04G212700.1 QURUB.02G382300.1 QURUB.04G242800.1 QURUB.03G062600.1 QURUB.09G226100.1 QURUB.03G072300.1 QURUB.09G218100.1 QURUB.11G156600.1 QURUB.12G046500.1 QURUB.04G248000.1 QURUB.04G211800.1 QURUB.10G215200.1 QURUB.04G153300.1 QURUB.09G167700.1 QURUB.03G027800.1 QUR…
14070	response to organic cyclic substance	6.36e-27	7.12e-25	73/572 12.7%	735/25563 2.8%	QURUB.11G142600.1 QURUB.10G062400.1 QURUB.06G103200.1 QURUB.05G045100.1 QURUB.10G063200.1 QURUB.11G060500.1 QURUB.05G044300.1 QURUB.06G214800.1 QURUB.02G402700.1 QURUB.10G063100.1 QURUB.09G143900.1 QURUB.07G102900.1 QURUB.05G044200.1 QURUB.10G225800.1 QURUB.07G103000.1 QURUB.02G402600.1 QURUB.06G214700.1 QURUB.10G064300.1 QURUB.05G044000.1 QURUB.10G063500.1 QURUB.10G064800.1 QURUB.02G403300.1 QUR…
5524	ATP binding	8.35e-27	8.83e-25	210/572 36.7%	4612/25563 18.0%	QURUB.04G242800.1 QURUB.11G060500.1 QURUB.06G125200.1 QURUB.10G063100.1 QURUB.04G248000.1 QURUB.04G211800.1 QURUB.06G257200.1 QURUB.02G386500.1 QURUB.05G044200.1 QURUB.02G021200.1 QURUB.10G064300.1 QURUB.10G063500.1 QURUB.03G062400.1 QURUB.12G032800.1 QURUB.03G005200.1 QURUB.12G046800.1 QURUB.05G044900.1 QURUB.03G072100.1 QURUB.05G046500.1 QURUB.08G011300.1 QURUB.09G167500.1 QURUB.M212900.1 QURUB…
9751	response to salicylic acid stimulus	5.5e-26	5.5e-24	59/572 10.3%	494/25563 1.9%	QURUB.10G062400.1 QURUB.06G103200.1 QURUB.05G045100.1 QURUB.10G063200.1 QURUB.11G060500.1 QURUB.05G044300.1 QURUB.06G214800.1 QURUB.10G063100.1 QURUB.09G143900.1 QURUB.07G102900.1 QURUB.05G044200.1 QURUB.10G225800.1 QURUB.07G103000.1 QURUB.06G214700.1 QURUB.10G064300.1 QURUB.05G044000.1 QURUB.10G063500.1 QURUB.10G064800.1 QURUB.05G044900.1 QURUB.05G044100.1 QURUB.09G156600.1 QURUB.11G203800.1 QUR…
43167	ion binding	1.57e-25	1.49e-23	369/572 64.5%	11014/25563 43.0%	QURUB.11G207900.1 QURUB.12G142300.1 QURUB.04G242800.1 QURUB.12G124500.1 QURUB.11G060500.1 QURUB.06G125200.1 QURUB.10G063100.1 QURUB.04G248000.1 QURUB.04G211800.1 QURUB.06G257200.1 QURUB.07G204600.1 QURUB.02G386500.1 QURUB.05G044200.1 QURUB.04G159400.1 QURUB.02G021200.1 QURUB.10G064300.1 QURUB.10G063500.1 QURUB.03G062400.1 QURUB.12G032800.1 QURUB.03G005200.1 QURUB.12G046800.1 QURUB.11G015300.1 QUR…
22834	ligand-gated channel activity	3.23e-25	2.79e-23	31/572 5.4%	113/25563 0.4%	QURUB.11G212000.1 QURUB.11G210800.1 QURUB.02G397700.1 QURUB.09G046600.1 QURUB.02G106000.1 QURUB.11G211200.1 QURUB.02G398100.1 QURUB.11G210200.1 QURUB.02G398400.1 QURUB.11G211000.1 QURUB.M146300.1 QURUB.11G212300.1 QURUB.02G398000.1 QURUB.11G211100.1 QURUB.02G106100.1 QURUB.11G210600.1 QURUB.M140200.1 QURUB.11G211500.1 QURUB.02G106300.1 QURUB.02G398300.1 QURUB.11G212200.1 QURUB.09G182400.1 QURUB.M…
15276	ligand-gated ion channel activity	3.23e-25	2.79e-23	31/572 5.4%	113/25563 0.4%	QURUB.11G212000.1 QURUB.11G210800.1 QURUB.02G397700.1 QURUB.09G046600.1 QURUB.02G106000.1 QURUB.11G211200.1 QURUB.02G398100.1 QURUB.11G210200.1 QURUB.02G398400.1 QURUB.11G211000.1 QURUB.M146300.1 QURUB.11G212300.1 QURUB.02G398000.1 QURUB.11G211100.1 QURUB.02G106100.1 QURUB.11G210600.1 QURUB.M140200.1 QURUB.11G211500.1 QURUB.02G106300.1 QURUB.02G398300.1 QURUB.11G212200.1 QURUB.09G182400.1 QURUB.M…
2237	response to molecule of bacterial origin	6.91e-25	5.72e-23	30/572 5.2%	106/25563 0.4%	QURUB.11G142600.1 QURUB.10G062400.1 QURUB.10G063700.1 QURUB.05G045100.1 QURUB.10G063200.1 QURUB.05G043900.1 QURUB.11G060500.1 QURUB.05G044300.1 QURUB.10G063100.1 QURUB.11G143800.1 QURUB.10G064700.1 QURUB.05G044200.1 QURUB.05G044600.1 QURUB.10G064300.1 QURUB.05G044000.1 QURUB.10G063500.1 QURUB.10G064800.1 QURUB.05G044900.1 QURUB.05G044100.1 QURUB.11G203800.1 QURUB.10G064900.1 QURUB.10G065000.1 QUR…
9678	hydrogen-translocating pyrophosphatase activity	4.17e-23	3.31e-21	25/572 4.3%	74/25563 0.2%	QURUB.10G062400.1 QURUB.10G063700.1 QURUB.05G045100.1 QURUB.10G063200.1 QURUB.05G043900.1 QURUB.11G060500.1 QURUB.05G044300.1 QURUB.10G063100.1 QURUB.10G064700.1 QURUB.05G044200.1 QURUB.05G044600.1 QURUB.10G064300.1 QURUB.05G044000.1 QURUB.10G063500.1 QURUB.10G064800.1 QURUB.05G044900.1 QURUB.05G044100.1 QURUB.11G203800.1 QURUB.10G064900.1 QURUB.10G065000.1 QURUB.11G060300.1 QURUB.10G064200.1 QUR…
4674	protein serine/threonine kinase activity	7.03e-23	5.35e-21	119/572 20.8%	2023/25563 7.9%	QURUB.04G223300.1 QURUB.04G212800.1 QURUB.02G022200.1 QURUB.11G060500.1 QURUB.06G125200.1 QURUB.10G063100.1 QURUB.04G211800.1 QURUB.05G044200.1 QURUB.03G004900.1 QURUB.02G021200.1 QURUB.08G044500.1 QURUB.10G064300.1 QURUB.05G044000.1 QURUB.10G063500.1 QURUB.10G064800.1 QURUB.03G005200.1 QURUB.05G044900.1 QURUB.11G203800.1 QURUB.05G046500.1 QURUB.M212900.1 QURUB.04G182300.1 QURUB.04G224300.1 QURUB…
50896	response to stimulus	9.72e-23	7.11e-21	289/572 50.5%	7941/25563 31.0%	QURUB.05G055800.1 QURUB.02G106000.1 QURUB.04G242800.1 QURUB.11G060500.1 QURUB.06G125200.1 QURUB.10G063100.1 QURUB.04G248000.1 QURUB.04G211800.1 QURUB.07G204600.1 QURUB.02G386500.1 QURUB.05G044200.1 QURUB.11G143300.1 QURUB.04G159400.1 QURUB.02G402600.1 QURUB.10G064300.1 QURUB.10G063500.1 QURUB.03G062400.1 QURUB.12G032800.1 QURUB.12G046800.1 QURUB.11G015300.1 QURUB.05G044900.1 QURUB.03G072100.1 QUR…
7165	signal transduction	7.32e-22	5.16e-20	123/572 21.5%	2196/25563 8.5%	QURUB.04G212800.1 QURUB.02G106000.1 QURUB.04G242800.1 QURUB.03G062600.1 QURUB.09G226100.1 QURUB.04G248000.1 QURUB.04G211800.1 QURUB.03G054500.1 QURUB.03G055300.1 QURUB.11G238700.1 QURUB.09G167700.1 QURUB.03G027800.1 QURUB.02G398000.1 QURUB.09G185500.1 QURUB.09G224500.1 QURUB.03G064200.1 QURUB.03G051400.1 QURUB.03G062400.1 QURUB.09G182400.1 QURUB.09G192100.1 QURUB.04G006700.1 QURUB.02G298200.1 QUR…
23060	signal transmission	1.12e-21	7.58e-20	123/572 21.5%	2207/25563 8.6%	QURUB.04G212800.1 QURUB.02G106000.1 QURUB.04G242800.1 QURUB.03G062600.1 QURUB.09G226100.1 QURUB.04G248000.1 QURUB.04G211800.1 QURUB.03G054500.1 QURUB.03G055300.1 QURUB.11G238700.1 QURUB.09G167700.1 QURUB.03G027800.1 QURUB.02G398000.1 QURUB.09G185500.1 QURUB.09G224500.1 QURUB.03G064200.1 QURUB.03G051400.1 QURUB.03G062400.1 QURUB.09G182400.1 QURUB.09G192100.1 QURUB.04G006700.1 QURUB.02G298200.1 QUR…
23046	signaling process	1.16e-21	7.6e-20	123/572 21.5%	2208/25563 8.6%	QURUB.04G212800.1 QURUB.02G106000.1 QURUB.04G242800.1 QURUB.03G062600.1 QURUB.09G226100.1 QURUB.04G248000.1 QURUB.04G211800.1 QURUB.03G054500.1 QURUB.03G055300.1 QURUB.11G238700.1 QURUB.09G167700.1 QURUB.03G027800.1 QURUB.02G398000.1 QURUB.09G185500.1 QURUB.09G224500.1 QURUB.03G064200.1 QURUB.03G051400.1 QURUB.03G062400.1 QURUB.09G182400.1 QURUB.09G192100.1 QURUB.04G006700.1 QURUB.02G298200.1 QUR…
4427	inorganic diphosphatase activity	3.92e-21	2.49e-19	25/572 4.3%	87/25563 0.3%	QURUB.10G062400.1 QURUB.10G063700.1 QURUB.05G045100.1 QURUB.10G063200.1 QURUB.05G043900.1 QURUB.11G060500.1 QURUB.05G044300.1 QURUB.10G063100.1 QURUB.10G064700.1 QURUB.05G044200.1 QURUB.05G044600.1 QURUB.10G064300.1 QURUB.05G044000.1 QURUB.10G063500.1 QURUB.10G064800.1 QURUB.05G044900.1 QURUB.05G044100.1 QURUB.11G203800.1 QURUB.10G064900.1 QURUB.10G065000.1 QURUB.11G060300.1 QURUB.10G064200.1 QUR…
23052	signaling	2.46e-20	1.51e-18	125/572 21.8%	2350/25563 9.1%	QURUB.04G212800.1 QURUB.02G106000.1 QURUB.04G242800.1 QURUB.03G062600.1 QURUB.09G226100.1 QURUB.04G248000.1 QURUB.04G211800.1 QURUB.03G054500.1 QURUB.03G055300.1 QURUB.11G238700.1 QURUB.09G167700.1 QURUB.03G027800.1 QURUB.02G398000.1 QURUB.09G185500.1 QURUB.09G224500.1 QURUB.03G064200.1 QURUB.03G051400.1 QURUB.03G062400.1 QURUB.09G182400.1 QURUB.09G192100.1 QURUB.04G006700.1 QURUB.02G298200.1 QUR…
22839	ion gated channel activity	4.36e-20	2.6e-18	31/572 5.4%	163/25563 0.6%	QURUB.11G212000.1 QURUB.11G210800.1 QURUB.02G397700.1 QURUB.09G046600.1 QURUB.02G106000.1 QURUB.11G211200.1 QURUB.02G398100.1 QURUB.11G210200.1 QURUB.02G398400.1 QURUB.11G211000.1 QURUB.M146300.1 QURUB.11G212300.1 QURUB.02G398000.1 QURUB.11G211100.1 QURUB.02G106100.1 QURUB.11G210600.1 QURUB.M140200.1 QURUB.11G211500.1 QURUB.02G106300.1 QURUB.02G398300.1 QURUB.11G212200.1 QURUB.09G182400.1 QURUB.M…
22836	gated channel activity	6.36e-20	3.67e-18	31/572 5.4%	165/25563 0.6%	QURUB.11G212000.1 QURUB.11G210800.1 QURUB.02G397700.1 QURUB.09G046600.1 QURUB.02G106000.1 QURUB.11G211200.1 QURUB.02G398100.1 QURUB.11G210200.1 QURUB.02G398400.1 QURUB.11G211000.1 QURUB.M146300.1 QURUB.11G212300.1 QURUB.02G398000.1 QURUB.11G211100.1 QURUB.02G106100.1 QURUB.11G210600.1 QURUB.M140200.1 QURUB.11G211500.1 QURUB.02G106300.1 QURUB.02G398300.1 QURUB.11G212200.1 QURUB.09G182400.1 QURUB.M…
9617	response to bacterium	1.14e-19	6.38e-18	74/572 12.9%	998/25563 3.9%	QURUB.11G142600.1 QURUB.10G062400.1 QURUB.08G257400.1 QURUB.01G059400.1 QURUB.07G001300.1 QURUB.05G045100.1 QURUB.10G063200.1 QURUB.03G239400.1 QURUB.11G060500.1 QURUB.05G044300.1 QURUB.10G063100.1 QURUB.01G059300.1 QURUB.02G411400.1 QURUB.05G044200.1 QURUB.07G103000.1 QURUB.10G064300.1 QURUB.05G044000.1 QURUB.10G063500.1 QURUB.01G059700.1 QURUB.03G239600.1 QURUB.10G064800.1 QURUB.05G044900.1 QUR…
51704	multi-organism process	2.97e-19	1.62e-17	133/572 23.2%	2668/25563 10.4%	QURUB.07G001300.1 QURUB.04G212800.1 QURUB.09G046600.1 QURUB.02G106000.1 QURUB.02G022200.1 QURUB.11G060500.1 QURUB.06G125200.1 QURUB.10G063100.1 QURUB.04G211800.1 QURUB.01G059300.1 QURUB.11G212300.1 QURUB.02G386500.1 QURUB.05G044200.1 QURUB.03G004900.1 QURUB.02G021200.1 QURUB.08G044500.1 QURUB.10G064300.1 QURUB.05G044000.1 QURUB.10G063500.1 QURUB.01G059700.1 QURUB.10G064800.1 QURUB.03G005200.1 QUR…
9816	defense response to bacterium, incompatible interaction	7.02e-19	3.71e-17	28/572 4.8%	140/25563 0.5%	QURUB.10G062400.1 QURUB.10G063700.1 QURUB.05G045100.1 QURUB.10G063200.1 QURUB.05G043900.1 QURUB.01G176800.1 QURUB.11G060500.1 QURUB.05G044300.1 QURUB.10G063100.1 QURUB.10G064700.1 QURUB.05G044200.1 QURUB.05G044600.1 QURUB.10G064300.1 QURUB.05G044000.1 QURUB.10G063500.1 QURUB.10G064800.1 QURUB.05G044900.1 QURUB.05G044100.1 QURUB.04G006700.1 QURUB.11G203800.1 QURUB.10G064900.1 QURUB.10G065000.1 QUR…
10033	response to organic substance	2.22e-18	1.08e-16	130/572 22.7%	2638/25563 10.3%	QURUB.04G212800.1 QURUB.07G204800.1 QURUB.11G060500.1 QURUB.10G063100.1 QURUB.04G211800.1 QURUB.03G054500.1 QURUB.07G204600.1 QURUB.03G055300.1 QURUB.11G238700.1 QURUB.02G386500.1 QURUB.05G044200.1 QURUB.09G185500.1 QURUB.02G402600.1 QURUB.06G214700.1 QURUB.03G064200.1 QURUB.10G064300.1 QURUB.03G051400.1 QURUB.05G044000.1 QURUB.10G063500.1 QURUB.10G064800.1 QURUB.05G044900.1 QURUB.03G028600.1 QUR…
5217	intracellular ligand-gated ion channel activity	2.26e-18	1.08e-16	17/572 2.9%	39/25563 0.1%	QURUB.11G212000.1 QURUB.11G210800.1 QURUB.11G212200.1 QURUB.09G046600.1 QURUB.11G211200.1 QURUB.11G211800.1 QURUB.11G210200.1 QURUB.09G046700.1 QURUB.11G212100.1 QURUB.11G211300.1 QURUB.11G211000.1 QURUB.M146300.1 QURUB.11G212300.1 QURUB.11G211100.1 QURUB.11G210600.1 QURUB.11G211500.1 QURUB.11G210400.1
5221	intracellular cyclic nucleotide activated cation channel activity	2.26e-18	1.08e-16	17/572 2.9%	39/25563 0.1%	QURUB.11G212000.1 QURUB.11G210800.1 QURUB.11G212200.1 QURUB.09G046600.1 QURUB.11G211200.1 QURUB.11G211800.1 QURUB.11G210200.1 QURUB.09G046700.1 QURUB.11G212100.1 QURUB.11G211300.1 QURUB.11G211000.1 QURUB.M146300.1 QURUB.11G212300.1 QURUB.11G211100.1 QURUB.11G210600.1 QURUB.11G211500.1 QURUB.11G210400.1
43855	cyclic nucleotide-gated ion channel activity	2.26e-18	1.08e-16	17/572 2.9%	39/25563 0.1%	QURUB.11G212000.1 QURUB.11G210800.1 QURUB.11G212200.1 QURUB.09G046600.1 QURUB.11G211200.1 QURUB.11G211800.1 QURUB.11G210200.1 QURUB.09G046700.1 QURUB.11G212100.1 QURUB.11G211300.1 QURUB.11G211000.1 QURUB.M146300.1 QURUB.11G212300.1 QURUB.11G211100.1 QURUB.11G210600.1 QURUB.11G211500.1 QURUB.11G210400.1
5216	ion channel activity	3e-18	1.39e-16	34/572 5.9%	231/25563 0.9%	QURUB.11G212000.1 QURUB.11G210800.1 QURUB.02G397700.1 QURUB.04G212800.1 QURUB.09G046600.1 QURUB.04G212700.1 QURUB.02G106000.1 QURUB.11G211200.1 QURUB.02G398100.1 QURUB.04G211800.1 QURUB.11G210200.1 QURUB.02G398400.1 QURUB.11G211000.1 QURUB.M146300.1 QURUB.11G212300.1 QURUB.02G398000.1 QURUB.11G211100.1 QURUB.02G106100.1 QURUB.11G210600.1 QURUB.M140200.1 QURUB.11G211500.1 QURUB.02G106300.1 QURUB.0…
4672	protein kinase activity	6.37e-18	2.89e-16	120/572 20.9%	2362/25563 9.2%	QURUB.04G223300.1 QURUB.04G212800.1 QURUB.02G022200.1 QURUB.11G060500.1 QURUB.06G125200.1 QURUB.10G063100.1 QURUB.04G211800.1 QURUB.05G044200.1 QURUB.03G004900.1 QURUB.02G021200.1 QURUB.08G044500.1 QURUB.10G064300.1 QURUB.05G044000.1 QURUB.10G063500.1 QURUB.10G064800.1 QURUB.03G005200.1 QURUB.05G044900.1 QURUB.11G203800.1 QURUB.05G046500.1 QURUB.M212900.1 QURUB.04G182300.1 QURUB.04G224300.1 QURUB…
6468	protein amino acid phosphorylation	8.27e-18	3.66e-16	120/572 20.9%	2370/25563 9.2%	QURUB.04G223300.1 QURUB.04G212800.1 QURUB.02G022200.1 QURUB.11G060500.1 QURUB.06G125200.1 QURUB.10G063100.1 QURUB.04G211800.1 QURUB.05G044200.1 QURUB.03G004900.1 QURUB.02G021200.1 QURUB.08G044500.1 QURUB.10G064300.1 QURUB.05G044000.1 QURUB.10G063500.1 QURUB.10G064800.1 QURUB.03G005200.1 QURUB.05G044900.1 QURUB.11G203800.1 QURUB.05G046500.1 QURUB.M212900.1 QURUB.04G182300.1 QURUB.04G224300.1 QURUB…
15672	monovalent inorganic cation transport	2.33e-17	1.01e-15	51/572 8.9%	562/25563 2.1%	QURUB.10G062400.1 QURUB.11G210800.1 QURUB.05G045100.1 QURUB.10G063200.1 QURUB.09G046600.1 QURUB.12G137700.1 QURUB.11G060500.1 QURUB.05G044300.1 QURUB.10G063100.1 QURUB.12G137600.1 QURUB.12G138400.1 QURUB.M146300.1 QURUB.11G212300.1 QURUB.05G044200.1 QURUB.12G138500.1 QURUB.11G210600.1 QURUB.11G211500.1 QURUB.10G064300.1 QURUB.05G044000.1 QURUB.11G212200.1 QURUB.10G063500.1 QURUB.10G064800.1 QURUB…
16462	pyrophosphatase activity	2.45e-17	1.04e-15	105/572 18.3%	1952/25563 7.6%	QURUB.08G149400.1 QURUB.04G212800.1 QURUB.04G242800.1 QURUB.03G062600.1 QURUB.06G257000.1 QURUB.09G226100.1 QURUB.11G060500.1 QURUB.03G072300.1 QURUB.10G063100.1 QURUB.04G248000.1 QURUB.04G211800.1 QURUB.06G257200.1 QURUB.01G059300.1 QURUB.09G167700.1 QURUB.03G027800.1 QURUB.02G386500.1 QURUB.05G044200.1 QURUB.09G224500.1 QURUB.08G010700.1 QURUB.10G064300.1 QURUB.05G044000.1 QURUB.10G063500.1 QUR…
6816	calcium ion transport	2.9e-17	1.2e-15	25/572 4.3%	122/25563 0.4%	QURUB.11G212000.1 QURUB.11G210800.1 QURUB.09G046600.1 QURUB.11G211200.1 QURUB.06G256800.1 QURUB.06G257000.1 QURUB.11G210200.1 QURUB.06G257200.1 QURUB.11G211000.1 QURUB.06G256600.1 QURUB.M146300.1 QURUB.11G212300.1 QURUB.11G211100.1 QURUB.11G210600.1 QURUB.11G211500.1 QURUB.06G257100.1 QURUB.06G256500.1 QURUB.11G212200.1 QURUB.12G207800.1 QURUB.03G120800.1 QURUB.11G211800.1 QURUB.09G046700.1 QURUB…
8289	lipid binding	3.58e-17	1.45e-15	35/572 6.1%	266/25563 1.0%	QURUB.04G212800.1 QURUB.04G212700.1 QURUB.03G056700.1 QURUB.10G101700.1 QURUB.04G211800.1 QURUB.03G246900.1 QURUB.03G054500.1 QURUB.01G215600.1 QURUB.03G055300.1 QURUB.11G238700.1 QURUB.09G202800.1 QURUB.03G051800.1 QURUB.02G032300.1 QURUB.09G223200.1 QURUB.10G225800.1 QURUB.03G247300.1 QURUB.03G064200.1 QURUB.07G030800.1 QURUB.01G176100.1 QURUB.03G058700.1 QURUB.03G051400.1 QURUB.03G247200.1 QUR…
6950	response to stress	3.89e-17	1.52e-15	215/572 37.5%	5694/25563 22.2%	QURUB.04G242800.1 QURUB.11G060500.1 QURUB.06G125200.1 QURUB.10G063100.1 QURUB.04G248000.1 QURUB.04G211800.1 QURUB.02G386500.1 QURUB.05G044200.1 QURUB.04G159400.1 QURUB.02G402600.1 QURUB.10G064300.1 QURUB.10G063500.1 QURUB.03G062400.1 QURUB.12G032800.1 QURUB.12G046800.1 QURUB.11G015300.1 QURUB.05G044900.1 QURUB.03G072100.1 QURUB.08G011300.1 QURUB.09G167500.1 QURUB.09G224300.1 QURUB.02G402200.1 QUR…
42742	defense response to bacterium	3.93e-17	1.52e-15	60/572 10.4%	768/25563 3.0%	QURUB.10G062400.1 QURUB.08G257400.1 QURUB.01G059400.1 QURUB.07G001300.1 QURUB.05G045100.1 QURUB.10G063200.1 QURUB.11G060500.1 QURUB.05G044300.1 QURUB.10G063100.1 QURUB.01G059300.1 QURUB.02G411400.1 QURUB.05G044200.1 QURUB.07G103000.1 QURUB.10G064300.1 QURUB.05G044000.1 QURUB.10G063500.1 QURUB.01G059700.1 QURUB.10G064800.1 QURUB.05G044900.1 QURUB.07G134200.1 QURUB.05G044100.1 QURUB.04G006700.1 QUR…
16818	hydrolase activity, acting on acid anhydrides, in phosphorus-containing anhydrides	4.47e-17	1.7e-15	105/572 18.3%	1969/25563 7.7%	QURUB.08G149400.1 QURUB.04G212800.1 QURUB.04G242800.1 QURUB.03G062600.1 QURUB.06G257000.1 QURUB.09G226100.1 QURUB.11G060500.1 QURUB.03G072300.1 QURUB.10G063100.1 QURUB.04G248000.1 QURUB.04G211800.1 QURUB.06G257200.1 QURUB.01G059300.1 QURUB.09G167700.1 QURUB.03G027800.1 QURUB.02G386500.1 QURUB.05G044200.1 QURUB.09G224500.1 QURUB.08G010700.1 QURUB.10G064300.1 QURUB.05G044000.1 QURUB.10G063500.1 QUR…
22838	substrate-specific channel activity	6.76e-17	2.52e-15	34/572 5.9%	255/25563 0.9%	QURUB.11G212000.1 QURUB.11G210800.1 QURUB.02G397700.1 QURUB.04G212800.1 QURUB.09G046600.1 QURUB.04G212700.1 QURUB.02G106000.1 QURUB.11G211200.1 QURUB.02G398100.1 QURUB.04G211800.1 QURUB.11G210200.1 QURUB.02G398400.1 QURUB.11G211000.1 QURUB.M146300.1 QURUB.11G212300.1 QURUB.02G398000.1 QURUB.11G211100.1 QURUB.02G106100.1 QURUB.11G210600.1 QURUB.M140200.1 QURUB.11G211500.1 QURUB.02G106300.1 QURUB.0…
16817	hydrolase activity, acting on acid anhydrides	7.55e-17	2.76e-15	105/572 18.3%	1984/25563 7.7%	QURUB.08G149400.1 QURUB.04G212800.1 QURUB.04G242800.1 QURUB.03G062600.1 QURUB.06G257000.1 QURUB.09G226100.1 QURUB.11G060500.1 QURUB.03G072300.1 QURUB.10G063100.1 QURUB.04G248000.1 QURUB.04G211800.1 QURUB.06G257200.1 QURUB.01G059300.1 QURUB.09G167700.1 QURUB.03G027800.1 QURUB.02G386500.1 QURUB.05G044200.1 QURUB.09G224500.1 QURUB.08G010700.1 QURUB.10G064300.1 QURUB.05G044000.1 QURUB.10G063500.1 QUR…
22803	passive transmembrane transporter activity	1.98e-16	6.98e-15	34/572 5.9%	264/25563 1.0%	QURUB.11G212000.1 QURUB.11G210800.1 QURUB.02G397700.1 QURUB.04G212800.1 QURUB.09G046600.1 QURUB.04G212700.1 QURUB.02G106000.1 QURUB.11G211200.1 QURUB.02G398100.1 QURUB.04G211800.1 QURUB.11G210200.1 QURUB.02G398400.1 QURUB.11G211000.1 QURUB.M146300.1 QURUB.11G212300.1 QURUB.02G398000.1 QURUB.11G211100.1 QURUB.02G106100.1 QURUB.11G210600.1 QURUB.M140200.1 QURUB.11G211500.1 QURUB.02G106300.1 QURUB.0…
15267	channel activity	1.98e-16	6.98e-15	34/572 5.9%	264/25563 1.0%	QURUB.11G212000.1 QURUB.11G210800.1 QURUB.02G397700.1 QURUB.04G212800.1 QURUB.09G046600.1 QURUB.04G212700.1 QURUB.02G106000.1 QURUB.11G211200.1 QURUB.02G398100.1 QURUB.04G211800.1 QURUB.11G210200.1 QURUB.02G398400.1 QURUB.11G211000.1 QURUB.M146300.1 QURUB.11G212300.1 QURUB.02G398000.1 QURUB.11G211100.1 QURUB.02G106100.1 QURUB.11G210600.1 QURUB.M140200.1 QURUB.11G211500.1 QURUB.02G106300.1 QURUB.0…
15079	potassium ion transmembrane transporter activity	2.27e-16	7.84e-15	24/572 4.1%	120/25563 0.4%	QURUB.11G212000.1 QURUB.11G210800.1 QURUB.11G212200.1 QURUB.09G046600.1 QURUB.11G211200.1 QURUB.12G137700.1 QURUB.12G137500.1 QURUB.11G211800.1 QURUB.11G210200.1 QURUB.09G046700.1 QURUB.12G137600.1 QURUB.11G212100.1 QURUB.11G211300.1 QURUB.12G138400.1 QURUB.11G211000.1 QURUB.05G187700.1 QURUB.M146300.1 QURUB.11G212300.1 QURUB.11G211100.1 QURUB.12G138500.1 QURUB.11G210600.1 QURUB.11G211500.1 QURUB…
5242	inward rectifier potassium channel activity	2.34e-16	7.95e-15	17/572 2.9%	49/25563 0.1%	QURUB.11G212000.1 QURUB.11G210800.1 QURUB.11G212200.1 QURUB.09G046600.1 QURUB.11G211200.1 QURUB.11G211800.1 QURUB.11G210200.1 QURUB.09G046700.1 QURUB.11G212100.1 QURUB.11G211300.1 QURUB.11G211000.1 QURUB.M146300.1 QURUB.11G212300.1 QURUB.11G211100.1 QURUB.11G210600.1 QURUB.11G211500.1 QURUB.11G210400.1
9759	indole glucosinolate biosynthetic process	6.14e-16	2.05e-14	12/572 2.0%	19/25563 0.0%	QURUB.04G086700.1 QURUB.07G051300.1 QURUB.07G001900.1 QURUB.M172900.1 QURUB.07G001300.1 QURUB.07G001400.1 QURUB.07G050400.1 QURUB.04G086800.1 QURUB.M172800.1 QURUB.07G001700.1 QURUB.07G050300.1 QURUB.M172700.1
16667	oxidoreductase activity, acting on sulfur group of donors	1.95e-15	6.39e-14	30/572 5.2%	218/25563 0.8%	QURUB.03G056700.1 QURUB.07G186600.1 QURUB.10G101700.1 QURUB.03G246900.1 QURUB.03G054500.1 QURUB.01G215600.1 QURUB.03G055300.1 QURUB.11G238700.1 QURUB.09G202800.1 QURUB.03G051800.1 QURUB.02G032300.1 QURUB.03G072200.1 QURUB.03G247300.1 QURUB.03G064200.1 QURUB.07G030800.1 QURUB.03G071800.1 QURUB.03G058700.1 QURUB.03G051400.1 QURUB.03G247200.1 QURUB.04G188500.1 QURUB.03G036200.1 QURUB.03G137300.1 QUR…
30551	cyclic nucleotide binding	2.17e-15	6.66e-14	17/572 2.9%	55/25563 0.2%	QURUB.11G212000.1 QURUB.11G210800.1 QURUB.11G212200.1 QURUB.09G046600.1 QURUB.11G211200.1 QURUB.11G211800.1 QURUB.11G210200.1 QURUB.09G046700.1 QURUB.11G212100.1 QURUB.11G211300.1 QURUB.11G211000.1 QURUB.M146300.1 QURUB.11G212300.1 QURUB.11G211100.1 QURUB.11G210600.1 QURUB.11G211500.1 QURUB.11G210400.1
30552	cAMP binding	2.17e-15	6.66e-14	17/572 2.9%	55/25563 0.2%	QURUB.11G212000.1 QURUB.11G210800.1 QURUB.11G212200.1 QURUB.09G046600.1 QURUB.11G211200.1 QURUB.11G211800.1 QURUB.11G210200.1 QURUB.09G046700.1 QURUB.11G212100.1 QURUB.11G211300.1 QURUB.11G211000.1 QURUB.M146300.1 QURUB.11G212300.1 QURUB.11G211100.1 QURUB.11G210600.1 QURUB.11G211500.1 QURUB.11G210400.1
30553	cGMP binding	2.17e-15	6.66e-14	17/572 2.9%	55/25563 0.2%	QURUB.11G212000.1 QURUB.11G210800.1 QURUB.11G212200.1 QURUB.09G046600.1 QURUB.11G211200.1 QURUB.11G211800.1 QURUB.11G210200.1 QURUB.09G046700.1 QURUB.11G212100.1 QURUB.11G211300.1 QURUB.11G211000.1 QURUB.M146300.1 QURUB.11G212300.1 QURUB.11G211100.1 QURUB.11G210600.1 QURUB.11G211500.1 QURUB.11G210400.1
19002	GMP binding	2.17e-15	6.66e-14	17/572 2.9%	55/25563 0.2%	QURUB.11G212000.1 QURUB.11G210800.1 QURUB.11G212200.1 QURUB.09G046600.1 QURUB.11G211200.1 QURUB.11G211800.1 QURUB.11G210200.1 QURUB.09G046700.1 QURUB.11G212100.1 QURUB.11G211300.1 QURUB.11G211000.1 QURUB.M146300.1 QURUB.11G212300.1 QURUB.11G211100.1 QURUB.11G210600.1 QURUB.11G211500.1 QURUB.11G210400.1
16773	phosphotransferase activity, alcohol group as acceptor	2.21e-15	6.66e-14	120/572 20.9%	2553/25563 9.9%	QURUB.04G223300.1 QURUB.04G212800.1 QURUB.02G022200.1 QURUB.11G060500.1 QURUB.06G125200.1 QURUB.10G063100.1 QURUB.04G211800.1 QURUB.05G044200.1 QURUB.03G004900.1 QURUB.02G021200.1 QURUB.08G044500.1 QURUB.10G064300.1 QURUB.05G044000.1 QURUB.10G063500.1 QURUB.10G064800.1 QURUB.03G005200.1 QURUB.05G044900.1 QURUB.11G203800.1 QURUB.05G046500.1 QURUB.M212900.1 QURUB.04G182300.1 QURUB.04G224300.1 QURUB…
80039	xyloglucan endotransglucosylase activity	3.44e-15	1.02e-13	12/572 2.0%	21/25563 0.0%	QURUB.02G402800.1 QURUB.02G402200.1 QURUB.02G402300.1 QURUB.02G402100.1 QURUB.11G198500.1 QURUB.02G403300.1 QURUB.02G403200.1 QURUB.02G402500.1 QURUB.02G402400.1 QURUB.02G402900.1 QURUB.02G402600.1 QURUB.02G402700.1
10200	response to chitin	5.25e-15	1.52e-13	30/572 5.2%	226/25563 0.8%	QURUB.07G204700.1 QURUB.03G056700.1 QURUB.07G204800.1 QURUB.10G101700.1 QURUB.03G246900.1 QURUB.03G054500.1 QURUB.07G204600.1 QURUB.01G215600.1 QURUB.03G055300.1 QURUB.11G238700.1 QURUB.09G202800.1 QURUB.03G051800.1 QURUB.02G032300.1 QURUB.03G247300.1 QURUB.03G064200.1 QURUB.07G030800.1 QURUB.03G058700.1 QURUB.03G051400.1 QURUB.03G247200.1 QURUB.04G188500.1 QURUB.03G036200.1 QURUB.03G137300.1 QUR…
35556	intracellular signal transduction	5.25e-15	1.52e-13	40/572 6.9%	407/25563 1.5%	QURUB.11G142600.1 QURUB.11G005300.1 QURUB.04G212800.1 QURUB.04G212700.1 QURUB.03G056700.1 QURUB.07G186600.1 QURUB.10G101700.1 QURUB.04G211800.1 QURUB.03G246900.1 QURUB.03G054500.1 QURUB.01G215600.1 QURUB.11G143800.1 QURUB.03G055300.1 QURUB.11G238700.1 QURUB.09G202800.1 QURUB.03G051800.1 QURUB.02G032300.1 QURUB.09G223200.1 QURUB.10G225800.1 QURUB.03G247300.1 QURUB.03G064200.1 QURUB.07G030800.1 QUR…
80018	anthocyanin 5-O-glucosyltransferase activity	7.84e-15	2.23e-13	10/572 1.7%	13/25563 0.0%	QURUB.06G215100.1 QURUB.06G214500.1 QURUB.06G214400.1 QURUB.06G103200.1 QURUB.06G215200.1 QURUB.06G214300.1 QURUB.06G214900.1 QURUB.06G214600.1 QURUB.06G214700.1 QURUB.06G214800.1
16208	AMP binding	8.12e-15	2.27e-13	17/572 2.9%	59/25563 0.2%	QURUB.11G212000.1 QURUB.11G210800.1 QURUB.11G212200.1 QURUB.09G046600.1 QURUB.11G211200.1 QURUB.11G211800.1 QURUB.11G210200.1 QURUB.09G046700.1 QURUB.11G212100.1 QURUB.11G211300.1 QURUB.11G211000.1 QURUB.M146300.1 QURUB.11G212300.1 QURUB.11G211100.1 QURUB.11G210600.1 QURUB.11G211500.1 QURUB.11G210400.1
16651	oxidoreductase activity, acting on NADH or NADPH	1.39e-14	3.83e-13	31/572 5.4%	251/25563 0.9%	QURUB.03G056700.1 QURUB.07G186600.1 QURUB.10G101700.1 QURUB.03G246900.1 QURUB.03G054500.1 QURUB.01G215600.1 QURUB.03G055300.1 QURUB.11G238700.1 QURUB.09G202800.1 QURUB.03G051800.1 QURUB.02G032300.1 QURUB.03G072200.1 QURUB.03G247300.1 QURUB.03G064200.1 QURUB.07G030800.1 QURUB.03G071800.1 QURUB.03G058700.1 QURUB.03G051400.1 QURUB.03G247200.1 QURUB.04G188500.1 QURUB.03G036200.1 QURUB.03G137300.1 QUR…
10243	response to organic nitrogen	2.29e-14	6.24e-13	34/572 5.9%	309/25563 1.2%	QURUB.07G204700.1 QURUB.11G142600.1 QURUB.03G056700.1 QURUB.07G204800.1 QURUB.10G101700.1 QURUB.03G246900.1 QURUB.03G054500.1 QURUB.07G204600.1 QURUB.01G215600.1 QURUB.11G143800.1 QURUB.03G055300.1 QURUB.11G238700.1 QURUB.09G202800.1 QURUB.03G051800.1 QURUB.02G032300.1 QURUB.03G247300.1 QURUB.03G064200.1 QURUB.07G030800.1 QURUB.03G058700.1 QURUB.03G051400.1 QURUB.03G247200.1 QURUB.04G188500.1 QUR…
10224	response to UV-B	2.68e-14	7.11e-13	26/572 4.5%	176/25563 0.6%	QURUB.03G056700.1 QURUB.10G101700.1 QURUB.03G246900.1 QURUB.03G054500.1 QURUB.01G215600.1 QURUB.03G055300.1 QURUB.11G238700.1 QURUB.09G202800.1 QURUB.03G051800.1 QURUB.02G032300.1 QURUB.03G247300.1 QURUB.03G064200.1 QURUB.07G030800.1 QURUB.03G058700.1 QURUB.03G051400.1 QURUB.03G247200.1 QURUB.04G188500.1 QURUB.03G036200.1 QURUB.03G137300.1 QURUB.03G056900.1 QURUB.03G052100.1 QURUB.03G055100.1 QUR…
47215	indole-3-acetate beta-glucosyltransferase activity	2.69e-14	7.11e-13	10/572 1.7%	14/25563 0.0%	QURUB.06G215100.1 QURUB.06G214500.1 QURUB.06G214400.1 QURUB.06G103200.1 QURUB.06G215200.1 QURUB.06G214300.1 QURUB.06G214900.1 QURUB.06G214600.1 QURUB.06G214700.1 QURUB.06G214800.1
43687	post-translational protein modification	6.57e-14	1.71e-12	144/572 25.1%	3483/25563 13.6%	QURUB.04G223300.1 QURUB.09G138500.1 QURUB.04G212800.1 QURUB.02G022200.1 QURUB.11G060500.1 QURUB.06G125200.1 QURUB.10G063100.1 QURUB.04G211800.1 QURUB.01G059300.1 QURUB.05G044200.1 QURUB.03G004900.1 QURUB.02G021200.1 QURUB.09G139100.1 QURUB.08G044500.1 QURUB.10G064300.1 QURUB.05G044000.1 QURUB.10G063500.1 QURUB.01G059700.1 QURUB.10G075300.1 QURUB.10G064800.1 QURUB.03G005200.1 QURUB.09G138700.1 QUR…
46527	glucosyltransferase activity	1.18e-13	3.04e-12	35/572 6.1%	346/25563 1.3%	QURUB.06G215100.1 QURUB.02G402200.1 QURUB.M142100.1 QURUB.06G103200.1 QURUB.04G263200.1 QURUB.12G001600.1 QURUB.M194800.1 QURUB.06G214800.1 QURUB.02G402700.1 QURUB.03G028400.1 QURUB.12G001500.1 QURUB.02G402100.1 QURUB.11G198500.1 QURUB.M142300.1 QURUB.06G215200.1 QURUB.02G324700.1 QURUB.06G214300.1 QURUB.03G028700.1 QURUB.02G402600.1 QURUB.06G214700.1 QURUB.03G028300.1 QURUB.06G214500.1 QURUB.02G…
6813	potassium ion transport	1.42e-13	3.6e-12	24/572 4.1%	158/25563 0.6%	QURUB.11G212000.1 QURUB.11G210800.1 QURUB.11G212200.1 QURUB.09G046600.1 QURUB.11G211200.1 QURUB.12G137700.1 QURUB.12G137500.1 QURUB.11G211800.1 QURUB.11G210200.1 QURUB.09G046700.1 QURUB.12G137600.1 QURUB.11G212100.1 QURUB.11G211300.1 QURUB.12G138400.1 QURUB.11G211000.1 QURUB.05G187700.1 QURUB.M146300.1 QURUB.11G212300.1 QURUB.11G211100.1 QURUB.12G138500.1 QURUB.11G210600.1 QURUB.11G211500.1 QURUB…
6464	protein modification process	2.56e-13	6.41e-12	148/572 25.8%	3683/25563 14.4%	QURUB.04G223300.1 QURUB.09G138500.1 QURUB.04G212800.1 QURUB.02G022200.1 QURUB.11G060500.1 QURUB.06G125200.1 QURUB.10G063100.1 QURUB.04G211800.1 QURUB.01G059300.1 QURUB.05G044200.1 QURUB.03G004900.1 QURUB.02G021200.1 QURUB.09G139100.1 QURUB.08G044500.1 QURUB.10G064300.1 QURUB.05G044000.1 QURUB.10G063500.1 QURUB.01G059700.1 QURUB.10G075300.1 QURUB.10G064800.1 QURUB.03G005200.1 QURUB.09G138700.1 QUR…
48544	recognition of pollen	3.83e-13	9.46e-12	32/572 5.5%	302/25563 1.1%	QURUB.02G021800.1 QURUB.08G077900.1 QURUB.02G022200.1 QURUB.03G004600.1 QURUB.08G070100.1 QURUB.06G125200.1 QURUB.08G071800.1 QURUB.02G021700.1 QURUB.02G411400.1 QURUB.08G044600.1 QURUB.M155500.1 QURUB.02G226000.1 QURUB.03G040800.1 QURUB.03G004900.1 QURUB.02G021200.1 QURUB.08G044500.1 QURUB.05G219000.1 QURUB.02G021600.1 QURUB.03G005200.1 QURUB.05G195800.1 QURUB.02G022000.1 QURUB.02G021500.1 QURUB…
8037	cell recognition	4.59e-13	1.12e-11	32/572 5.5%	304/25563 1.1%	QURUB.02G021800.1 QURUB.08G077900.1 QURUB.02G022200.1 QURUB.03G004600.1 QURUB.08G070100.1 QURUB.06G125200.1 QURUB.08G071800.1 QURUB.02G021700.1 QURUB.02G411400.1 QURUB.08G044600.1 QURUB.M155500.1 QURUB.02G226000.1 QURUB.03G040800.1 QURUB.03G004900.1 QURUB.02G021200.1 QURUB.08G044500.1 QURUB.05G219000.1 QURUB.02G021600.1 QURUB.03G005200.1 QURUB.05G195800.1 QURUB.02G022000.1 QURUB.02G021500.1 QURUB…
23034	intracellular signaling pathway	5.92e-13	1.43e-11	40/572 6.9%	470/25563 1.8%	QURUB.11G142600.1 QURUB.11G005300.1 QURUB.04G212800.1 QURUB.04G212700.1 QURUB.03G056700.1 QURUB.07G186600.1 QURUB.10G101700.1 QURUB.04G211800.1 QURUB.03G246900.1 QURUB.03G054500.1 QURUB.01G215600.1 QURUB.11G143800.1 QURUB.03G055300.1 QURUB.11G238700.1 QURUB.09G202800.1 QURUB.03G051800.1 QURUB.02G032300.1 QURUB.09G223200.1 QURUB.10G225800.1 QURUB.03G247300.1 QURUB.03G064200.1 QURUB.07G030800.1 QUR…
70838	divalent metal ion transport	6.66e-13	1.58e-11	25/572 4.3%	185/25563 0.7%	QURUB.11G212000.1 QURUB.11G210800.1 QURUB.09G046600.1 QURUB.11G211200.1 QURUB.06G256800.1 QURUB.06G257000.1 QURUB.11G210200.1 QURUB.06G257200.1 QURUB.11G211000.1 QURUB.06G256600.1 QURUB.M146300.1 QURUB.11G212300.1 QURUB.11G211100.1 QURUB.11G210600.1 QURUB.11G211500.1 QURUB.06G257100.1 QURUB.06G256500.1 QURUB.11G212200.1 QURUB.12G207800.1 QURUB.03G120800.1 QURUB.11G211800.1 QURUB.09G046700.1 QURUB…
5249	voltage-gated potassium channel activity	7.87e-13	1.85e-11	17/572 2.9%	76/25563 0.2%	QURUB.11G212000.1 QURUB.11G210800.1 QURUB.11G212200.1 QURUB.09G046600.1 QURUB.11G211200.1 QURUB.11G211800.1 QURUB.11G210200.1 QURUB.09G046700.1 QURUB.11G212100.1 QURUB.11G211300.1 QURUB.11G211000.1 QURUB.M146300.1 QURUB.11G212300.1 QURUB.11G211100.1 QURUB.11G210600.1 QURUB.11G211500.1 QURUB.11G210400.1
9875	pollen-pistil interaction	1.21e-12	2.81e-11	32/572 5.5%	315/25563 1.2%	QURUB.02G021800.1 QURUB.08G077900.1 QURUB.02G022200.1 QURUB.03G004600.1 QURUB.08G070100.1 QURUB.06G125200.1 QURUB.08G071800.1 QURUB.02G021700.1 QURUB.02G411400.1 QURUB.08G044600.1 QURUB.M155500.1 QURUB.02G226000.1 QURUB.03G040800.1 QURUB.03G004900.1 QURUB.02G021200.1 QURUB.08G044500.1 QURUB.05G219000.1 QURUB.02G021600.1 QURUB.03G005200.1 QURUB.05G195800.1 QURUB.02G022000.1 QURUB.02G021500.1 QURUB…
16301	kinase activity	1.3e-12	2.98e-11	121/572 21.1%	2829/25563 11.0%	QURUB.04G223300.1 QURUB.04G212800.1 QURUB.02G022200.1 QURUB.11G060500.1 QURUB.06G125200.1 QURUB.10G063100.1 QURUB.04G211800.1 QURUB.05G044200.1 QURUB.03G004900.1 QURUB.02G021200.1 QURUB.08G044500.1 QURUB.10G064300.1 QURUB.05G044000.1 QURUB.10G063500.1 QURUB.10G064800.1 QURUB.03G005200.1 QURUB.05G044900.1 QURUB.09G186700.1 QURUB.11G203800.1 QURUB.05G046500.1 QURUB.M212900.1 QURUB.04G182300.1 QURUB…
42597	periplasmic space	1.37e-12	3.09e-11	15/572 2.6%	57/25563 0.2%	QURUB.02G106300.1 QURUB.02G398300.1 QURUB.11G005300.1 QURUB.02G397700.1 QURUB.09G182400.1 QURUB.02G106000.1 QURUB.02G398100.1 QURUB.M140300.1 QURUB.02G298200.1 QURUB.02G398400.1 QURUB.02G105800.1 QURUB.02G398000.1 QURUB.02G106100.1 QURUB.02G397800.1 QURUB.M140200.1
3824	catalytic activity	2.07e-12	4.63e-11	390/572 68.1%	13807/25563 54.0%	QURUB.11G207900.1 QURUB.04G242800.1 QURUB.06G125200.1 QURUB.10G063100.1 QURUB.05G044200.1 QURUB.04G159400.1 QURUB.02G021200.1 QURUB.02G402600.1 QURUB.03G062400.1 QURUB.12G032800.1 QURUB.03G005200.1 QURUB.09G061100.1 QURUB.05G044900.1 QURUB.03G253900.1 QURUB.03G072100.1 QURUB.01G175900.1 QURUB.05G046500.1 QURUB.09G167500.1 QURUB.M212900.1 QURUB.09G224300.1 QURUB.04G224300.1 QURUB.03G064000.1 QURUB…
22857	transmembrane transporter activity	2.27e-12	5.02e-11	80/572 13.9%	1549/25563 6.0%	QURUB.10G062400.1 QURUB.11G210800.1 QURUB.05G045100.1 QURUB.04G212800.1 QURUB.10G063200.1 QURUB.05G055800.1 QURUB.09G046600.1 QURUB.04G212700.1 QURUB.02G106000.1 QURUB.08G130300.1 QURUB.06G257000.1 QURUB.12G137700.1 QURUB.02G398100.1 QURUB.11G060500.1 QURUB.05G044300.1 QURUB.10G063100.1 QURUB.04G211800.1 QURUB.12G137600.1 QURUB.06G257200.1 QURUB.12G138400.1 QURUB.M146300.1 QURUB.11G212300.1 QURUB…
22843	voltage-gated cation channel activity	2.38e-12	5.22e-11	17/572 2.9%	81/25563 0.3%	QURUB.11G212000.1 QURUB.11G210800.1 QURUB.11G212200.1 QURUB.09G046600.1 QURUB.11G211200.1 QURUB.11G211800.1 QURUB.11G210200.1 QURUB.09G046700.1 QURUB.11G212100.1 QURUB.11G211300.1 QURUB.11G211000.1 QURUB.M146300.1 QURUB.11G212300.1 QURUB.11G211100.1 QURUB.11G210600.1 QURUB.11G211500.1 QURUB.11G210400.1
42546	cell wall biogenesis	3.49e-12	7.55e-11	25/572 4.3%	199/25563 0.7%	QURUB.05G256100.1 QURUB.06G215100.1 QURUB.02G402200.1 QURUB.06G103200.1 QURUB.03G231200.1 QURUB.06G214800.1 QURUB.02G402700.1 QURUB.02G402100.1 QURUB.06G215200.1 QURUB.06G214300.1 QURUB.02G402600.1 QURUB.06G214700.1 QURUB.10G153300.1 QURUB.06G214500.1 QURUB.02G403300.1 QURUB.M200300.1 QURUB.02G402500.1 QURUB.06G214600.1 QURUB.02G402900.1 QURUB.02G402800.1 QURUB.06G214400.1 QURUB.02G402300.1 QURUB…
5267	potassium channel activity	3.63e-12	7.76e-11	17/572 2.9%	83/25563 0.3%	QURUB.11G212000.1 QURUB.11G210800.1 QURUB.11G212200.1 QURUB.09G046600.1 QURUB.11G211200.1 QURUB.11G211800.1 QURUB.11G210200.1 QURUB.09G046700.1 QURUB.11G212100.1 QURUB.11G211300.1 QURUB.11G211000.1 QURUB.M146300.1 QURUB.11G212300.1 QURUB.11G211100.1 QURUB.11G210600.1 QURUB.11G211500.1 QURUB.11G210400.1
51707	response to other organism	4.07e-12	8.6e-11	94/572 16.4%	1996/25563 7.8%	QURUB.11G142600.1 QURUB.10G062400.1 QURUB.08G257400.1 QURUB.01G059400.1 QURUB.07G001300.1 QURUB.05G045100.1 QURUB.10G063200.1 QURUB.09G046600.1 QURUB.02G106000.1 QURUB.03G239400.1 QURUB.11G060500.1 QURUB.05G044300.1 QURUB.10G063100.1 QURUB.01G059300.1 QURUB.02G411400.1 QURUB.09G143900.1 QURUB.11G212300.1 QURUB.02G386500.1 QURUB.05G044200.1 QURUB.02G106100.1 QURUB.07G103000.1 QURUB.10G064300.1 QUR…
9411	response to UV	5.31e-12	1.11e-10	26/572 4.5%	220/25563 0.8%	QURUB.03G056700.1 QURUB.10G101700.1 QURUB.03G246900.1 QURUB.03G054500.1 QURUB.01G215600.1 QURUB.03G055300.1 QURUB.11G238700.1 QURUB.09G202800.1 QURUB.03G051800.1 QURUB.02G032300.1 QURUB.03G247300.1 QURUB.03G064200.1 QURUB.07G030800.1 QURUB.03G058700.1 QURUB.03G051400.1 QURUB.03G247200.1 QURUB.04G188500.1 QURUB.03G036200.1 QURUB.03G137300.1 QURUB.03G056900.1 QURUB.03G052100.1 QURUB.03G055100.1 QUR…
9832	plant-type cell wall biogenesis	5.46e-12	1.12e-10	23/572 4.0%	170/25563 0.6%	QURUB.05G256100.1 QURUB.06G215100.1 QURUB.06G214500.1 QURUB.02G402200.1 QURUB.06G103200.1 QURUB.02G403300.1 QURUB.M200300.1 QURUB.02G402500.1 QURUB.06G214600.1 QURUB.02G402900.1 QURUB.06G214800.1 QURUB.02G402700.1 QURUB.02G402800.1 QURUB.06G214400.1 QURUB.02G402300.1 QURUB.05G255900.1 QURUB.02G402100.1 QURUB.06G215200.1 QURUB.06G214300.1 QURUB.06G214900.1 QURUB.02G402400.1 QURUB.02G402600.1 QURUB…
30288	outer membrane-bounded periplasmic space	5.46e-12	1.12e-10	14/572 2.4%	52/25563 0.2%	QURUB.02G106300.1 QURUB.02G398300.1 QURUB.02G397700.1 QURUB.09G182400.1 QURUB.02G106000.1 QURUB.02G398100.1 QURUB.M140300.1 QURUB.02G298200.1 QURUB.02G398400.1 QURUB.02G105800.1 QURUB.02G398000.1 QURUB.02G106100.1 QURUB.02G397800.1 QURUB.M140200.1
9920	cell plate formation involved in plant-type cell wall biogenesis	8.23e-12	1.67e-10	10/572 1.7%	21/25563 0.0%	QURUB.06G215100.1 QURUB.06G214500.1 QURUB.06G214400.1 QURUB.06G103200.1 QURUB.06G215200.1 QURUB.06G214300.1 QURUB.06G214900.1 QURUB.06G214600.1 QURUB.06G214700.1 QURUB.06G214800.1
9607	response to biotic stimulus	8.85e-12	1.77e-10	94/572 16.4%	2024/25563 7.9%	QURUB.11G142600.1 QURUB.10G062400.1 QURUB.08G257400.1 QURUB.01G059400.1 QURUB.07G001300.1 QURUB.05G045100.1 QURUB.10G063200.1 QURUB.09G046600.1 QURUB.02G106000.1 QURUB.03G239400.1 QURUB.11G060500.1 QURUB.05G044300.1 QURUB.10G063100.1 QURUB.01G059300.1 QURUB.02G411400.1 QURUB.09G143900.1 QURUB.11G212300.1 QURUB.02G386500.1 QURUB.05G044200.1 QURUB.02G106100.1 QURUB.07G103000.1 QURUB.10G064300.1 QUR…
50794	regulation of cellular process	9.7e-12	1.92e-10	192/572 33.5%	5490/25563 21.4%	QURUB.12G142300.1 QURUB.04G212800.1 QURUB.09G046600.1 QURUB.02G106000.1 QURUB.04G242800.1 QURUB.03G062600.1 QURUB.06G257000.1 QURUB.07G204800.1 QURUB.09G226100.1 QURUB.04G248000.1 QURUB.04G211800.1 QURUB.03G054500.1 QURUB.06G257200.1 QURUB.01G059300.1 QURUB.07G204600.1 QURUB.03G055300.1 QURUB.11G238700.1 QURUB.09G167700.1 QURUB.03G027800.1 QURUB.M146300.1 QURUB.11G212300.1 QURUB.02G398000.1 QURUB…
6811	ion transport	1.08e-11	2.12e-10	77/572 13.4%	1508/25563 5.8%	QURUB.10G062400.1 QURUB.11G210800.1 QURUB.05G045100.1 QURUB.04G212800.1 QURUB.10G063200.1 QURUB.09G046600.1 QURUB.04G212700.1 QURUB.02G106000.1 QURUB.06G257000.1 QURUB.12G137700.1 QURUB.02G398100.1 QURUB.11G060500.1 QURUB.05G044300.1 QURUB.11G006200.1 QURUB.10G063100.1 QURUB.04G211800.1 QURUB.12G137600.1 QURUB.06G257200.1 QURUB.12G138400.1 QURUB.M146300.1 QURUB.11G212300.1 QURUB.02G398000.1 QURUB…
20037	heme binding	1.62e-11	3.15e-10	51/572 8.9%	792/25563 3.0%	QURUB.11G207900.1 QURUB.07G001300.1 QURUB.03G253700.1 QURUB.03G054500.1 QURUB.03G229500.1 QURUB.03G055300.1 QURUB.11G238700.1 QURUB.03G247300.1 QURUB.02G018400.1 QURUB.03G064200.1 QURUB.03G058700.1 QURUB.03G051400.1 QURUB.03G253900.1 QURUB.04G188500.1 QURUB.03G137300.1 QURUB.03G056900.1 QURUB.01G175900.1 QURUB.07G001400.1 QURUB.03G064000.1 QURUB.03G056000.1 QURUB.03G253800.1 QURUB.07G051300.1 QUR…
46873	metal ion transmembrane transporter activity	1.87e-11	3.59e-10	32/572 5.5%	349/25563 1.3%	QURUB.11G212000.1 QURUB.11G210800.1 QURUB.09G046600.1 QURUB.11G211200.1 QURUB.06G256800.1 QURUB.06G257000.1 QURUB.12G137700.1 QURUB.11G210200.1 QURUB.12G137600.1 QURUB.06G257200.1 QURUB.12G138400.1 QURUB.11G211000.1 QURUB.06G256600.1 QURUB.M146300.1 QURUB.11G212300.1 QURUB.11G211100.1 QURUB.12G138500.1 QURUB.11G210600.1 QURUB.11G211500.1 QURUB.06G257100.1 QURUB.06G256500.1 QURUB.11G212200.1 QURUB…
43412	macromolecule modification	2.67e-11	5.01e-10	148/572 25.8%	3911/25563 15.2%	QURUB.04G223300.1 QURUB.09G138500.1 QURUB.04G212800.1 QURUB.02G022200.1 QURUB.11G060500.1 QURUB.06G125200.1 QURUB.10G063100.1 QURUB.04G211800.1 QURUB.01G059300.1 QURUB.05G044200.1 QURUB.03G004900.1 QURUB.02G021200.1 QURUB.09G139100.1 QURUB.08G044500.1 QURUB.10G064300.1 QURUB.05G044000.1 QURUB.10G063500.1 QURUB.01G059700.1 QURUB.10G075300.1 QURUB.10G064800.1 QURUB.03G005200.1 QURUB.09G138700.1 QUR…
4970	ionotropic glutamate receptor activity	2.77e-11	5.01e-10	14/572 2.4%	58/25563 0.2%	QURUB.02G106300.1 QURUB.02G398300.1 QURUB.02G397700.1 QURUB.09G182400.1 QURUB.02G106000.1 QURUB.02G398100.1 QURUB.M140300.1 QURUB.02G298200.1 QURUB.02G398400.1 QURUB.02G105800.1 QURUB.02G398000.1 QURUB.02G106100.1 QURUB.02G397800.1 QURUB.M140200.1
5234	extracellular-glutamate-gated ion channel activity	2.77e-11	5.01e-10	14/572 2.4%	58/25563 0.2%	QURUB.02G106300.1 QURUB.02G398300.1 QURUB.02G397700.1 QURUB.09G182400.1 QURUB.02G106000.1 QURUB.02G398100.1 QURUB.M140300.1 QURUB.02G298200.1 QURUB.02G398400.1 QURUB.02G105800.1 QURUB.02G398000.1 QURUB.02G106100.1 QURUB.02G397800.1 QURUB.M140200.1
35235	ionotropic glutamate receptor signaling pathway	2.77e-11	5.01e-10	14/572 2.4%	58/25563 0.2%	QURUB.02G106300.1 QURUB.02G398300.1 QURUB.02G397700.1 QURUB.09G182400.1 QURUB.02G106000.1 QURUB.02G398100.1 QURUB.M140300.1 QURUB.02G298200.1 QURUB.02G398400.1 QURUB.02G105800.1 QURUB.02G398000.1 QURUB.02G106100.1 QURUB.02G397800.1 QURUB.M140200.1
7215	glutamate signaling pathway	2.77e-11	5.01e-10	14/572 2.4%	58/25563 0.2%	QURUB.02G106300.1 QURUB.02G398300.1 QURUB.02G397700.1 QURUB.09G182400.1 QURUB.02G106000.1 QURUB.02G398100.1 QURUB.M140300.1 QURUB.02G298200.1 QURUB.02G398400.1 QURUB.02G105800.1 QURUB.02G398000.1 QURUB.02G106100.1 QURUB.02G397800.1 QURUB.M140200.1
8066	glutamate receptor activity	2.77e-11	5.01e-10	14/572 2.4%	58/25563 0.2%	QURUB.02G106300.1 QURUB.02G398300.1 QURUB.02G397700.1 QURUB.09G182400.1 QURUB.02G106000.1 QURUB.02G398100.1 QURUB.M140300.1 QURUB.02G298200.1 QURUB.02G398400.1 QURUB.02G105800.1 QURUB.02G398000.1 QURUB.02G106100.1 QURUB.02G397800.1 QURUB.M140200.1
7166	cell surface receptor linked signaling pathway	2.87e-11	5.16e-10	29/572 5.0%	294/25563 1.1%	QURUB.11G142600.1 QURUB.02G397700.1 QURUB.02G106000.1 QURUB.09G146000.1 QURUB.02G398100.1 QURUB.11G143800.1 QURUB.02G398400.1 QURUB.09G143900.1 QURUB.07G100000.1 QURUB.07G102900.1 QURUB.02G398000.1 QURUB.02G106100.1 QURUB.07G103000.1 QURUB.07G102500.1 QURUB.M140200.1 QURUB.02G106300.1 QURUB.02G398300.1 QURUB.07G100200.1 QURUB.09G182400.1 QURUB.07G103100.1 QURUB.M140300.1 QURUB.09G156600.1 QURUB.0…
42343	indole glucosinolate metabolic process	4.44e-11	7.89e-10	12/572 2.0%	40/25563 0.1%	QURUB.04G086700.1 QURUB.07G051300.1 QURUB.07G001900.1 QURUB.M172900.1 QURUB.07G001300.1 QURUB.07G001400.1 QURUB.07G050400.1 QURUB.04G086800.1 QURUB.M172800.1 QURUB.07G001700.1 QURUB.07G050300.1 QURUB.M172700.1
6760	folic acid and derivative metabolic process	5.04e-11	8.88e-10	17/572 2.9%	97/25563 0.3%	QURUB.10G173400.1 QURUB.06G215100.1 QURUB.06G214500.1 QURUB.10G172800.1 QURUB.06G103200.1 QURUB.10G172900.1 QURUB.10G173500.1 QURUB.06G214600.1 QURUB.10G173300.1 QURUB.06G214800.1 QURUB.10G172700.1 QURUB.06G214400.1 QURUB.06G215200.1 QURUB.06G214300.1 QURUB.06G214900.1 QURUB.06G214700.1 QURUB.10G173200.1
42221	response to chemical stimulus	5.49e-11	9.59e-10	160/572 27.9%	4388/25563 17.1%	QURUB.04G212800.1 QURUB.05G055800.1 QURUB.08G130300.1 QURUB.07G204800.1 QURUB.11G060500.1 QURUB.10G063100.1 QURUB.04G211800.1 QURUB.03G054500.1 QURUB.01G059300.1 QURUB.07G204600.1 QURUB.03G055300.1 QURUB.11G238700.1 QURUB.02G386500.1 QURUB.05G044200.1 QURUB.09G185500.1 QURUB.02G402600.1 QURUB.06G214700.1 QURUB.03G064200.1 QURUB.10G064300.1 QURUB.03G051400.1 QURUB.05G044000.1 QURUB.10G063500.1 QUR…
5231	excitatory extracellular ligand-gated ion channel activity	5.77e-11	9.9e-10	14/572 2.4%	61/25563 0.2%	QURUB.02G106300.1 QURUB.02G398300.1 QURUB.02G397700.1 QURUB.09G182400.1 QURUB.02G106000.1 QURUB.02G398100.1 QURUB.M140300.1 QURUB.02G298200.1 QURUB.02G398400.1 QURUB.02G105800.1 QURUB.02G398000.1 QURUB.02G106100.1 QURUB.02G397800.1 QURUB.M140200.1
30313	cell envelope	5.77e-11	9.9e-10	14/572 2.4%	61/25563 0.2%	QURUB.02G106300.1 QURUB.02G398300.1 QURUB.02G397700.1 QURUB.09G182400.1 QURUB.02G106000.1 QURUB.02G398100.1 QURUB.M140300.1 QURUB.02G298200.1 QURUB.02G398400.1 QURUB.02G105800.1 QURUB.02G398000.1 QURUB.02G106100.1 QURUB.02G397800.1 QURUB.M140200.1
5215	transporter activity	6.41e-11	1.09e-09	81/572 14.1%	1688/25563 6.6%	QURUB.10G062400.1 QURUB.11G210800.1 QURUB.11G005300.1 QURUB.05G045100.1 QURUB.04G212800.1 QURUB.10G063200.1 QURUB.05G055800.1 QURUB.09G046600.1 QURUB.04G212700.1 QURUB.02G106000.1 QURUB.08G130300.1 QURUB.06G257000.1 QURUB.12G137700.1 QURUB.02G398100.1 QURUB.11G060500.1 QURUB.05G044300.1 QURUB.10G063100.1 QURUB.04G211800.1 QURUB.12G137600.1 QURUB.06G257200.1 QURUB.12G138400.1 QURUB.M146300.1 QURUB…
46906	tetrapyrrole binding	8.36e-11	1.4e-09	51/572 8.9%	829/25563 3.2%	QURUB.11G207900.1 QURUB.07G001300.1 QURUB.03G253700.1 QURUB.03G054500.1 QURUB.03G229500.1 QURUB.03G055300.1 QURUB.11G238700.1 QURUB.03G247300.1 QURUB.02G018400.1 QURUB.03G064200.1 QURUB.03G058700.1 QURUB.03G051400.1 QURUB.03G253900.1 QURUB.04G188500.1 QURUB.03G137300.1 QURUB.03G056900.1 QURUB.01G175900.1 QURUB.07G001400.1 QURUB.03G064000.1 QURUB.03G056000.1 QURUB.03G253800.1 QURUB.07G051300.1 QUR…
6812	cation transport	8.39e-11	1.4e-09	60/572 10.4%	1075/25563 4.2%	QURUB.10G062400.1 QURUB.11G210800.1 QURUB.05G045100.1 QURUB.10G063200.1 QURUB.09G046600.1 QURUB.06G257000.1 QURUB.12G137700.1 QURUB.11G060500.1 QURUB.05G044300.1 QURUB.11G006200.1 QURUB.10G063100.1 QURUB.12G137600.1 QURUB.06G257200.1 QURUB.12G138400.1 QURUB.M146300.1 QURUB.11G212300.1 QURUB.05G044200.1 QURUB.12G138500.1 QURUB.11G210600.1 QURUB.11G006100.1 QURUB.11G211500.1 QURUB.06G257100.1 QURUB…
5230	extracellular ligand-gated ion channel activity	9.2e-11	1.52e-09	14/572 2.4%	63/25563 0.2%	QURUB.02G106300.1 QURUB.02G398300.1 QURUB.02G397700.1 QURUB.09G182400.1 QURUB.02G106000.1 QURUB.02G398100.1 QURUB.M140300.1 QURUB.02G298200.1 QURUB.02G398400.1 QURUB.02G105800.1 QURUB.02G398000.1 QURUB.02G106100.1 QURUB.02G397800.1 QURUB.M140200.1
16310	phosphorylation	9.34e-11	1.53e-09	121/572 21.1%	3019/25563 11.8%	QURUB.04G223300.1 QURUB.04G212800.1 QURUB.02G022200.1 QURUB.11G060500.1 QURUB.06G125200.1 QURUB.10G063100.1 QURUB.04G211800.1 QURUB.05G044200.1 QURUB.03G004900.1 QURUB.02G021200.1 QURUB.08G044500.1 QURUB.10G064300.1 QURUB.05G044000.1 QURUB.10G063500.1 QURUB.10G064800.1 QURUB.03G005200.1 QURUB.05G044900.1 QURUB.09G186700.1 QURUB.11G203800.1 QURUB.05G046500.1 QURUB.M212900.1 QURUB.04G182300.1 QURUB…
16772	transferase activity, transferring phosphorus-containing groups	9.38e-11	1.53e-09	144/572 25.1%	3833/25563 14.9%	QURUB.04G223300.1 QURUB.04G212800.1 QURUB.02G022200.1 QURUB.11G060500.1 QURUB.06G125200.1 QURUB.10G063100.1 QURUB.04G211800.1 QURUB.05G044200.1 QURUB.03G004900.1 QURUB.02G021200.1 QURUB.08G044500.1 QURUB.10G064300.1 QURUB.05G044000.1 QURUB.10G063500.1 QURUB.10G064800.1 QURUB.03G005200.1 QURUB.03G015800.1 QURUB.05G044900.1 QURUB.09G186700.1 QURUB.08G021200.1 QURUB.11G203800.1 QURUB.05G249500.1 QUR…
9856	pollination	9.97e-11	1.61e-09	42/572 7.3%	603/25563 2.3%	QURUB.02G021800.1 QURUB.08G077900.1 QURUB.09G046600.1 QURUB.02G022200.1 QURUB.03G004600.1 QURUB.08G070100.1 QURUB.06G125200.1 QURUB.08G071800.1 QURUB.02G021700.1 QURUB.02G411400.1 QURUB.08G044600.1 QURUB.11G212300.1 QURUB.03G072200.1 QURUB.M155500.1 QURUB.02G226000.1 QURUB.03G040800.1 QURUB.03G004900.1 QURUB.02G021200.1 QURUB.08G044500.1 QURUB.03G071800.1 QURUB.05G219000.1 QURUB.02G021600.1 QURUB…
16762	xyloglucan:xyloglucosyl transferase activity	1.15e-10	1.81e-09	12/572 2.0%	43/25563 0.1%	QURUB.02G402800.1 QURUB.02G402200.1 QURUB.02G402300.1 QURUB.02G402100.1 QURUB.11G198500.1 QURUB.02G403300.1 QURUB.02G403200.1 QURUB.02G402500.1 QURUB.02G402400.1 QURUB.02G402900.1 QURUB.02G402600.1 QURUB.02G402700.1
80022	primary root development	1.15e-10	1.81e-09	12/572 2.0%	43/25563 0.1%	QURUB.02G402800.1 QURUB.02G402200.1 QURUB.02G402300.1 QURUB.02G402100.1 QURUB.11G198500.1 QURUB.02G403300.1 QURUB.02G403200.1 QURUB.02G402500.1 QURUB.02G402400.1 QURUB.02G402900.1 QURUB.02G402600.1 QURUB.02G402700.1
5244	voltage-gated ion channel activity	1.15e-10	1.81e-09	17/572 2.9%	102/25563 0.3%	QURUB.11G212000.1 QURUB.11G210800.1 QURUB.11G212200.1 QURUB.09G046600.1 QURUB.11G211200.1 QURUB.11G211800.1 QURUB.11G210200.1 QURUB.09G046700.1 QURUB.11G212100.1 QURUB.11G211300.1 QURUB.11G211000.1 QURUB.M146300.1 QURUB.11G212300.1 QURUB.11G211100.1 QURUB.11G210600.1 QURUB.11G211500.1 QURUB.11G210400.1
22832	voltage-gated channel activity	1.35e-10	2.11e-09	17/572 2.9%	103/25563 0.4%	QURUB.11G212000.1 QURUB.11G210800.1 QURUB.11G212200.1 QURUB.09G046600.1 QURUB.11G211200.1 QURUB.11G211800.1 QURUB.11G210200.1 QURUB.09G046700.1 QURUB.11G212100.1 QURUB.11G211300.1 QURUB.11G211000.1 QURUB.M146300.1 QURUB.11G212300.1 QURUB.11G211100.1 QURUB.11G210600.1 QURUB.11G211500.1 QURUB.11G210400.1
4144	diacylglycerol O-acyltransferase activity	1.64e-10	2.54e-09	11/572 1.9%	35/25563 0.1%	QURUB.02G401100.1 QURUB.04G247300.1 QURUB.02G400900.1 QURUB.02G400800.1 QURUB.02G354600.1 QURUB.02G401200.1 QURUB.06G221500.1 QURUB.11G106500.1 QURUB.02G401500.1 QURUB.02G354500.1 QURUB.02G401400.1
30259	lipid glycosylation	1.74e-10	2.68e-09	10/572 1.7%	27/25563 0.1%	QURUB.06G215100.1 QURUB.06G214500.1 QURUB.06G214400.1 QURUB.06G103200.1 QURUB.06G215200.1 QURUB.06G214300.1 QURUB.06G214900.1 QURUB.06G214600.1 QURUB.06G214700.1 QURUB.06G214800.1
15405	P-P-bond-hydrolysis-driven transmembrane transporter activity	2.06e-10	3.14e-09	32/572 5.5%	383/25563 1.4%	QURUB.10G062400.1 QURUB.10G063700.1 QURUB.05G045100.1 QURUB.10G063200.1 QURUB.05G043900.1 QURUB.06G256800.1 QURUB.06G257000.1 QURUB.11G060500.1 QURUB.05G044300.1 QURUB.10G063100.1 QURUB.06G257200.1 QURUB.06G256600.1 QURUB.10G064700.1 QURUB.05G044200.1 QURUB.05G044600.1 QURUB.06G257100.1 QURUB.10G064300.1 QURUB.06G256500.1 QURUB.05G044000.1 QURUB.10G063500.1 QURUB.10G064800.1 QURUB.12G207800.1 QUR…
15399	primary active transmembrane transporter activity	2.86e-10	4.32e-09	32/572 5.5%	388/25563 1.5%	QURUB.10G062400.1 QURUB.10G063700.1 QURUB.05G045100.1 QURUB.10G063200.1 QURUB.05G043900.1 QURUB.06G256800.1 QURUB.06G257000.1 QURUB.11G060500.1 QURUB.05G044300.1 QURUB.10G063100.1 QURUB.06G257200.1 QURUB.06G256600.1 QURUB.10G064700.1 QURUB.05G044200.1 QURUB.05G044600.1 QURUB.06G257100.1 QURUB.10G064300.1 QURUB.06G256500.1 QURUB.05G044000.1 QURUB.10G063500.1 QURUB.10G064800.1 QURUB.12G207800.1 QUR…
9408	response to heat	3.14e-10	4.71e-09	30/572 5.2%	346/25563 1.3%	QURUB.02G402200.1 QURUB.08G257400.1 QURUB.01G059400.1 QURUB.03G239400.1 QURUB.02G402700.1 QURUB.03G028400.1 QURUB.01G059300.1 QURUB.02G402100.1 QURUB.M153000.1 QURUB.03G239700.1 QURUB.02G386500.1 QURUB.08G259600.1 QURUB.03G028700.1 QURUB.02G402600.1 QURUB.03G028300.1 QURUB.08G258000.1 QURUB.01G059700.1 QURUB.03G239600.1 QURUB.02G403300.1 QURUB.02G402500.1 QURUB.02G402900.1 QURUB.03G028600.1 QURUB…
50789	regulation of biological process	3.34e-10	4.97e-09	206/572 36.0%	6261/25563 24.4%	QURUB.12G142300.1 QURUB.02G106000.1 QURUB.04G242800.1 QURUB.04G248000.1 QURUB.04G211800.1 QURUB.06G257200.1 QURUB.07G204600.1 QURUB.11G143300.1 QURUB.04G159400.1 QURUB.09G051400.1 QURUB.03G062400.1 QURUB.11G212100.1 QURUB.09G167500.1 QURUB.09G224300.1 QURUB.03G064000.1 QURUB.09G018600.1 QURUB.09G225800.1 QURUB.02G397700.1 QURUB.09G226600.1 QURUB.07G013100.1 QURUB.03G056700.1 QURUB.10G101700.1 QUR…
4930	G-protein coupled receptor activity	4.12e-10	6.08e-09	14/572 2.4%	70/25563 0.2%	QURUB.02G106300.1 QURUB.02G398300.1 QURUB.02G397700.1 QURUB.09G182400.1 QURUB.02G106000.1 QURUB.02G398100.1 QURUB.M140300.1 QURUB.02G298200.1 QURUB.02G398400.1 QURUB.02G105800.1 QURUB.02G398000.1 QURUB.02G106100.1 QURUB.02G397800.1 QURUB.M140200.1
30145	manganese ion binding	4.53e-10	6.63e-09	18/572 3.1%	126/25563 0.4%	QURUB.10G173400.1 QURUB.05G097800.1 QURUB.10G172800.1 QURUB.03G050500.1 QURUB.10G172900.1 QURUB.05G097700.1 QURUB.05G097500.1 QURUB.10G173500.1 QURUB.10G173300.1 QURUB.01G160100.1 QURUB.10G172700.1 QURUB.03G050900.1 QURUB.01G172900.1 QURUB.03G051200.1 QURUB.05G097600.1 QURUB.03G050600.1 QURUB.10G173200.1 QURUB.05G097400.1
15674	di-, tri-valent inorganic cation transport	8.31e-10	1.21e-08	25/572 4.3%	256/25563 1.0%	QURUB.11G212000.1 QURUB.11G210800.1 QURUB.09G046600.1 QURUB.11G211200.1 QURUB.06G256800.1 QURUB.06G257000.1 QURUB.11G210200.1 QURUB.06G257200.1 QURUB.11G211000.1 QURUB.06G256600.1 QURUB.M146300.1 QURUB.11G212300.1 QURUB.11G211100.1 QURUB.11G210600.1 QURUB.11G211500.1 QURUB.06G257100.1 QURUB.06G256500.1 QURUB.11G212200.1 QURUB.12G207800.1 QURUB.03G120800.1 QURUB.11G211800.1 QURUB.09G046700.1 QURUB…
919	cell plate assembly	8.46e-10	1.22e-08	10/572 1.7%	31/25563 0.1%	QURUB.06G215100.1 QURUB.06G214500.1 QURUB.06G214400.1 QURUB.06G103200.1 QURUB.06G215200.1 QURUB.06G214300.1 QURUB.06G214900.1 QURUB.06G214600.1 QURUB.06G214700.1 QURUB.06G214800.1
9626	plant-type hypersensitive response	8.51e-10	1.22e-08	29/572 5.0%	339/25563 1.3%	QURUB.10G062400.1 QURUB.10G063700.1 QURUB.05G045100.1 QURUB.10G063200.1 QURUB.05G043900.1 QURUB.11G060500.1 QURUB.05G044300.1 QURUB.10G063100.1 QURUB.10G064700.1 QURUB.07G134300.1 QURUB.05G044200.1 QURUB.05G044600.1 QURUB.10G064300.1 QURUB.05G044000.1 QURUB.10G063500.1 QURUB.10G064800.1 QURUB.05G044900.1 QURUB.07G134200.1 QURUB.05G044100.1 QURUB.11G203800.1 QURUB.10G064900.1 QURUB.10G065000.1 QUR…
34050	host programmed cell death induced by symbiont	1.12e-09	1.59e-08	29/572 5.0%	343/25563 1.3%	QURUB.10G062400.1 QURUB.10G063700.1 QURUB.05G045100.1 QURUB.10G063200.1 QURUB.05G043900.1 QURUB.11G060500.1 QURUB.05G044300.1 QURUB.10G063100.1 QURUB.10G064700.1 QURUB.07G134300.1 QURUB.05G044200.1 QURUB.05G044600.1 QURUB.10G064300.1 QURUB.05G044000.1 QURUB.10G063500.1 QURUB.10G064800.1 QURUB.05G044900.1 QURUB.07G134200.1 QURUB.05G044100.1 QURUB.11G203800.1 QURUB.10G064900.1 QURUB.10G065000.1 QUR…
42558	pteridine and derivative metabolic process	1.38e-09	1.94e-08	17/572 2.9%	119/25563 0.4%	QURUB.10G173400.1 QURUB.06G215100.1 QURUB.06G214500.1 QURUB.10G172800.1 QURUB.06G103200.1 QURUB.10G172900.1 QURUB.10G173500.1 QURUB.06G214600.1 QURUB.10G173300.1 QURUB.06G214800.1 QURUB.10G172700.1 QURUB.06G214400.1 QURUB.06G215200.1 QURUB.06G214300.1 QURUB.06G214900.1 QURUB.06G214700.1 QURUB.10G173200.1
71554	cell wall organization or biogenesis	1.46e-09	2.05e-08	44/572 7.6%	711/25563 2.7%	QURUB.07G051300.1 QURUB.05G256100.1 QURUB.06G215100.1 QURUB.02G402200.1 QURUB.07G001300.1 QURUB.06G103200.1 QURUB.M172700.1 QURUB.03G231200.1 QURUB.10G005600.1 QURUB.06G214800.1 QURUB.02G402700.1 QURUB.05G218800.1 QURUB.M172900.1 QURUB.02G402100.1 QURUB.11G198500.1 QURUB.07G050400.1 QURUB.06G215200.1 QURUB.M172800.1 QURUB.07G001700.1 QURUB.07G050300.1 QURUB.06G214300.1 QURUB.02G402600.1 QURUB.06G…
10187	negative regulation of seed germination	1.7e-09	2.35e-08	10/572 1.7%	33/25563 0.1%	QURUB.08G259700.1 QURUB.01G059300.1 QURUB.08G257400.1 QURUB.08G258000.1 QURUB.01G059400.1 QURUB.01G059700.1 QURUB.M153000.1 QURUB.08G259400.1 QURUB.08G259600.1 QURUB.08G204100.1
10411	xyloglucan metabolic process	2.05e-09	2.82e-08	12/572 2.0%	54/25563 0.2%	QURUB.02G402800.1 QURUB.02G402200.1 QURUB.02G402300.1 QURUB.02G402100.1 QURUB.02G403300.1 QURUB.02G402500.1 QURUB.02G402400.1 QURUB.02G402900.1 QURUB.02G402600.1 QURUB.03G231200.1 QURUB.02G402700.1 QURUB.10G153300.1
87	M phase of mitotic cell cycle	2.11e-09	2.86e-08	19/572 3.3%	155/25563 0.6%	QURUB.06G215100.1 QURUB.06G214500.1 QURUB.06G103200.1 QURUB.04G212800.1 QURUB.04G212700.1 QURUB.07G125800.1 QURUB.03G120800.1 QURUB.06G214600.1 QURUB.06G214800.1 QURUB.04G211800.1 QURUB.04G164600.1 QURUB.06G214400.1 QURUB.06G215200.1 QURUB.07G125300.1 QURUB.06G214300.1 QURUB.06G214900.1 QURUB.10G159800.1 QURUB.04G201200.1 QURUB.06G214700.1
7067	mitosis	2.11e-09	2.86e-08	19/572 3.3%	155/25563 0.6%	QURUB.06G215100.1 QURUB.06G214500.1 QURUB.06G103200.1 QURUB.04G212800.1 QURUB.04G212700.1 QURUB.07G125800.1 QURUB.03G120800.1 QURUB.06G214600.1 QURUB.06G214800.1 QURUB.04G211800.1 QURUB.04G164600.1 QURUB.06G214400.1 QURUB.06G215200.1 QURUB.07G125300.1 QURUB.06G214300.1 QURUB.06G214900.1 QURUB.10G159800.1 QURUB.04G201200.1 QURUB.06G214700.1
5261	cation channel activity	2.32e-09	3.13e-08	17/572 2.9%	123/25563 0.4%	QURUB.11G212000.1 QURUB.11G210800.1 QURUB.11G212200.1 QURUB.09G046600.1 QURUB.11G211200.1 QURUB.11G211800.1 QURUB.11G210200.1 QURUB.09G046700.1 QURUB.11G212100.1 QURUB.11G211300.1 QURUB.11G211000.1 QURUB.M146300.1 QURUB.11G212300.1 QURUB.11G211100.1 QURUB.11G210600.1 QURUB.11G211500.1 QURUB.11G210400.1
280	nuclear division	2.35e-09	3.13e-08	19/572 3.3%	156/25563 0.6%	QURUB.06G215100.1 QURUB.06G214500.1 QURUB.06G103200.1 QURUB.04G212800.1 QURUB.04G212700.1 QURUB.07G125800.1 QURUB.03G120800.1 QURUB.06G214600.1 QURUB.06G214800.1 QURUB.04G211800.1 QURUB.04G164600.1 QURUB.06G214400.1 QURUB.06G215200.1 QURUB.07G125300.1 QURUB.06G214300.1 QURUB.06G214900.1 QURUB.10G159800.1 QURUB.04G201200.1 QURUB.06G214700.1
90332	stomatal closure	2.35e-09	3.13e-08	10/572 1.7%	34/25563 0.1%	QURUB.08G259700.1 QURUB.01G059300.1 QURUB.08G257400.1 QURUB.08G258000.1 QURUB.01G059400.1 QURUB.01G059700.1 QURUB.M153000.1 QURUB.08G259400.1 QURUB.08G259600.1 QURUB.08G204100.1
2213	defense response to insect	2.57e-09	3.39e-08	12/572 2.0%	55/25563 0.2%	QURUB.04G086700.1 QURUB.07G051300.1 QURUB.07G001900.1 QURUB.M172900.1 QURUB.07G001300.1 QURUB.07G001400.1 QURUB.07G050400.1 QURUB.04G086800.1 QURUB.M172800.1 QURUB.07G001700.1 QURUB.07G050300.1 QURUB.M172700.1
42545	cell wall modification	2.76e-09	3.63e-08	24/572 4.1%	251/25563 0.9%	QURUB.07G051300.1 QURUB.02G402200.1 QURUB.07G001300.1 QURUB.04G086800.1 QURUB.02G403300.1 QURUB.02G402500.1 QURUB.M172700.1 QURUB.02G402900.1 QURUB.02G402700.1 QURUB.02G402800.1 QURUB.04G086700.1 QURUB.07G001900.1 QURUB.02G402300.1 QURUB.M172900.1 QURUB.02G402100.1 QURUB.11G198500.1 QURUB.07G001400.1 QURUB.07G050400.1 QURUB.02G403200.1 QURUB.M172800.1 QURUB.07G001700.1 QURUB.07G050300.1 QURUB.02G…
55085	transmembrane transport	3.02e-09	3.94e-08	81/572 14.1%	1832/25563 7.1%	QURUB.10G062400.1 QURUB.11G210800.1 QURUB.05G045100.1 QURUB.04G212800.1 QURUB.10G063200.1 QURUB.05G055800.1 QURUB.09G046600.1 QURUB.04G212700.1 QURUB.02G106000.1 QURUB.08G130300.1 QURUB.06G257000.1 QURUB.12G137700.1 QURUB.02G398100.1 QURUB.11G060500.1 QURUB.05G044300.1 QURUB.10G063100.1 QURUB.04G211800.1 QURUB.12G137600.1 QURUB.06G257200.1 QURUB.12G138400.1 QURUB.M146300.1 QURUB.11G212300.1 QURUB…
4888	transmembrane receptor activity	3.24e-09	4.19e-08	24/572 4.1%	253/25563 0.9%	QURUB.02G106300.1 QURUB.02G398300.1 QURUB.02G397700.1 QURUB.07G100200.1 QURUB.09G182400.1 QURUB.07G103100.1 QURUB.02G106000.1 QURUB.07G134200.1 QURUB.02G398100.1 QURUB.M140300.1 QURUB.02G298200.1 QURUB.02G398400.1 QURUB.02G105800.1 QURUB.07G100000.1 QURUB.07G134500.1 QURUB.07G102900.1 QURUB.07G134300.1 QURUB.02G398000.1 QURUB.02G106100.1 QURUB.02G397800.1 QURUB.07G103000.1 QURUB.07G102500.1 QURUB…
6752	group transfer coenzyme metabolic process	3.83e-09	4.92e-08	17/572 2.9%	127/25563 0.4%	QURUB.10G173400.1 QURUB.06G215100.1 QURUB.06G214500.1 QURUB.10G172800.1 QURUB.06G103200.1 QURUB.10G172900.1 QURUB.10G173500.1 QURUB.06G214600.1 QURUB.10G173300.1 QURUB.06G214800.1 QURUB.10G172700.1 QURUB.06G214400.1 QURUB.06G215200.1 QURUB.06G214300.1 QURUB.06G214900.1 QURUB.06G214700.1 QURUB.10G173200.1
17111	nucleoside-triphosphatase activity	4.87e-09	6.21e-08	80/572 13.9%	1819/25563 7.1%	QURUB.08G149400.1 QURUB.08G257400.1 QURUB.03G072400.1 QURUB.08G011600.1 QURUB.01G059400.1 QURUB.04G212800.1 QURUB.07G041100.1 QURUB.04G212700.1 QURUB.04G242800.1 QURUB.03G062600.1 QURUB.06G257000.1 QURUB.09G226100.1 QURUB.03G072300.1 QURUB.09G218100.1 QURUB.11G156600.1 QURUB.04G248000.1 QURUB.04G211800.1 QURUB.06G257200.1 QURUB.01G059300.1 QURUB.10G215200.1 QURUB.09G167700.1 QURUB.03G027800.1 QUR…
9743	response to carbohydrate stimulus	4.99e-09	6.33e-08	30/572 5.2%	389/25563 1.5%	QURUB.07G204700.1 QURUB.03G056700.1 QURUB.07G204800.1 QURUB.10G101700.1 QURUB.03G246900.1 QURUB.03G054500.1 QURUB.07G204600.1 QURUB.01G215600.1 QURUB.03G055300.1 QURUB.11G238700.1 QURUB.09G202800.1 QURUB.03G051800.1 QURUB.02G032300.1 QURUB.03G247300.1 QURUB.03G064200.1 QURUB.07G030800.1 QURUB.03G058700.1 QURUB.03G051400.1 QURUB.03G247200.1 QURUB.04G188500.1 QURUB.03G036200.1 QURUB.03G137300.1 QUR…
10294	abscisic acid glucosyltransferase activity	5.89e-09	7.42e-08	10/572 1.7%	37/25563 0.1%	QURUB.06G215100.1 QURUB.06G214500.1 QURUB.06G214400.1 QURUB.06G103200.1 QURUB.06G215200.1 QURUB.06G214300.1 QURUB.06G214900.1 QURUB.06G214600.1 QURUB.06G214700.1 QURUB.06G214800.1
44462	external encapsulating structure part	6.97e-09	8.73e-08	14/572 2.4%	86/25563 0.3%	QURUB.02G106300.1 QURUB.02G398300.1 QURUB.02G397700.1 QURUB.09G182400.1 QURUB.02G106000.1 QURUB.02G398100.1 QURUB.M140300.1 QURUB.02G298200.1 QURUB.02G398400.1 QURUB.02G105800.1 QURUB.02G398000.1 QURUB.02G106100.1 QURUB.02G397800.1 QURUB.M140200.1
80002	UDP-glucose:4-aminobenzoate acylglucosyltransferase activity	7.83e-09	9.74e-08	10/572 1.7%	38/25563 0.1%	QURUB.06G215100.1 QURUB.06G214500.1 QURUB.06G214400.1 QURUB.06G103200.1 QURUB.06G215200.1 QURUB.06G214300.1 QURUB.06G214900.1 QURUB.06G214600.1 QURUB.06G214700.1 QURUB.06G214800.1
16411	acylglycerol O-acyltransferase activity	8.63e-09	1.07e-07	11/572 1.9%	49/25563 0.1%	QURUB.02G401100.1 QURUB.04G247300.1 QURUB.02G400900.1 QURUB.02G400800.1 QURUB.02G354600.1 QURUB.02G401200.1 QURUB.06G221500.1 QURUB.11G106500.1 QURUB.02G401500.1 QURUB.02G354500.1 QURUB.02G401400.1
16021	integral to membrane	1.28e-08	1.57e-07	164/572 28.6%	4876/25563 19.0%	QURUB.04G223300.1 QURUB.04G081900.1 QURUB.07G001300.1 QURUB.04G212800.1 QURUB.09G046600.1 QURUB.02G106000.1 QURUB.06G257000.1 QURUB.12G124500.1 QURUB.11G060500.1 QURUB.06G125200.1 QURUB.10G063100.1 QURUB.04G211800.1 QURUB.06G257200.1 QURUB.09G209300.1 QURUB.M146300.1 QURUB.11G212300.1 QURUB.02G398000.1 QURUB.05G044200.1 QURUB.02G018400.1 QURUB.11G211500.1 QURUB.08G044500.1 QURUB.10G064300.1 QURUB…
32506	cytokinetic process	1.36e-08	1.65e-07	11/572 1.9%	51/25563 0.1%	QURUB.06G215100.1 QURUB.06G214500.1 QURUB.06G214400.1 QURUB.05G218800.1 QURUB.06G103200.1 QURUB.06G215200.1 QURUB.06G214300.1 QURUB.06G214900.1 QURUB.06G214600.1 QURUB.06G214700.1 QURUB.06G214800.1
48610	reproductive cellular process	1.4e-08	1.69e-07	39/572 6.8%	632/25563 2.4%	QURUB.02G021800.1 QURUB.08G077900.1 QURUB.09G046600.1 QURUB.02G022200.1 QURUB.03G004600.1 QURUB.08G070100.1 QURUB.06G125200.1 QURUB.08G071800.1 QURUB.02G021700.1 QURUB.02G411400.1 QURUB.08G044600.1 QURUB.11G212300.1 QURUB.M155500.1 QURUB.02G226000.1 QURUB.03G040800.1 QURUB.03G004900.1 QURUB.02G021200.1 QURUB.08G044500.1 QURUB.05G219000.1 QURUB.02G021600.1 QURUB.04G012500.1 QURUB.03G005200.1 QURUB…
4872	receptor activity	1.44e-08	1.74e-07	24/572 4.1%	273/25563 1.0%	QURUB.02G106300.1 QURUB.02G398300.1 QURUB.02G397700.1 QURUB.07G100200.1 QURUB.09G182400.1 QURUB.07G103100.1 QURUB.02G106000.1 QURUB.07G134200.1 QURUB.02G398100.1 QURUB.M140300.1 QURUB.02G298200.1 QURUB.02G398400.1 QURUB.02G105800.1 QURUB.07G100000.1 QURUB.07G134500.1 QURUB.07G102900.1 QURUB.07G134300.1 QURUB.02G398000.1 QURUB.02G106100.1 QURUB.02G397800.1 QURUB.07G103000.1 QURUB.07G102500.1 QURUB…
9612	response to mechanical stimulus	1.75e-08	2.08e-07	10/572 1.7%	41/25563 0.1%	QURUB.02G402800.1 QURUB.02G402200.1 QURUB.02G402300.1 QURUB.02G402100.1 QURUB.02G403300.1 QURUB.02G402500.1 QURUB.02G402400.1 QURUB.02G402900.1 QURUB.02G402600.1 QURUB.02G402700.1
46482	para-aminobenzoic acid metabolic process	1.75e-08	2.08e-07	10/572 1.7%	41/25563 0.1%	QURUB.06G215100.1 QURUB.06G214500.1 QURUB.06G214400.1 QURUB.06G103200.1 QURUB.06G215200.1 QURUB.06G214300.1 QURUB.06G214900.1 QURUB.06G214600.1 QURUB.06G214700.1 QURUB.06G214800.1
23033	signaling pathway	1.83e-08	2.17e-07	76/572 13.2%	1744/25563 6.8%	QURUB.11G142600.1 QURUB.11G005300.1 QURUB.04G212800.1 QURUB.04G212700.1 QURUB.02G106000.1 QURUB.03G239400.1 QURUB.09G124400.1 QURUB.02G398100.1 QURUB.04G211800.1 QURUB.03G054500.1 QURUB.03G055300.1 QURUB.11G238700.1 QURUB.09G143900.1 QURUB.07G102900.1 QURUB.02G398000.1 QURUB.09G185500.1 QURUB.10G225800.1 QURUB.02G106100.1 QURUB.03G247300.1 QURUB.07G103000.1 QURUB.03G064200.1 QURUB.03G058700.1 QUR…
16740	transferase activity	2.27e-08	2.67e-07	196/572 34.2%	6170/25563 24.1%	QURUB.05G020500.1 QURUB.11G060500.1 QURUB.06G125200.1 QURUB.10G063100.1 QURUB.04G211800.1 QURUB.05G044200.1 QURUB.02G021200.1 QURUB.02G402600.1 QURUB.10G064300.1 QURUB.10G063500.1 QURUB.03G005200.1 QURUB.05G044900.1 QURUB.05G046500.1 QURUB.M212900.1 QURUB.04G224300.1 QURUB.06G214900.1 QURUB.02G402200.1 QURUB.10G140800.1 QURUB.M194800.1 QURUB.05G098500.1 QURUB.10G064700.1 QURUB.08G044600.1 QURUB.0…
16758	transferase activity, transferring hexosyl groups	2.99e-08	3.49e-07	43/572 7.5%	759/25563 2.9%	QURUB.06G215100.1 QURUB.02G402200.1 QURUB.M142100.1 QURUB.06G103200.1 QURUB.04G263200.1 QURUB.12G001600.1 QURUB.03G231200.1 QURUB.M194800.1 QURUB.06G214800.1 QURUB.02G402700.1 QURUB.03G028400.1 QURUB.12G001500.1 QURUB.02G402100.1 QURUB.11G198500.1 QURUB.M142300.1 QURUB.06G215200.1 QURUB.10G230000.1 QURUB.08G032700.1 QURUB.02G324700.1 QURUB.06G214300.1 QURUB.03G028700.1 QURUB.02G402600.1 QURUB.M13…
3674	molecular_function	3.1e-08	3.6e-07	514/572 89.8%	20878/25563 81.6%	QURUB.11G207900.1 QURUB.02G106000.1 QURUB.04G242800.1 QURUB.12G137700.1 QURUB.06G125200.1 QURUB.10G063100.1 QURUB.07G204600.1 QURUB.05G044200.1 QURUB.12G138500.1 QURUB.11G143300.1 QURUB.04G159400.1 QURUB.02G021200.1 QURUB.02G402600.1 QURUB.09G051400.1 QURUB.03G062400.1 QURUB.12G032800.1 QURUB.03G005200.1 QURUB.09G061100.1 QURUB.05G044900.1 QURUB.03G253900.1 QURUB.03G072100.1 QURUB.11G212100.1 QUR…
48471	perinuclear region of cytoplasm	3.14e-08	3.62e-07	11/572 1.9%	55/25563 0.2%	QURUB.06G215100.1 QURUB.06G214500.1 QURUB.06G214400.1 QURUB.06G103200.1 QURUB.06G215200.1 QURUB.06G214300.1 QURUB.06G214900.1 QURUB.03G120800.1 QURUB.06G214600.1 QURUB.06G214700.1 QURUB.06G214800.1
30272	5-formyltetrahydrofolate cyclo-ligase activity	4.34e-08	4.97e-07	7/572 1.2%	17/25563 0.0%	QURUB.10G172700.1 QURUB.10G173400.1 QURUB.10G172800.1 QURUB.10G172900.1 QURUB.10G173500.1 QURUB.10G173300.1 QURUB.10G173200.1
33993	response to lipid	4.77e-08	5.44e-07	53/572 9.2%	1061/25563 4.1%	QURUB.11G142600.1 QURUB.10G062400.1 QURUB.05G045100.1 QURUB.10G063200.1 QURUB.03G239400.1 QURUB.11G060500.1 QURUB.05G044300.1 QURUB.02G402700.1 QURUB.10G063100.1 QURUB.05G044200.1 QURUB.03G028700.1 QURUB.02G402600.1 QURUB.10G064300.1 QURUB.05G044000.1 QURUB.10G063500.1 QURUB.03G239600.1 QURUB.10G064800.1 QURUB.02G403300.1 QURUB.05G044900.1 QURUB.05G044100.1 QURUB.02G402900.1 QURUB.03G028600.1 QUR…
5506	iron ion binding	5.23e-08	5.93e-07	54/572 9.4%	1094/25563 4.2%	QURUB.11G207900.1 QURUB.07G001300.1 QURUB.04G212800.1 QURUB.04G212700.1 QURUB.03G253700.1 QURUB.04G211800.1 QURUB.03G054500.1 QURUB.03G229500.1 QURUB.03G055300.1 QURUB.11G238700.1 QURUB.03G247300.1 QURUB.02G018400.1 QURUB.03G064200.1 QURUB.03G058700.1 QURUB.03G051400.1 QURUB.03G253900.1 QURUB.04G188500.1 QURUB.03G137300.1 QURUB.03G056900.1 QURUB.01G175900.1 QURUB.07G001400.1 QURUB.03G064000.1 QUR…
34762	regulation of transmembrane transport	5.73e-08	6.41e-07	20/572 3.4%	209/25563 0.8%	QURUB.11G212000.1 QURUB.11G210800.1 QURUB.11G212200.1 QURUB.09G046600.1 QURUB.11G211200.1 QURUB.07G134200.1 QURUB.11G211800.1 QURUB.11G210200.1 QURUB.09G046700.1 QURUB.11G212100.1 QURUB.11G211300.1 QURUB.11G211000.1 QURUB.07G134500.1 QURUB.M146300.1 QURUB.11G212300.1 QURUB.07G134300.1 QURUB.11G211100.1 QURUB.11G210600.1 QURUB.11G211500.1 QURUB.11G210400.1
34765	regulation of ion transmembrane transport	5.73e-08	6.41e-07	20/572 3.4%	209/25563 0.8%	QURUB.11G212000.1 QURUB.11G210800.1 QURUB.11G212200.1 QURUB.09G046600.1 QURUB.11G211200.1 QURUB.07G134200.1 QURUB.11G211800.1 QURUB.11G210200.1 QURUB.09G046700.1 QURUB.11G212100.1 QURUB.11G211300.1 QURUB.11G211000.1 QURUB.07G134500.1 QURUB.M146300.1 QURUB.11G212300.1 QURUB.07G134300.1 QURUB.11G211100.1 QURUB.11G210600.1 QURUB.11G211500.1 QURUB.11G210400.1
6955	immune response	5.78e-08	6.43e-07	42/572 7.3%	749/25563 2.9%	QURUB.11G142600.1 QURUB.10G062400.1 QURUB.10G063700.1 QURUB.05G045100.1 QURUB.10G063200.1 QURUB.05G043900.1 QURUB.01G176800.1 QURUB.11G060500.1 QURUB.05G044300.1 QURUB.10G063100.1 QURUB.11G143800.1 QURUB.10G064700.1 QURUB.07G134300.1 QURUB.05G044200.1 QURUB.09G223200.1 QURUB.10G225800.1 QURUB.05G044600.1 QURUB.10G064300.1 QURUB.01G176100.1 QURUB.05G044000.1 QURUB.10G063500.1 QURUB.10G064800.1 QUR…
9719	response to endogenous stimulus	5.84e-08	6.46e-07	87/572 15.2%	2162/25563 8.4%	QURUB.07G204700.1 QURUB.11G142600.1 QURUB.10G062400.1 QURUB.05G045100.1 QURUB.10G063200.1 QURUB.03G239400.1 QURUB.09G124400.1 QURUB.07G204800.1 QURUB.11G060500.1 QURUB.05G044300.1 QURUB.02G402700.1 QURUB.10G063100.1 QURUB.03G054500.1 QURUB.07G204600.1 QURUB.03G055300.1 QURUB.11G238700.1 QURUB.05G044200.1 QURUB.09G185500.1 QURUB.03G247300.1 QURUB.03G028700.1 QURUB.02G402600.1 QURUB.03G064200.1 QUR…
10410	hemicellulose metabolic process	6.02e-08	6.62e-07	13/572 2.2%	86/25563 0.3%	QURUB.02G402200.1 QURUB.02G403300.1 QURUB.02G402500.1 QURUB.02G402900.1 QURUB.03G231200.1 QURUB.02G402700.1 QURUB.02G402800.1 QURUB.02G402300.1 QURUB.05G218800.1 QURUB.02G402100.1 QURUB.02G402400.1 QURUB.02G402600.1 QURUB.10G153300.1
7186	G-protein coupled receptor protein signaling pathway	7.46e-08	8.16e-07	14/572 2.4%	103/25563 0.4%	QURUB.02G106300.1 QURUB.02G398300.1 QURUB.02G397700.1 QURUB.09G182400.1 QURUB.02G106000.1 QURUB.02G398100.1 QURUB.M140300.1 QURUB.02G298200.1 QURUB.02G398400.1 QURUB.02G105800.1 QURUB.02G398000.1 QURUB.02G106100.1 QURUB.02G397800.1 QURUB.M140200.1
278	mitotic cell cycle	7.82e-08	8.5e-07	19/572 3.3%	193/25563 0.7%	QURUB.06G215100.1 QURUB.06G214500.1 QURUB.06G103200.1 QURUB.04G212800.1 QURUB.04G212700.1 QURUB.07G125800.1 QURUB.03G120800.1 QURUB.06G214600.1 QURUB.06G214800.1 QURUB.04G211800.1 QURUB.04G164600.1 QURUB.06G214400.1 QURUB.06G215200.1 QURUB.07G125300.1 QURUB.06G214300.1 QURUB.06G214900.1 QURUB.10G159800.1 QURUB.04G201200.1 QURUB.06G214700.1
48285	organelle fission	8.49e-08	9.18e-07	19/572 3.3%	194/25563 0.7%	QURUB.06G215100.1 QURUB.06G214500.1 QURUB.06G103200.1 QURUB.04G212800.1 QURUB.04G212700.1 QURUB.07G125800.1 QURUB.03G120800.1 QURUB.06G214600.1 QURUB.06G214800.1 QURUB.04G211800.1 QURUB.04G164600.1 QURUB.06G214400.1 QURUB.06G215200.1 QURUB.07G125300.1 QURUB.06G214300.1 QURUB.06G214900.1 QURUB.10G159800.1 QURUB.04G201200.1 QURUB.06G214700.1
2376	immune system process	9.2e-08	9.89e-07	43/572 7.5%	790/25563 3.0%	QURUB.11G142600.1 QURUB.10G062400.1 QURUB.11G005300.1 QURUB.10G063700.1 QURUB.05G045100.1 QURUB.10G063200.1 QURUB.05G043900.1 QURUB.01G176800.1 QURUB.11G060500.1 QURUB.05G044300.1 QURUB.10G063100.1 QURUB.11G143800.1 QURUB.10G064700.1 QURUB.07G134300.1 QURUB.05G044200.1 QURUB.09G223200.1 QURUB.10G225800.1 QURUB.05G044600.1 QURUB.10G064300.1 QURUB.01G176100.1 QURUB.05G044000.1 QURUB.10G063500.1 QUR…
16882	cyclo-ligase activity	1.08e-07	1.15e-06	7/572 1.2%	19/25563 0.0%	QURUB.10G172700.1 QURUB.10G173400.1 QURUB.10G172800.1 QURUB.10G172900.1 QURUB.10G173500.1 QURUB.10G173300.1 QURUB.10G173200.1
46655	folic acid metabolic process	1.09e-07	1.16e-06	10/572 1.7%	49/25563 0.1%	QURUB.06G215100.1 QURUB.06G214500.1 QURUB.06G214400.1 QURUB.06G103200.1 QURUB.06G215200.1 QURUB.06G214300.1 QURUB.06G214900.1 QURUB.06G214600.1 QURUB.06G214700.1 QURUB.06G214800.1
33971	hydroxyisourate hydrolase activity	1.12e-07	1.18e-06	5/572 0.8%	7/25563 0.0%	QURUB.05G007400.1 QURUB.05G007600.1 QURUB.05G007700.1 QURUB.12G124500.1 QURUB.05G007500.1
4871	signal transducer activity	1.6e-07	1.6e-06	25/572 4.3%	333/25563 1.3%	QURUB.02G397700.1 QURUB.02G106000.1 QURUB.02G398100.1 QURUB.02G398400.1 QURUB.07G100000.1 QURUB.07G102900.1 QURUB.07G134300.1 QURUB.02G398000.1 QURUB.02G106100.1 QURUB.07G103000.1 QURUB.07G102500.1 QURUB.M140200.1 QURUB.02G106300.1 QURUB.02G398300.1 QURUB.07G100200.1 QURUB.09G182400.1 QURUB.07G103100.1 QURUB.07G134200.1 QURUB.M140300.1 QURUB.02G298200.1 QURUB.02G105800.1 QURUB.07G134500.1 QURUB.0…
60089	molecular transducer activity	1.6e-07	1.6e-06	25/572 4.3%	333/25563 1.3%	QURUB.02G397700.1 QURUB.02G106000.1 QURUB.02G398100.1 QURUB.02G398400.1 QURUB.07G100000.1 QURUB.07G102900.1 QURUB.07G134300.1 QURUB.02G398000.1 QURUB.02G106100.1 QURUB.07G103000.1 QURUB.07G102500.1 QURUB.M140200.1 QURUB.02G106300.1 QURUB.02G398300.1 QURUB.07G100200.1 QURUB.09G182400.1 QURUB.07G103100.1 QURUB.07G134200.1 QURUB.M140300.1 QURUB.02G298200.1 QURUB.02G105800.1 QURUB.07G134500.1 QURUB.0…
7154	cell communication	1.71e-07	1.6e-06	40/572 6.9%	723/25563 2.8%	QURUB.11G142600.1 QURUB.02G021800.1 QURUB.08G077900.1 QURUB.04G212800.1 QURUB.04G212700.1 QURUB.02G022200.1 QURUB.03G004600.1 QURUB.08G070100.1 QURUB.06G125200.1 QURUB.08G071800.1 QURUB.04G211800.1 QURUB.02G021700.1 QURUB.11G143800.1 QURUB.05G218800.1 QURUB.02G411400.1 QURUB.08G044600.1 QURUB.M155500.1 QURUB.02G226000.1 QURUB.03G040800.1 QURUB.03G004900.1 QURUB.02G021200.1 QURUB.08G044500.1 QURUB…
71555	cell wall organization	1.73e-07	1.6e-06	29/572 5.0%	431/25563 1.6%	QURUB.07G051300.1 QURUB.02G402200.1 QURUB.07G001300.1 QURUB.M172700.1 QURUB.10G005600.1 QURUB.02G402700.1 QURUB.05G218800.1 QURUB.M172900.1 QURUB.02G402100.1 QURUB.11G198500.1 QURUB.07G050400.1 QURUB.M172800.1 QURUB.07G001700.1 QURUB.07G050300.1 QURUB.02G402600.1 QURUB.04G086800.1 QURUB.02G403300.1 QURUB.10G006200.1 QURUB.02G402500.1 QURUB.10G005400.1 QURUB.02G402900.1 QURUB.02G402800.1 QURUB.04G…
52482	defense response by cell wall thickening	1.84e-07	1.6e-06	12/572 2.0%	79/25563 0.3%	QURUB.04G086700.1 QURUB.07G051300.1 QURUB.07G001900.1 QURUB.M172900.1 QURUB.07G001300.1 QURUB.07G001400.1 QURUB.07G050400.1 QURUB.04G086800.1 QURUB.M172800.1 QURUB.07G001700.1 QURUB.07G050300.1 QURUB.M172700.1
52544	defense response by callose deposition in cell wall	1.84e-07	1.6e-06	12/572 2.0%	79/25563 0.3%	QURUB.04G086700.1 QURUB.07G051300.1 QURUB.07G001900.1 QURUB.M172900.1 QURUB.07G001300.1 QURUB.07G001400.1 QURUB.07G050400.1 QURUB.04G086800.1 QURUB.M172800.1 QURUB.07G001700.1 QURUB.07G050300.1 QURUB.M172700.1
43565	sequence-specific DNA binding	1.91e-07	1.6e-06	40/572 6.9%	726/25563 2.8%	QURUB.12G142300.1 QURUB.11G142600.1 QURUB.09G225800.1 QURUB.09G226600.1 QURUB.07G041100.1 QURUB.06G256800.1 QURUB.06G257000.1 QURUB.09G226100.1 QURUB.08G033100.1 QURUB.06G257200.1 QURUB.11G143800.1 QURUB.06G256600.1 QURUB.09G167700.1 QURUB.09G226700.1 QURUB.02G160200.1 QURUB.09G225400.1 QURUB.04G159400.1 QURUB.02G062300.1 QURUB.06G257100.1 QURUB.06G256500.1 QURUB.04G159200.1 QURUB.M196700.1 QURUB…
12501	programmed cell death	2.33e-07	1.6e-06	32/572 5.5%	514/25563 2.0%	QURUB.10G062400.1 QURUB.10G063700.1 QURUB.05G045100.1 QURUB.04G212800.1 QURUB.10G063200.1 QURUB.05G043900.1 QURUB.04G212700.1 QURUB.11G060500.1 QURUB.05G044300.1 QURUB.10G063100.1 QURUB.04G211800.1 QURUB.10G064700.1 QURUB.07G134300.1 QURUB.05G044200.1 QURUB.05G044600.1 QURUB.10G064300.1 QURUB.05G044000.1 QURUB.10G063500.1 QURUB.10G064800.1 QURUB.05G044900.1 QURUB.07G134200.1 QURUB.05G044100.1 QUR…
9814	defense response, incompatible interaction	2.42e-07	1.6e-06	28/572 4.8%	413/25563 1.6%	QURUB.10G062400.1 QURUB.10G063700.1 QURUB.05G045100.1 QURUB.10G063200.1 QURUB.05G043900.1 QURUB.01G176800.1 QURUB.11G060500.1 QURUB.05G044300.1 QURUB.10G063100.1 QURUB.10G064700.1 QURUB.05G044200.1 QURUB.05G044600.1 QURUB.10G064300.1 QURUB.05G044000.1 QURUB.10G063500.1 QURUB.10G064800.1 QURUB.05G044900.1 QURUB.05G044100.1 QURUB.04G006700.1 QURUB.11G203800.1 QURUB.10G064900.1 QURUB.10G065000.1 QUR…
32943	mononuclear cell proliferation	2.48e-07	1.6e-06	4/572 0.6%	4/25563 0.0%	QURUB.11G142600.1 QURUB.11G143800.1 QURUB.11G145200.1 QURUB.11G144800.1
33032	regulation of myeloid cell apoptosis	2.48e-07	1.6e-06	4/572 0.6%	4/25563 0.0%	QURUB.11G142600.1 QURUB.11G143800.1 QURUB.11G145200.1 QURUB.11G144800.1
33034	positive regulation of myeloid cell apoptosis	2.48e-07	1.6e-06	4/572 0.6%	4/25563 0.0%	QURUB.11G142600.1 QURUB.11G143800.1 QURUB.11G145200.1 QURUB.11G144800.1
70167	regulation of biomineral formation	2.48e-07	1.6e-06	4/572 0.6%	4/25563 0.0%	QURUB.11G142600.1 QURUB.11G143800.1 QURUB.11G145200.1 QURUB.11G144800.1
70169	positive regulation of biomineral formation	2.48e-07	1.6e-06	4/572 0.6%	4/25563 0.0%	QURUB.11G142600.1 QURUB.11G143800.1 QURUB.11G145200.1 QURUB.11G144800.1
45666	positive regulation of neuron differentiation	2.48e-07	1.6e-06	4/572 0.6%	4/25563 0.0%	QURUB.11G142600.1 QURUB.11G143800.1 QURUB.11G145200.1 QURUB.11G144800.1
45667	regulation of osteoblast differentiation	2.48e-07	1.6e-06	4/572 0.6%	4/25563 0.0%	QURUB.11G142600.1 QURUB.11G143800.1 QURUB.11G145200.1 QURUB.11G144800.1
45669	positive regulation of osteoblast differentiation	2.48e-07	1.6e-06	4/572 0.6%	4/25563 0.0%	QURUB.11G142600.1 QURUB.11G143800.1 QURUB.11G145200.1 QURUB.11G144800.1
45778	positive regulation of ossification	2.48e-07	1.6e-06	4/572 0.6%	4/25563 0.0%	QURUB.11G142600.1 QURUB.11G143800.1 QURUB.11G145200.1 QURUB.11G144800.1
70661	leukocyte proliferation	2.48e-07	1.6e-06	4/572 0.6%	4/25563 0.0%	QURUB.11G142600.1 QURUB.11G143800.1 QURUB.11G145200.1 QURUB.11G144800.1
42100	B cell proliferation	2.48e-07	1.6e-06	4/572 0.6%	4/25563 0.0%	QURUB.11G142600.1 QURUB.11G143800.1 QURUB.11G145200.1 QURUB.11G144800.1
50673	epithelial cell proliferation	2.48e-07	1.6e-06	4/572 0.6%	4/25563 0.0%	QURUB.11G142600.1 QURUB.11G143800.1 QURUB.11G145200.1 QURUB.11G144800.1
50678	regulation of epithelial cell proliferation	2.48e-07	1.6e-06	4/572 0.6%	4/25563 0.0%	QURUB.11G142600.1 QURUB.11G143800.1 QURUB.11G145200.1 QURUB.11G144800.1
50680	negative regulation of epithelial cell proliferation	2.48e-07	1.6e-06	4/572 0.6%	4/25563 0.0%	QURUB.11G142600.1 QURUB.11G143800.1 QURUB.11G145200.1 QURUB.11G144800.1
30220	platelet formation	2.48e-07	1.6e-06	4/572 0.6%	4/25563 0.0%	QURUB.11G142600.1 QURUB.11G143800.1 QURUB.11G145200.1 QURUB.11G144800.1
30224	monocyte differentiation	2.48e-07	1.6e-06	4/572 0.6%	4/25563 0.0%	QURUB.11G142600.1 QURUB.11G143800.1 QURUB.11G145200.1 QURUB.11G144800.1
71222	cellular response to lipopolysaccharide	2.48e-07	1.6e-06	4/572 0.6%	4/25563 0.0%	QURUB.11G142600.1 QURUB.11G143800.1 QURUB.11G145200.1 QURUB.11G144800.1
46651	lymphocyte proliferation	2.48e-07	1.6e-06	4/572 0.6%	4/25563 0.0%	QURUB.11G142600.1 QURUB.11G143800.1 QURUB.11G145200.1 QURUB.11G144800.1
71236	cellular response to antibiotic	2.48e-07	1.6e-06	4/572 0.6%	4/25563 0.0%	QURUB.11G142600.1 QURUB.11G143800.1 QURUB.11G145200.1 QURUB.11G144800.1
30278	regulation of ossification	2.48e-07	1.6e-06	4/572 0.6%	4/25563 0.0%	QURUB.11G142600.1 QURUB.11G143800.1 QURUB.11G145200.1 QURUB.11G144800.1
34405	response to fluid shear stress	2.48e-07	1.6e-06	4/572 0.6%	4/25563 0.0%	QURUB.11G142600.1 QURUB.11G143800.1 QURUB.11G145200.1 QURUB.11G144800.1
30318	melanocyte differentiation	2.48e-07	1.6e-06	4/572 0.6%	4/25563 0.0%	QURUB.11G142600.1 QURUB.11G143800.1 QURUB.11G145200.1 QURUB.11G144800.1
1649	osteoblast differentiation	2.48e-07	1.6e-06	4/572 0.6%	4/25563 0.0%	QURUB.11G142600.1 QURUB.11G143800.1 QURUB.11G145200.1 QURUB.11G144800.1
14033	neural crest cell differentiation	2.48e-07	1.6e-06	4/572 0.6%	4/25563 0.0%	QURUB.11G142600.1 QURUB.11G143800.1 QURUB.11G145200.1 QURUB.11G144800.1
1756	somitogenesis	2.48e-07	1.6e-06	4/572 0.6%	4/25563 0.0%	QURUB.11G142600.1 QURUB.11G143800.1 QURUB.11G145200.1 QURUB.11G144800.1
55007	cardiac muscle cell differentiation	2.48e-07	1.6e-06	4/572 0.6%	4/25563 0.0%	QURUB.11G142600.1 QURUB.11G143800.1 QURUB.11G145200.1 QURUB.11G144800.1
55012	ventricular cardiac muscle cell differentiation	2.48e-07	1.6e-06	4/572 0.6%	4/25563 0.0%	QURUB.11G142600.1 QURUB.11G143800.1 QURUB.11G145200.1 QURUB.11G144800.1
55021	regulation of cardiac muscle tissue growth	2.48e-07	1.6e-06	4/572 0.6%	4/25563 0.0%	QURUB.11G142600.1 QURUB.11G143800.1 QURUB.11G145200.1 QURUB.11G144800.1
55024	regulation of cardiac muscle tissue development	2.48e-07	1.6e-06	4/572 0.6%	4/25563 0.0%	QURUB.11G142600.1 QURUB.11G143800.1 QURUB.11G145200.1 QURUB.11G144800.1
1776	leukocyte homeostasis	2.48e-07	1.6e-06	4/572 0.6%	4/25563 0.0%	QURUB.11G142600.1 QURUB.11G143800.1 QURUB.11G145200.1 QURUB.11G144800.1
50931	pigment cell differentiation	2.48e-07	1.6e-06	4/572 0.6%	4/25563 0.0%	QURUB.11G142600.1 QURUB.11G143800.1 QURUB.11G145200.1 QURUB.11G144800.1
1782	B cell homeostasis	2.48e-07	1.6e-06	4/572 0.6%	4/25563 0.0%	QURUB.11G142600.1 QURUB.11G143800.1 QURUB.11G145200.1 QURUB.11G144800.1
30500	regulation of bone mineralization	2.48e-07	1.6e-06	4/572 0.6%	4/25563 0.0%	QURUB.11G142600.1 QURUB.11G143800.1 QURUB.11G145200.1 QURUB.11G144800.1
30501	positive regulation of bone mineralization	2.48e-07	1.6e-06	4/572 0.6%	4/25563 0.0%	QURUB.11G142600.1 QURUB.11G143800.1 QURUB.11G145200.1 QURUB.11G144800.1
71498	cellular response to fluid shear stress	2.48e-07	1.6e-06	4/572 0.6%	4/25563 0.0%	QURUB.11G142600.1 QURUB.11G143800.1 QURUB.11G145200.1 QURUB.11G144800.1
1947	heart looping	2.48e-07	1.6e-06	4/572 0.6%	4/25563 0.0%	QURUB.11G142600.1 QURUB.11G143800.1 QURUB.11G145200.1 QURUB.11G144800.1
1958	endochondral ossification	2.48e-07	1.6e-06	4/572 0.6%	4/25563 0.0%	QURUB.11G142600.1 QURUB.11G143800.1 QURUB.11G145200.1 QURUB.11G144800.1
1974	blood vessel remodeling	2.48e-07	1.6e-06	4/572 0.6%	4/25563 0.0%	QURUB.11G142600.1 QURUB.11G143800.1 QURUB.11G145200.1 QURUB.11G144800.1
51145	smooth muscle cell differentiation	2.48e-07	1.6e-06	4/572 0.6%	4/25563 0.0%	QURUB.11G142600.1 QURUB.11G143800.1 QURUB.11G145200.1 QURUB.11G144800.1
51149	positive regulation of muscle cell differentiation	2.48e-07	1.6e-06	4/572 0.6%	4/25563 0.0%	QURUB.11G142600.1 QURUB.11G143800.1 QURUB.11G145200.1 QURUB.11G144800.1
51155	positive regulation of striated muscle cell differentiation	2.48e-07	1.6e-06	4/572 0.6%	4/25563 0.0%	QURUB.11G142600.1 QURUB.11G143800.1 QURUB.11G145200.1 QURUB.11G144800.1
2062	chondrocyte differentiation	2.48e-07	1.6e-06	4/572 0.6%	4/25563 0.0%	QURUB.11G142600.1 QURUB.11G143800.1 QURUB.11G145200.1 QURUB.11G144800.1
51216	cartilage development	2.48e-07	1.6e-06	4/572 0.6%	4/25563 0.0%	QURUB.11G142600.1 QURUB.11G143800.1 QURUB.11G145200.1 QURUB.11G144800.1
30888	regulation of B cell proliferation	2.48e-07	1.6e-06	4/572 0.6%	4/25563 0.0%	QURUB.11G142600.1 QURUB.11G143800.1 QURUB.11G145200.1 QURUB.11G144800.1
30890	positive regulation of B cell proliferation	2.48e-07	1.6e-06	4/572 0.6%	4/25563 0.0%	QURUB.11G142600.1 QURUB.11G143800.1 QURUB.11G145200.1 QURUB.11G144800.1
2260	lymphocyte homeostasis	2.48e-07	1.6e-06	4/572 0.6%	4/25563 0.0%	QURUB.11G142600.1 QURUB.11G143800.1 QURUB.11G145200.1 QURUB.11G144800.1
35051	cardiac cell differentiation	2.48e-07	1.6e-06	4/572 0.6%	4/25563 0.0%	QURUB.11G142600.1 QURUB.11G143800.1 QURUB.11G145200.1 QURUB.11G144800.1
2467	germinal center formation	2.48e-07	1.6e-06	4/572 0.6%	4/25563 0.0%	QURUB.11G142600.1 QURUB.11G143800.1 QURUB.11G145200.1 QURUB.11G144800.1
72102	glomerulus morphogenesis	2.48e-07	1.6e-06	4/572 0.6%	4/25563 0.0%	QURUB.11G142600.1 QURUB.11G143800.1 QURUB.11G145200.1 QURUB.11G144800.1
10692	regulation of alkaline phosphatase activity	2.48e-07	1.6e-06	4/572 0.6%	4/25563 0.0%	QURUB.11G142600.1 QURUB.11G143800.1 QURUB.11G145200.1 QURUB.11G144800.1
10694	positive regulation of alkaline phosphatase activity	2.48e-07	1.6e-06	4/572 0.6%	4/25563 0.0%	QURUB.11G142600.1 QURUB.11G143800.1 QURUB.11G145200.1 QURUB.11G144800.1
72160	nephron tubule epithelial cell differentiation	2.48e-07	1.6e-06	4/572 0.6%	4/25563 0.0%	QURUB.11G142600.1 QURUB.11G143800.1 QURUB.11G145200.1 QURUB.11G144800.1
43496	regulation of protein homodimerization activity	2.48e-07	1.6e-06	4/572 0.6%	4/25563 0.0%	QURUB.11G142600.1 QURUB.11G143800.1 QURUB.11G145200.1 QURUB.11G144800.1
43500	muscle adaptation	2.48e-07	1.6e-06	4/572 0.6%	4/25563 0.0%	QURUB.11G142600.1 QURUB.11G143800.1 QURUB.11G145200.1 QURUB.11G144800.1
35326	enhancer binding	2.48e-07	1.6e-06	4/572 0.6%	4/25563 0.0%	QURUB.11G142600.1 QURUB.11G143800.1 QURUB.11G145200.1 QURUB.11G144800.1
43524	negative regulation of neuron apoptosis	2.48e-07	1.6e-06	4/572 0.6%	4/25563 0.0%	QURUB.11G142600.1 QURUB.11G143800.1 QURUB.11G145200.1 QURUB.11G144800.1
14887	cardiac muscle adaptation	2.48e-07	1.6e-06	4/572 0.6%	4/25563 0.0%	QURUB.11G142600.1 QURUB.11G143800.1 QURUB.11G145200.1 QURUB.11G144800.1
14888	striated muscle adaptation	2.48e-07	1.6e-06	4/572 0.6%	4/25563 0.0%	QURUB.11G142600.1 QURUB.11G143800.1 QURUB.11G145200.1 QURUB.11G144800.1
14896	muscle hypertrophy	2.48e-07	1.6e-06	4/572 0.6%	4/25563 0.0%	QURUB.11G142600.1 QURUB.11G143800.1 QURUB.11G145200.1 QURUB.11G144800.1
14897	striated muscle hypertrophy	2.48e-07	1.6e-06	4/572 0.6%	4/25563 0.0%	QURUB.11G142600.1 QURUB.11G143800.1 QURUB.11G145200.1 QURUB.11G144800.1
14898	cardiac muscle hypertrophy in response to stress	2.48e-07	1.6e-06	4/572 0.6%	4/25563 0.0%	QURUB.11G142600.1 QURUB.11G143800.1 QURUB.11G145200.1 QURUB.11G144800.1
2634	regulation of germinal center formation	2.48e-07	1.6e-06	4/572 0.6%	4/25563 0.0%	QURUB.11G142600.1 QURUB.11G143800.1 QURUB.11G145200.1 QURUB.11G144800.1
60043	regulation of cardiac muscle cell proliferation	2.48e-07	1.6e-06	4/572 0.6%	4/25563 0.0%	QURUB.11G142600.1 QURUB.11G143800.1 QURUB.11G145200.1 QURUB.11G144800.1
60045	positive regulation of cardiac muscle cell proliferation	2.48e-07	1.6e-06	4/572 0.6%	4/25563 0.0%	QURUB.11G142600.1 QURUB.11G143800.1 QURUB.11G145200.1 QURUB.11G144800.1
2819	regulation of adaptive immune response	2.48e-07	1.6e-06	4/572 0.6%	4/25563 0.0%	QURUB.11G142600.1 QURUB.11G143800.1 QURUB.11G145200.1 QURUB.11G144800.1
2822	regulation of adaptive immune response based on somatic recombination of immune receptors built from immunoglobulin superfamily domains	2.48e-07	1.6e-06	4/572 0.6%	4/25563 0.0%	QURUB.11G142600.1 QURUB.11G143800.1 QURUB.11G145200.1 QURUB.11G144800.1
60297	regulation of sarcomere organization	2.48e-07	1.6e-06	4/572 0.6%	4/25563 0.0%	QURUB.11G142600.1 QURUB.11G143800.1 QURUB.11G145200.1 QURUB.11G144800.1
60349	bone morphogenesis	2.48e-07	1.6e-06	4/572 0.6%	4/25563 0.0%	QURUB.11G142600.1 QURUB.11G143800.1 QURUB.11G145200.1 QURUB.11G144800.1
60350	endochondral bone morphogenesis	2.48e-07	1.6e-06	4/572 0.6%	4/25563 0.0%	QURUB.11G142600.1 QURUB.11G143800.1 QURUB.11G145200.1 QURUB.11G144800.1
48066	developmental pigmentation	2.48e-07	1.6e-06	4/572 0.6%	4/25563 0.0%	QURUB.11G142600.1 QURUB.11G143800.1 QURUB.11G145200.1 QURUB.11G144800.1
60420	regulation of heart growth	2.48e-07	1.6e-06	4/572 0.6%	4/25563 0.0%	QURUB.11G142600.1 QURUB.11G143800.1 QURUB.11G145200.1 QURUB.11G144800.1
3128	heart field specification	2.48e-07	1.6e-06	4/572 0.6%	4/25563 0.0%	QURUB.11G142600.1 QURUB.11G143800.1 QURUB.11G145200.1 QURUB.11G144800.1
3138	primary heart field specification	2.48e-07	1.6e-06	4/572 0.6%	4/25563 0.0%	QURUB.11G142600.1 QURUB.11G143800.1 QURUB.11G145200.1 QURUB.11G144800.1
3139	secondary heart field specification	2.48e-07	1.6e-06	4/572 0.6%	4/25563 0.0%	QURUB.11G142600.1 QURUB.11G143800.1 QURUB.11G145200.1 QURUB.11G144800.1
60485	mesenchyme development	2.48e-07	1.6e-06	4/572 0.6%	4/25563 0.0%	QURUB.11G142600.1 QURUB.11G143800.1 QURUB.11G145200.1 QURUB.11G144800.1
3143	embryonic heart tube morphogenesis	2.48e-07	1.6e-06	4/572 0.6%	4/25563 0.0%	QURUB.11G142600.1 QURUB.11G143800.1 QURUB.11G145200.1 QURUB.11G144800.1
3151	outflow tract morphogenesis	2.48e-07	1.6e-06	4/572 0.6%	4/25563 0.0%	QURUB.11G142600.1 QURUB.11G143800.1 QURUB.11G145200.1 QURUB.11G144800.1
3172	sinoatrial valve development	2.48e-07	1.6e-06	4/572 0.6%	4/25563 0.0%	QURUB.11G142600.1 QURUB.11G143800.1 QURUB.11G145200.1 QURUB.11G144800.1
3185	sinoatrial valve morphogenesis	2.48e-07	1.6e-06	4/572 0.6%	4/25563 0.0%	QURUB.11G142600.1 QURUB.11G143800.1 QURUB.11G145200.1 QURUB.11G144800.1
60536	cartilage morphogenesis	2.48e-07	1.6e-06	4/572 0.6%	4/25563 0.0%	QURUB.11G142600.1 QURUB.11G143800.1 QURUB.11G145200.1 QURUB.11G144800.1
3205	cardiac chamber development	2.48e-07	1.6e-06	4/572 0.6%	4/25563 0.0%	QURUB.11G142600.1 QURUB.11G143800.1 QURUB.11G145200.1 QURUB.11G144800.1
3206	cardiac chamber morphogenesis	2.48e-07	1.6e-06	4/572 0.6%	4/25563 0.0%	QURUB.11G142600.1 QURUB.11G143800.1 QURUB.11G145200.1 QURUB.11G144800.1
3207	cardiac chamber formation	2.48e-07	1.6e-06	4/572 0.6%	4/25563 0.0%	QURUB.11G142600.1 QURUB.11G143800.1 QURUB.11G145200.1 QURUB.11G144800.1
3208	cardiac ventricle morphogenesis	2.48e-07	1.6e-06	4/572 0.6%	4/25563 0.0%	QURUB.11G142600.1 QURUB.11G143800.1 QURUB.11G145200.1 QURUB.11G144800.1
3211	cardiac ventricle formation	2.48e-07	1.6e-06	4/572 0.6%	4/25563 0.0%	QURUB.11G142600.1 QURUB.11G143800.1 QURUB.11G145200.1 QURUB.11G144800.1
60563	neuroepithelial cell differentiation	2.48e-07	1.6e-06	4/572 0.6%	4/25563 0.0%	QURUB.11G142600.1 QURUB.11G143800.1 QURUB.11G145200.1 QURUB.11G144800.1
3231	cardiac ventricle development	2.48e-07	1.6e-06	4/572 0.6%	4/25563 0.0%	QURUB.11G142600.1 QURUB.11G143800.1 QURUB.11G145200.1 QURUB.11G144800.1
7368	determination of left/right symmetry	2.48e-07	1.6e-06	4/572 0.6%	4/25563 0.0%	QURUB.11G142600.1 QURUB.11G143800.1 QURUB.11G145200.1 QURUB.11G144800.1
3299	muscle hypertrophy in response to stress	2.48e-07	1.6e-06	4/572 0.6%	4/25563 0.0%	QURUB.11G142600.1 QURUB.11G143800.1 QURUB.11G145200.1 QURUB.11G144800.1
3300	cardiac muscle hypertrophy	2.48e-07	1.6e-06	4/572 0.6%	4/25563 0.0%	QURUB.11G142600.1 QURUB.11G143800.1 QURUB.11G145200.1 QURUB.11G144800.1
7512	adult heart development	2.48e-07	1.6e-06	4/572 0.6%	4/25563 0.0%	QURUB.11G142600.1 QURUB.11G143800.1 QURUB.11G145200.1 QURUB.11G144800.1
32092	positive regulation of protein binding	2.48e-07	1.6e-06	4/572 0.6%	4/25563 0.0%	QURUB.11G142600.1 QURUB.11G143800.1 QURUB.11G145200.1 QURUB.11G144800.1
48520	positive regulation of behavior	2.48e-07	1.6e-06	4/572 0.6%	4/25563 0.0%	QURUB.11G142600.1 QURUB.11G143800.1 QURUB.11G145200.1 QURUB.11G144800.1
60914	heart formation	2.48e-07	1.6e-06	4/572 0.6%	4/25563 0.0%	QURUB.11G142600.1 QURUB.11G143800.1 QURUB.11G145200.1 QURUB.11G144800.1
48701	embryonic cranial skeleton morphogenesis	2.48e-07	1.6e-06	4/572 0.6%	4/25563 0.0%	QURUB.11G142600.1 QURUB.11G143800.1 QURUB.11G145200.1 QURUB.11G144800.1
48703	embryonic viscerocranium morphogenesis	2.48e-07	1.6e-06	4/572 0.6%	4/25563 0.0%	QURUB.11G142600.1 QURUB.11G143800.1 QURUB.11G145200.1 QURUB.11G144800.1
48704	embryonic skeletal system morphogenesis	2.48e-07	1.6e-06	4/572 0.6%	4/25563 0.0%	QURUB.11G142600.1 QURUB.11G143800.1 QURUB.11G145200.1 QURUB.11G144800.1
48705	skeletal system morphogenesis	2.48e-07	1.6e-06	4/572 0.6%	4/25563 0.0%	QURUB.11G142600.1 QURUB.11G143800.1 QURUB.11G145200.1 QURUB.11G144800.1
48706	embryonic skeletal system development	2.48e-07	1.6e-06	4/572 0.6%	4/25563 0.0%	QURUB.11G142600.1 QURUB.11G143800.1 QURUB.11G145200.1 QURUB.11G144800.1
61005	cell differentiation involved in kidney development	2.48e-07	1.6e-06	4/572 0.6%	4/25563 0.0%	QURUB.11G142600.1 QURUB.11G143800.1 QURUB.11G145200.1 QURUB.11G144800.1
48738	cardiac muscle tissue development	2.48e-07	1.6e-06	4/572 0.6%	4/25563 0.0%	QURUB.11G142600.1 QURUB.11G143800.1 QURUB.11G145200.1 QURUB.11G144800.1
3700	transcription factor activity	2.48e-07	1.6e-06	4/572 0.6%	4/25563 0.0%	QURUB.11G142600.1 QURUB.11G143800.1 QURUB.11G145200.1 QURUB.11G144800.1
3702	RNA polymerase II transcription factor activity	2.48e-07	1.6e-06	4/572 0.6%	4/25563 0.0%	QURUB.11G142600.1 QURUB.11G143800.1 QURUB.11G145200.1 QURUB.11G144800.1
3705	RNA polymerase II transcription factor activity, enhancer binding	2.48e-07	1.6e-06	4/572 0.6%	4/25563 0.0%	QURUB.11G142600.1 QURUB.11G143800.1 QURUB.11G145200.1 QURUB.11G144800.1
48762	mesenchymal cell differentiation	2.48e-07	1.6e-06	4/572 0.6%	4/25563 0.0%	QURUB.11G142600.1 QURUB.11G143800.1 QURUB.11G145200.1 QURUB.11G144800.1
61053	somite development	2.48e-07	1.6e-06	4/572 0.6%	4/25563 0.0%	QURUB.11G142600.1 QURUB.11G143800.1 QURUB.11G145200.1 QURUB.11G144800.1
90073	positive regulation of protein homodimerization activity	2.48e-07	1.6e-06	4/572 0.6%	4/25563 0.0%	QURUB.11G142600.1 QURUB.11G143800.1 QURUB.11G145200.1 QURUB.11G144800.1
6818	hydrogen transport	2.5e-07	1.6e-06	27/572 4.7%	389/25563 1.5%	QURUB.10G062400.1 QURUB.10G063700.1 QURUB.05G045100.1 QURUB.10G063200.1 QURUB.05G043900.1 QURUB.11G060500.1 QURUB.05G044300.1 QURUB.10G063100.1 QURUB.10G064700.1 QURUB.05G044200.1 QURUB.05G044600.1 QURUB.10G064300.1 QURUB.05G044000.1 QURUB.10G063500.1 QURUB.10G064800.1 QURUB.05G044900.1 QURUB.05G044100.1 QURUB.03G120800.1 QURUB.11G203800.1 QURUB.10G064900.1 QURUB.10G065000.1 QURUB.11G060300.1 QUR…
15992	proton transport	2.5e-07	1.6e-06	27/572 4.7%	389/25563 1.5%	QURUB.10G062400.1 QURUB.10G063700.1 QURUB.05G045100.1 QURUB.10G063200.1 QURUB.05G043900.1 QURUB.11G060500.1 QURUB.05G044300.1 QURUB.10G063100.1 QURUB.10G064700.1 QURUB.05G044200.1 QURUB.05G044600.1 QURUB.10G064300.1 QURUB.05G044000.1 QURUB.10G063500.1 QURUB.10G064800.1 QURUB.05G044900.1 QURUB.05G044100.1 QURUB.03G120800.1 QURUB.11G203800.1 QURUB.10G064900.1 QURUB.10G065000.1 QURUB.11G060300.1 QUR…
5975	carbohydrate metabolic process	2.68e-07	1.71e-06	108/572 18.8%	2983/25563 11.6%	QURUB.10G004800.1 QURUB.07G001300.1 QURUB.04G212800.1 QURUB.06G257000.1 QURUB.06G144000.1 QURUB.12G124500.1 QURUB.10G005600.1 QURUB.01G082800.1 QURUB.04G211800.1 QURUB.06G257200.1 QURUB.01G059300.1 QURUB.09G060800.1 QURUB.04G159400.1 QURUB.02G402600.1 QURUB.06G214700.1 QURUB.07G138400.1 QURUB.01G059700.1 QURUB.09G061100.1 QURUB.10G005400.1 QURUB.03G028600.1 QURUB.02G402800.1 QURUB.01G175900.1 QUR…
52543	callose deposition in cell wall	2.8e-07	1.78e-06	12/572 2.0%	82/25563 0.3%	QURUB.04G086700.1 QURUB.07G051300.1 QURUB.07G001900.1 QURUB.M172900.1 QURUB.07G001300.1 QURUB.07G001400.1 QURUB.07G050400.1 QURUB.04G086800.1 QURUB.M172800.1 QURUB.07G001700.1 QURUB.07G050300.1 QURUB.M172700.1
65007	biological regulation	2.85e-07	1.8e-06	209/572 36.5%	6902/25563 26.9%	QURUB.12G142300.1 QURUB.02G106000.1 QURUB.04G242800.1 QURUB.04G248000.1 QURUB.04G211800.1 QURUB.06G257200.1 QURUB.07G204600.1 QURUB.11G143300.1 QURUB.04G159400.1 QURUB.09G051400.1 QURUB.03G062400.1 QURUB.11G212100.1 QURUB.09G167500.1 QURUB.09G224300.1 QURUB.03G064000.1 QURUB.09G018600.1 QURUB.09G225800.1 QURUB.02G397700.1 QURUB.09G226600.1 QURUB.07G013100.1 QURUB.03G056700.1 QURUB.10G101700.1 QUR…
46415	urate metabolic process	2.92e-07	1.83e-06	5/572 0.8%	8/25563 0.0%	QURUB.05G007400.1 QURUB.05G007600.1 QURUB.05G007700.1 QURUB.12G124500.1 QURUB.05G007500.1
19628	urate catabolic process	2.92e-07	1.83e-06	5/572 0.8%	8/25563 0.0%	QURUB.05G007400.1 QURUB.05G007600.1 QURUB.05G007700.1 QURUB.12G124500.1 QURUB.05G007500.1
32496	response to lipopolysaccharide	2.92e-07	1.83e-06	5/572 0.8%	8/25563 0.0%	QURUB.11G142600.1 QURUB.11G143800.1 QURUB.11G145200.1 QURUB.09G190200.1 QURUB.11G144800.1
910	cytokinesis	3.15e-07	1.97e-06	15/572 2.6%	133/25563 0.5%	QURUB.06G215100.1 QURUB.06G214500.1 QURUB.06G103200.1 QURUB.04G212800.1 QURUB.04G212700.1 QURUB.03G120800.1 QURUB.06G214600.1 QURUB.06G214800.1 QURUB.04G211800.1 QURUB.06G214400.1 QURUB.05G218800.1 QURUB.06G215200.1 QURUB.06G214300.1 QURUB.06G214900.1 QURUB.06G214700.1
9620	response to fungus	3.4e-07	2.12e-06	41/572 7.1%	771/25563 3.0%	QURUB.07G051300.1 QURUB.08G257400.1 QURUB.01G059400.1 QURUB.07G001300.1 QURUB.09G046600.1 QURUB.01G176800.1 QURUB.09G146000.1 QURUB.M172700.1 QURUB.01G059300.1 QURUB.05G218800.1 QURUB.M172900.1 QURUB.09G143900.1 QURUB.M153000.1 QURUB.07G050400.1 QURUB.11G212300.1 QURUB.M172800.1 QURUB.07G001700.1 QURUB.07G050300.1 QURUB.08G259600.1 QURUB.04G187300.1 QURUB.04G186300.1 QURUB.08G258000.1 QURUB.01G05…
31224	intrinsic to membrane	3.57e-07	2.21e-06	164/572 28.6%	5119/25563 20.0%	QURUB.04G223300.1 QURUB.04G081900.1 QURUB.07G001300.1 QURUB.04G212800.1 QURUB.09G046600.1 QURUB.02G106000.1 QURUB.06G257000.1 QURUB.12G124500.1 QURUB.11G060500.1 QURUB.06G125200.1 QURUB.10G063100.1 QURUB.04G211800.1 QURUB.06G257200.1 QURUB.09G209300.1 QURUB.M146300.1 QURUB.11G212300.1 QURUB.02G398000.1 QURUB.05G044200.1 QURUB.02G018400.1 QURUB.11G211500.1 QURUB.08G044500.1 QURUB.10G064300.1 QURUB…
43269	regulation of ion transport	3.62e-07	2.24e-06	20/572 3.4%	234/25563 0.9%	QURUB.11G212000.1 QURUB.11G210800.1 QURUB.11G212200.1 QURUB.09G046600.1 QURUB.11G211200.1 QURUB.07G134200.1 QURUB.11G211800.1 QURUB.11G210200.1 QURUB.09G046700.1 QURUB.11G212100.1 QURUB.11G211300.1 QURUB.11G211000.1 QURUB.07G134500.1 QURUB.M146300.1 QURUB.11G212300.1 QURUB.07G134300.1 QURUB.11G211100.1 QURUB.11G210600.1 QURUB.11G211500.1 QURUB.11G210400.1
52386	cell wall thickening	3.67e-07	2.25e-06	12/572 2.0%	84/25563 0.3%	QURUB.04G086700.1 QURUB.07G051300.1 QURUB.07G001900.1 QURUB.M172900.1 QURUB.07G001300.1 QURUB.07G001400.1 QURUB.07G050400.1 QURUB.04G086800.1 QURUB.M172800.1 QURUB.07G001700.1 QURUB.07G050300.1 QURUB.M172700.1
52542	defense response by callose deposition	3.67e-07	2.25e-06	12/572 2.0%	84/25563 0.3%	QURUB.04G086700.1 QURUB.07G051300.1 QURUB.07G001900.1 QURUB.M172900.1 QURUB.07G001300.1 QURUB.07G001400.1 QURUB.07G050400.1 QURUB.04G086800.1 QURUB.M172800.1 QURUB.07G001700.1 QURUB.07G050300.1 QURUB.M172700.1
34220	ion transmembrane transport	4.14e-07	2.53e-06	50/572 8.7%	1044/25563 4.0%	QURUB.11G210800.1 QURUB.04G212800.1 QURUB.09G046600.1 QURUB.04G212700.1 QURUB.02G106000.1 QURUB.06G257000.1 QURUB.12G137700.1 QURUB.02G398100.1 QURUB.04G211800.1 QURUB.12G137600.1 QURUB.06G257200.1 QURUB.12G138400.1 QURUB.M146300.1 QURUB.11G212300.1 QURUB.02G398000.1 QURUB.02G106100.1 QURUB.12G138500.1 QURUB.11G210600.1 QURUB.11G211500.1 QURUB.06G257100.1 QURUB.06G256500.1 QURUB.11G212200.1 QURUB…
15075	ion transmembrane transporter activity	4.63e-07	2.82e-06	50/572 8.7%	1048/25563 4.0%	QURUB.11G210800.1 QURUB.04G212800.1 QURUB.09G046600.1 QURUB.04G212700.1 QURUB.02G106000.1 QURUB.06G257000.1 QURUB.12G137700.1 QURUB.02G398100.1 QURUB.04G211800.1 QURUB.12G137600.1 QURUB.06G257200.1 QURUB.12G138400.1 QURUB.M146300.1 QURUB.11G212300.1 QURUB.02G398000.1 QURUB.02G106100.1 QURUB.12G138500.1 QURUB.11G210600.1 QURUB.11G211500.1 QURUB.06G257100.1 QURUB.06G256500.1 QURUB.11G212200.1 QURUB…
48581	negative regulation of post-embryonic development	4.64e-07	2.82e-06	15/572 2.6%	137/25563 0.5%	QURUB.11G142600.1 QURUB.08G257400.1 QURUB.08G258000.1 QURUB.01G059400.1 QURUB.01G059700.1 QURUB.08G204100.1 QURUB.08G259700.1 QURUB.01G059300.1 QURUB.11G143800.1 QURUB.11G145200.1 QURUB.M153000.1 QURUB.08G259400.1 QURUB.11G143300.1 QURUB.11G144800.1 QURUB.08G259600.1
70882	cellular cell wall organization or biogenesis	4.71e-07	2.85e-06	26/572 4.5%	377/25563 1.4%	QURUB.05G256100.1 QURUB.06G215100.1 QURUB.02G402200.1 QURUB.06G103200.1 QURUB.03G231200.1 QURUB.06G214800.1 QURUB.02G402700.1 QURUB.05G218800.1 QURUB.02G402100.1 QURUB.06G215200.1 QURUB.06G214300.1 QURUB.02G402600.1 QURUB.06G214700.1 QURUB.10G153300.1 QURUB.06G214500.1 QURUB.02G403300.1 QURUB.M200300.1 QURUB.02G402500.1 QURUB.06G214600.1 QURUB.02G402900.1 QURUB.02G402800.1 QURUB.06G214400.1 QURUB…
42435	indole derivative biosynthetic process	4.76e-07	2.88e-06	12/572 2.0%	86/25563 0.3%	QURUB.04G086700.1 QURUB.07G051300.1 QURUB.07G001900.1 QURUB.M172900.1 QURUB.07G001300.1 QURUB.07G001400.1 QURUB.07G050400.1 QURUB.04G086800.1 QURUB.M172800.1 QURUB.07G001700.1 QURUB.07G050300.1 QURUB.M172700.1
34332	adherens junction organization	6.73e-07	4e-06	7/572 1.2%	24/25563 0.0%	QURUB.07G100200.1 QURUB.07G100000.1 QURUB.07G102900.1 QURUB.07G103100.1 QURUB.07G103000.1 QURUB.07G102500.1 QURUB.07G103200.1
34333	adherens junction assembly	6.73e-07	4e-06	7/572 1.2%	24/25563 0.0%	QURUB.07G100200.1 QURUB.07G100000.1 QURUB.07G102900.1 QURUB.07G103100.1 QURUB.07G103000.1 QURUB.07G102500.1 QURUB.07G103200.1
7044	cell-substrate junction assembly	6.73e-07	4e-06	7/572 1.2%	24/25563 0.0%	QURUB.07G100200.1 QURUB.07G100000.1 QURUB.07G102900.1 QURUB.07G103100.1 QURUB.07G103000.1 QURUB.07G102500.1 QURUB.07G103200.1
7045	cell-substrate adherens junction assembly	6.73e-07	4e-06	7/572 1.2%	24/25563 0.0%	QURUB.07G100200.1 QURUB.07G100000.1 QURUB.07G102900.1 QURUB.07G103100.1 QURUB.07G103000.1 QURUB.07G102500.1 QURUB.07G103200.1
48041	focal adhesion assembly	6.73e-07	4e-06	7/572 1.2%	24/25563 0.0%	QURUB.07G100200.1 QURUB.07G100000.1 QURUB.07G102900.1 QURUB.07G103100.1 QURUB.07G103000.1 QURUB.07G102500.1 QURUB.07G103200.1
45087	innate immune response	7.38e-07	4.38e-06	38/572 6.6%	708/25563 2.7%	QURUB.10G062400.1 QURUB.10G063700.1 QURUB.05G045100.1 QURUB.10G063200.1 QURUB.05G043900.1 QURUB.01G176800.1 QURUB.11G060500.1 QURUB.05G044300.1 QURUB.10G063100.1 QURUB.10G064700.1 QURUB.07G134300.1 QURUB.05G044200.1 QURUB.09G223200.1 QURUB.10G225800.1 QURUB.05G044600.1 QURUB.10G064300.1 QURUB.01G176100.1 QURUB.05G044000.1 QURUB.10G063500.1 QURUB.10G064800.1 QURUB.05G044900.1 QURUB.05G265300.1 QUR…
5488	binding	7.46e-07	4.41e-06	406/572 70.9%	15690/25563 61.3%	QURUB.11G207900.1 QURUB.04G242800.1 QURUB.06G125200.1 QURUB.10G063100.1 QURUB.07G204600.1 QURUB.05G044200.1 QURUB.11G143300.1 QURUB.04G159400.1 QURUB.02G021200.1 QURUB.03G062400.1 QURUB.12G032800.1 QURUB.03G005200.1 QURUB.05G044900.1 QURUB.03G253900.1 QURUB.03G072100.1 QURUB.11G212100.1 QURUB.01G175900.1 QURUB.05G046500.1 QURUB.09G167500.1 QURUB.03G051200.1 QURUB.M212900.1 QURUB.09G224300.1 QURUB…
51241	negative regulation of multicellular organismal process	8.08e-07	4.76e-06	15/572 2.6%	143/25563 0.5%	QURUB.11G142600.1 QURUB.08G257400.1 QURUB.08G258000.1 QURUB.01G059400.1 QURUB.01G059700.1 QURUB.08G204100.1 QURUB.08G259700.1 QURUB.01G059300.1 QURUB.11G143800.1 QURUB.11G145200.1 QURUB.M153000.1 QURUB.08G259400.1 QURUB.11G143300.1 QURUB.11G144800.1 QURUB.08G259600.1
52545	callose localization	8.88e-07	5.22e-06	12/572 2.0%	91/25563 0.3%	QURUB.04G086700.1 QURUB.07G051300.1 QURUB.07G001900.1 QURUB.M172900.1 QURUB.07G001300.1 QURUB.07G001400.1 QURUB.07G050400.1 QURUB.04G086800.1 QURUB.M172800.1 QURUB.07G001700.1 QURUB.07G050300.1 QURUB.M172700.1
15077	monovalent inorganic cation transmembrane transporter activity	8.94e-07	5.23e-06	26/572 4.5%	390/25563 1.5%	QURUB.11G212000.1 QURUB.11G210800.1 QURUB.09G046600.1 QURUB.11G211200.1 QURUB.12G137700.1 QURUB.11G210200.1 QURUB.12G137600.1 QURUB.12G138400.1 QURUB.11G211000.1 QURUB.M146300.1 QURUB.11G212300.1 QURUB.11G211100.1 QURUB.12G138500.1 QURUB.11G210600.1 QURUB.11G211500.1 QURUB.11G212200.1 QURUB.03G120800.1 QURUB.12G137500.1 QURUB.11G211800.1 QURUB.09G046700.1 QURUB.11G212100.1 QURUB.11G211300.1 QURUB…
35251	UDP-glucosyltransferase activity	9.54e-07	5.57e-06	23/572 4.0%	318/25563 1.2%	QURUB.06G215100.1 QURUB.06G214500.1 QURUB.M142100.1 QURUB.06G103200.1 QURUB.04G263200.1 QURUB.06G214600.1 QURUB.M194600.1 QURUB.12G001600.1 QURUB.03G028600.1 QURUB.M194800.1 QURUB.06G214800.1 QURUB.03G028400.1 QURUB.12G001500.1 QURUB.06G214400.1 QURUB.M142300.1 QURUB.06G215200.1 QURUB.12G001700.1 QURUB.02G324700.1 QURUB.06G214300.1 QURUB.06G214900.1 QURUB.03G028700.1 QURUB.06G214700.1 QURUB.03G02…
4022	alcohol dehydrogenase (NAD) activity	1.04e-06	6.07e-06	8/572 1.3%	36/25563 0.1%	QURUB.02G135100.1 QURUB.11G132300.1 QURUB.11G132400.1 QURUB.02G135000.1 QURUB.09G190200.1 QURUB.02G135300.1 QURUB.07G085900.1 QURUB.M160100.1
33037	polysaccharide localization	1.13e-06	6.5e-06	12/572 2.0%	93/25563 0.3%	QURUB.04G086700.1 QURUB.07G051300.1 QURUB.07G001900.1 QURUB.M172900.1 QURUB.07G001300.1 QURUB.07G001400.1 QURUB.07G050400.1 QURUB.04G086800.1 QURUB.M172800.1 QURUB.07G001700.1 QURUB.07G050300.1 QURUB.M172700.1
19758	glycosinolate biosynthetic process	1.13e-06	6.5e-06	14/572 2.4%	128/25563 0.5%	QURUB.07G051300.1 QURUB.07G001300.1 QURUB.04G086800.1 QURUB.M172700.1 QURUB.04G086700.1 QURUB.01G175900.1 QURUB.07G001900.1 QURUB.M172900.1 QURUB.07G001400.1 QURUB.07G050400.1 QURUB.M172800.1 QURUB.07G001700.1 QURUB.07G050300.1 QURUB.01G176000.1
19761	glucosinolate biosynthetic process	1.13e-06	6.5e-06	14/572 2.4%	128/25563 0.5%	QURUB.07G051300.1 QURUB.07G001300.1 QURUB.04G086800.1 QURUB.M172700.1 QURUB.04G086700.1 QURUB.01G175900.1 QURUB.07G001900.1 QURUB.M172900.1 QURUB.07G001400.1 QURUB.07G050400.1 QURUB.M172800.1 QURUB.07G001700.1 QURUB.07G050300.1 QURUB.01G176000.1
16144	S-glycoside biosynthetic process	1.13e-06	6.5e-06	14/572 2.4%	128/25563 0.5%	QURUB.07G051300.1 QURUB.07G001300.1 QURUB.04G086800.1 QURUB.M172700.1 QURUB.04G086700.1 QURUB.01G175900.1 QURUB.07G001900.1 QURUB.M172900.1 QURUB.07G001400.1 QURUB.07G050400.1 QURUB.M172800.1 QURUB.07G001700.1 QURUB.07G050300.1 QURUB.01G176000.1
32835	glomerulus development	1.22e-06	6.51e-06	4/572 0.6%	5/25563 0.0%	QURUB.11G142600.1 QURUB.11G143800.1 QURUB.11G145200.1 QURUB.11G144800.1
45637	regulation of myeloid cell differentiation	1.22e-06	6.51e-06	4/572 0.6%	5/25563 0.0%	QURUB.11G142600.1 QURUB.11G143800.1 QURUB.11G145200.1 QURUB.11G144800.1
45652	regulation of megakaryocyte differentiation	1.22e-06	6.51e-06	4/572 0.6%	5/25563 0.0%	QURUB.11G142600.1 QURUB.11G143800.1 QURUB.11G145200.1 QURUB.11G144800.1
1503	ossification	1.22e-06	6.51e-06	4/572 0.6%	5/25563 0.0%	QURUB.11G142600.1 QURUB.11G143800.1 QURUB.11G145200.1 QURUB.11G144800.1
1655	urogenital system development	1.22e-06	6.51e-06	4/572 0.6%	5/25563 0.0%	QURUB.11G142600.1 QURUB.11G143800.1 QURUB.11G145200.1 QURUB.11G144800.1
1822	kidney development	1.22e-06	6.51e-06	4/572 0.6%	5/25563 0.0%	QURUB.11G142600.1 QURUB.11G143800.1 QURUB.11G145200.1 QURUB.11G144800.1
51147	regulation of muscle cell differentiation	1.22e-06	6.51e-06	4/572 0.6%	5/25563 0.0%	QURUB.11G142600.1 QURUB.11G143800.1 QURUB.11G145200.1 QURUB.11G144800.1
51153	regulation of striated muscle cell differentiation	1.22e-06	6.51e-06	4/572 0.6%	5/25563 0.0%	QURUB.11G142600.1 QURUB.11G143800.1 QURUB.11G145200.1 QURUB.11G144800.1
72001	renal system development	1.22e-06	6.51e-06	4/572 0.6%	5/25563 0.0%	QURUB.11G142600.1 QURUB.11G143800.1 QURUB.11G145200.1 QURUB.11G144800.1
72006	nephron development	1.22e-06	6.51e-06	4/572 0.6%	5/25563 0.0%	QURUB.11G142600.1 QURUB.11G143800.1 QURUB.11G145200.1 QURUB.11G144800.1
72009	nephron epithelium development	1.22e-06	6.51e-06	4/572 0.6%	5/25563 0.0%	QURUB.11G142600.1 QURUB.11G143800.1 QURUB.11G145200.1 QURUB.11G144800.1
43393	regulation of protein binding	1.22e-06	6.51e-06	4/572 0.6%	5/25563 0.0%	QURUB.11G142600.1 QURUB.11G143800.1 QURUB.11G145200.1 QURUB.11G144800.1
72073	kidney epithelium development	1.22e-06	6.51e-06	4/572 0.6%	5/25563 0.0%	QURUB.11G142600.1 QURUB.11G143800.1 QURUB.11G145200.1 QURUB.11G144800.1
72080	nephron tubule development	1.22e-06	6.51e-06	4/572 0.6%	5/25563 0.0%	QURUB.11G142600.1 QURUB.11G143800.1 QURUB.11G145200.1 QURUB.11G144800.1
2460	adaptive immune response based on somatic recombination of immune receptors built from immunoglobulin superfamily domains	1.22e-06	6.51e-06	4/572 0.6%	5/25563 0.0%	QURUB.11G142600.1 QURUB.11G143800.1 QURUB.11G145200.1 QURUB.11G144800.1
60021	palate development	1.22e-06	6.51e-06	4/572 0.6%	5/25563 0.0%	QURUB.11G142600.1 QURUB.11G143800.1 QURUB.11G145200.1 QURUB.11G144800.1
60025	regulation of synaptic activity	1.22e-06	6.51e-06	4/572 0.6%	5/25563 0.0%	QURUB.11G142600.1 QURUB.11G143800.1 QURUB.11G145200.1 QURUB.11G144800.1
6959	humoral immune response	1.22e-06	6.51e-06	4/572 0.6%	5/25563 0.0%	QURUB.11G142600.1 QURUB.11G143800.1 QURUB.11G145200.1 QURUB.11G144800.1
60348	bone development	1.22e-06	6.51e-06	4/572 0.6%	5/25563 0.0%	QURUB.11G142600.1 QURUB.11G143800.1 QURUB.11G145200.1 QURUB.11G144800.1
3007	heart morphogenesis	1.22e-06	6.51e-06	4/572 0.6%	5/25563 0.0%	QURUB.11G142600.1 QURUB.11G143800.1 QURUB.11G145200.1 QURUB.11G144800.1
3170	heart valve development	1.22e-06	6.51e-06	4/572 0.6%	5/25563 0.0%	QURUB.11G142600.1 QURUB.11G143800.1 QURUB.11G145200.1 QURUB.11G144800.1
3179	heart valve morphogenesis	1.22e-06	6.51e-06	4/572 0.6%	5/25563 0.0%	QURUB.11G142600.1 QURUB.11G143800.1 QURUB.11G145200.1 QURUB.11G144800.1
7521	muscle cell fate determination	1.22e-06	6.51e-06	4/572 0.6%	5/25563 0.0%	QURUB.11G142600.1 QURUB.11G143800.1 QURUB.11G145200.1 QURUB.11G144800.1
60867	fruit abscission	1.22e-06	6.51e-06	4/572 0.6%	5/25563 0.0%	QURUB.11G142600.1 QURUB.11G143800.1 QURUB.11G145200.1 QURUB.11G144800.1
48771	tissue remodeling	1.22e-06	6.51e-06	4/572 0.6%	5/25563 0.0%	QURUB.11G142600.1 QURUB.11G143800.1 QURUB.11G145200.1 QURUB.11G144800.1
34329	cell junction assembly	1.23e-06	6.56e-06	7/572 1.2%	26/25563 0.1%	QURUB.07G100200.1 QURUB.07G100000.1 QURUB.07G102900.1 QURUB.07G103100.1 QURUB.07G103000.1 QURUB.07G102500.1 QURUB.07G103200.1
22890	inorganic cation transmembrane transporter activity	1.27e-06	6.77e-06	33/572 5.7%	583/25563 2.2%	QURUB.11G212000.1 QURUB.11G210800.1 QURUB.09G046600.1 QURUB.11G211200.1 QURUB.06G256800.1 QURUB.06G257000.1 QURUB.12G137700.1 QURUB.11G210200.1 QURUB.12G137600.1 QURUB.06G257200.1 QURUB.12G138400.1 QURUB.11G211000.1 QURUB.06G256600.1 QURUB.M146300.1 QURUB.11G212300.1 QURUB.11G211100.1 QURUB.12G138500.1 QURUB.11G210600.1 QURUB.11G211500.1 QURUB.06G257100.1 QURUB.06G256500.1 QURUB.11G212200.1 QURUB…
8219	cell death	1.32e-06	6.99e-06	33/572 5.7%	584/25563 2.2%	QURUB.10G062400.1 QURUB.10G063700.1 QURUB.05G045100.1 QURUB.04G212800.1 QURUB.10G063200.1 QURUB.05G043900.1 QURUB.04G212700.1 QURUB.11G060500.1 QURUB.05G044300.1 QURUB.10G063100.1 QURUB.04G211800.1 QURUB.10G064700.1 QURUB.07G134300.1 QURUB.05G044200.1 QURUB.05G044600.1 QURUB.10G064300.1 QURUB.05G044000.1 QURUB.10G063500.1 QURUB.10G064800.1 QURUB.05G044900.1 QURUB.07G134200.1 QURUB.05G044100.1 QUR…
16265	death	1.32e-06	6.99e-06	33/572 5.7%	584/25563 2.2%	QURUB.10G062400.1 QURUB.10G063700.1 QURUB.05G045100.1 QURUB.04G212800.1 QURUB.10G063200.1 QURUB.05G043900.1 QURUB.04G212700.1 QURUB.11G060500.1 QURUB.05G044300.1 QURUB.10G063100.1 QURUB.04G211800.1 QURUB.10G064700.1 QURUB.07G134300.1 QURUB.05G044200.1 QURUB.05G044600.1 QURUB.10G064300.1 QURUB.05G044000.1 QURUB.10G063500.1 QURUB.10G064800.1 QURUB.05G044900.1 QURUB.07G134200.1 QURUB.05G044100.1 QUR…
30001	metal ion transport	1.49e-06	7.83e-06	34/572 5.9%	615/25563 2.4%	QURUB.11G212000.1 QURUB.11G210800.1 QURUB.09G046600.1 QURUB.11G211200.1 QURUB.06G256800.1 QURUB.06G257000.1 QURUB.12G137700.1 QURUB.11G006200.1 QURUB.11G210200.1 QURUB.12G137600.1 QURUB.06G257200.1 QURUB.12G138400.1 QURUB.11G211000.1 QURUB.06G256600.1 QURUB.M146300.1 QURUB.11G212300.1 QURUB.11G211100.1 QURUB.12G138500.1 QURUB.11G210600.1 QURUB.11G006100.1 QURUB.11G211500.1 QURUB.06G257100.1 QURUB…
911	cytokinesis by cell plate formation	1.49e-06	7.83e-06	10/572 1.7%	64/25563 0.2%	QURUB.06G215100.1 QURUB.06G214500.1 QURUB.06G214400.1 QURUB.06G103200.1 QURUB.06G215200.1 QURUB.06G214300.1 QURUB.06G214900.1 QURUB.06G214600.1 QURUB.06G214700.1 QURUB.06G214800.1
7160	cell-matrix adhesion	2.13e-06	1.12e-05	7/572 1.2%	28/25563 0.1%	QURUB.07G100200.1 QURUB.07G100000.1 QURUB.07G102900.1 QURUB.07G103100.1 QURUB.07G103000.1 QURUB.07G102500.1 QURUB.07G103200.1
7611	learning or memory	2.28e-06	1.19e-05	5/572 0.8%	11/25563 0.0%	QURUB.11G142600.1 QURUB.11G143800.1 QURUB.11G145200.1 QURUB.09G190200.1 QURUB.11G144800.1
15020	glucuronosyltransferase activity	2.44e-06	1.27e-05	9/572 1.5%	53/25563 0.2%	QURUB.12G001500.1 QURUB.M142100.1 QURUB.M142300.1 QURUB.12G001700.1 QURUB.04G263200.1 QURUB.02G324700.1 QURUB.M194600.1 QURUB.12G001600.1 QURUB.M194800.1
9615	response to virus	2.59e-06	1.34e-05	18/572 3.1%	220/25563 0.8%	QURUB.08G257400.1 QURUB.08G258000.1 QURUB.01G059400.1 QURUB.01G059700.1 QURUB.03G121200.1 QURUB.09G146000.1 QURUB.03G120800.1 QURUB.09G156600.1 QURUB.08G204100.1 QURUB.08G259700.1 QURUB.01G059300.1 QURUB.09G143900.1 QURUB.M153000.1 QURUB.03G121100.1 QURUB.02G386500.1 QURUB.09G141600.1 QURUB.08G259400.1 QURUB.08G259600.1
6796	phosphate metabolic process	2.66e-06	1.38e-05	143/572 25.0%	4459/25563 17.4%	QURUB.04G223300.1 QURUB.04G212800.1 QURUB.02G022200.1 QURUB.06G257000.1 QURUB.11G060500.1 QURUB.06G125200.1 QURUB.10G063100.1 QURUB.04G211800.1 QURUB.06G257200.1 QURUB.01G059300.1 QURUB.05G044200.1 QURUB.09G185500.1 QURUB.03G004900.1 QURUB.02G021200.1 QURUB.08G044500.1 QURUB.10G064300.1 QURUB.05G044000.1 QURUB.10G063500.1 QURUB.01G059700.1 QURUB.10G064800.1 QURUB.03G005200.1 QURUB.05G044900.1 QUR…
45229	external encapsulating structure organization	3.05e-06	1.58e-05	25/572 4.3%	391/25563 1.5%	QURUB.07G051300.1 QURUB.02G402200.1 QURUB.07G001300.1 QURUB.M172700.1 QURUB.02G402700.1 QURUB.05G218800.1 QURUB.M172900.1 QURUB.02G402100.1 QURUB.11G198500.1 QURUB.07G050400.1 QURUB.M172800.1 QURUB.07G001700.1 QURUB.07G050300.1 QURUB.02G402600.1 QURUB.04G086800.1 QURUB.02G403300.1 QURUB.02G402500.1 QURUB.02G402900.1 QURUB.02G402800.1 QURUB.04G086700.1 QURUB.07G001900.1 QURUB.02G402300.1 QURUB.07G…
19757	glycosinolate metabolic process	3.09e-06	1.59e-05	15/572 2.6%	159/25563 0.6%	QURUB.07G051300.1 QURUB.10G004800.1 QURUB.07G001300.1 QURUB.04G086800.1 QURUB.M172700.1 QURUB.04G086700.1 QURUB.01G175900.1 QURUB.07G001900.1 QURUB.M172900.1 QURUB.07G001400.1 QURUB.07G050400.1 QURUB.M172800.1 QURUB.07G001700.1 QURUB.07G050300.1 QURUB.01G176000.1
19760	glucosinolate metabolic process	3.09e-06	1.59e-05	15/572 2.6%	159/25563 0.6%	QURUB.07G051300.1 QURUB.10G004800.1 QURUB.07G001300.1 QURUB.04G086800.1 QURUB.M172700.1 QURUB.04G086700.1 QURUB.01G175900.1 QURUB.07G001900.1 QURUB.M172900.1 QURUB.07G001400.1 QURUB.07G050400.1 QURUB.M172800.1 QURUB.07G001700.1 QURUB.07G050300.1 QURUB.01G176000.1
16143	S-glycoside metabolic process	3.09e-06	1.59e-05	15/572 2.6%	159/25563 0.6%	QURUB.07G051300.1 QURUB.10G004800.1 QURUB.07G001300.1 QURUB.04G086800.1 QURUB.M172700.1 QURUB.04G086700.1 QURUB.01G175900.1 QURUB.07G001900.1 QURUB.M172900.1 QURUB.07G001400.1 QURUB.07G050400.1 QURUB.M172800.1 QURUB.07G001700.1 QURUB.07G050300.1 QURUB.01G176000.1
70085	glycosylation	3.31e-06	1.69e-05	14/572 2.4%	140/25563 0.5%	QURUB.06G215100.1 QURUB.06G214500.1 QURUB.07G005300.1 QURUB.06G103200.1 QURUB.06G214600.1 QURUB.03G231200.1 QURUB.06G214800.1 QURUB.06G214400.1 QURUB.06G215200.1 QURUB.07G005400.1 QURUB.06G214300.1 QURUB.06G214900.1 QURUB.06G214700.1 QURUB.10G153300.1
9739	response to gibberellin stimulus	3.34e-06	1.7e-05	17/572 2.9%	202/25563 0.7%	QURUB.05G256100.1 QURUB.11G142600.1 QURUB.02G402200.1 QURUB.02G403300.1 QURUB.M200300.1 QURUB.02G402500.1 QURUB.02G402900.1 QURUB.02G402700.1 QURUB.02G402800.1 QURUB.11G143800.1 QURUB.02G402300.1 QURUB.05G255900.1 QURUB.02G402100.1 QURUB.11G145200.1 QURUB.11G144800.1 QURUB.02G402400.1 QURUB.02G402600.1
45216	cell-cell junction organization	3.52e-06	1.76e-05	7/572 1.2%	30/25563 0.1%	QURUB.07G100200.1 QURUB.07G100000.1 QURUB.07G102900.1 QURUB.07G103100.1 QURUB.07G103000.1 QURUB.07G102500.1 QURUB.07G103200.1
34330	cell junction organization	3.52e-06	1.76e-05	7/572 1.2%	30/25563 0.1%	QURUB.07G100200.1 QURUB.07G100000.1 QURUB.07G102900.1 QURUB.07G103100.1 QURUB.07G103000.1 QURUB.07G102500.1 QURUB.07G103200.1
31589	cell-substrate adhesion	3.52e-06	1.76e-05	7/572 1.2%	30/25563 0.1%	QURUB.07G100200.1 QURUB.07G100000.1 QURUB.07G102900.1 QURUB.07G103100.1 QURUB.07G103000.1 QURUB.07G102500.1 QURUB.07G103200.1
50803	regulation of synapse structure and activity	3.59e-06	1.76e-05	4/572 0.6%	6/25563 0.0%	QURUB.11G142600.1 QURUB.11G143800.1 QURUB.11G145200.1 QURUB.11G144800.1
51099	positive regulation of binding	3.59e-06	1.76e-05	4/572 0.6%	6/25563 0.0%	QURUB.11G142600.1 QURUB.11G143800.1 QURUB.11G145200.1 QURUB.11G144800.1
10220	positive regulation of vernalization response	3.59e-06	1.76e-05	4/572 0.6%	6/25563 0.0%	QURUB.11G142600.1 QURUB.11G143800.1 QURUB.11G145200.1 QURUB.11G144800.1
14706	striated muscle tissue development	3.59e-06	1.76e-05	4/572 0.6%	6/25563 0.0%	QURUB.11G142600.1 QURUB.11G143800.1 QURUB.11G145200.1 QURUB.11G144800.1
43523	regulation of neuron apoptosis	3.59e-06	1.76e-05	4/572 0.6%	6/25563 0.0%	QURUB.11G142600.1 QURUB.11G143800.1 QURUB.11G145200.1 QURUB.11G144800.1
2573	myeloid leukocyte differentiation	3.59e-06	1.76e-05	4/572 0.6%	6/25563 0.0%	QURUB.11G142600.1 QURUB.11G143800.1 QURUB.11G145200.1 QURUB.11G144800.1
10922	positive regulation of phosphatase activity	3.59e-06	1.76e-05	4/572 0.6%	6/25563 0.0%	QURUB.11G142600.1 QURUB.11G143800.1 QURUB.11G145200.1 QURUB.11G144800.1
60537	muscle tissue development	3.59e-06	1.76e-05	4/572 0.6%	6/25563 0.0%	QURUB.11G142600.1 QURUB.11G143800.1 QURUB.11G145200.1 QURUB.11G144800.1
60538	skeletal muscle organ development	3.59e-06	1.76e-05	4/572 0.6%	6/25563 0.0%	QURUB.11G142600.1 QURUB.11G143800.1 QURUB.11G145200.1 QURUB.11G144800.1
7519	skeletal muscle tissue development	3.59e-06	1.76e-05	4/572 0.6%	6/25563 0.0%	QURUB.11G142600.1 QURUB.11G143800.1 QURUB.11G145200.1 QURUB.11G144800.1
48634	regulation of muscle organ development	3.59e-06	1.76e-05	4/572 0.6%	6/25563 0.0%	QURUB.11G142600.1 QURUB.11G143800.1 QURUB.11G145200.1 QURUB.11G144800.1
16202	regulation of striated muscle tissue development	3.59e-06	1.76e-05	4/572 0.6%	6/25563 0.0%	QURUB.11G142600.1 QURUB.11G143800.1 QURUB.11G145200.1 QURUB.11G144800.1
6793	phosphorus metabolic process	3.75e-06	1.84e-05	143/572 25.0%	4487/25563 17.5%	QURUB.04G223300.1 QURUB.04G212800.1 QURUB.02G022200.1 QURUB.06G257000.1 QURUB.11G060500.1 QURUB.06G125200.1 QURUB.10G063100.1 QURUB.04G211800.1 QURUB.06G257200.1 QURUB.01G059300.1 QURUB.05G044200.1 QURUB.09G185500.1 QURUB.03G004900.1 QURUB.02G021200.1 QURUB.08G044500.1 QURUB.10G064300.1 QURUB.05G044000.1 QURUB.10G063500.1 QURUB.01G059700.1 QURUB.10G064800.1 QURUB.03G005200.1 QURUB.05G044900.1 QUR…
9625	response to insect	4.14e-06	2.02e-05	12/572 2.0%	105/25563 0.4%	QURUB.04G086700.1 QURUB.07G051300.1 QURUB.07G001900.1 QURUB.M172900.1 QURUB.07G001300.1 QURUB.07G001400.1 QURUB.07G050400.1 QURUB.04G086800.1 QURUB.M172800.1 QURUB.07G001700.1 QURUB.07G050300.1 QURUB.M172700.1
42537	benzene and derivative metabolic process	4.49e-06	2.19e-05	10/572 1.7%	72/25563 0.2%	QURUB.06G215100.1 QURUB.06G214500.1 QURUB.06G214400.1 QURUB.06G103200.1 QURUB.06G215200.1 QURUB.06G214300.1 QURUB.06G214900.1 QURUB.06G214600.1 QURUB.06G214700.1 QURUB.06G214800.1
6954	inflammatory response	4.98e-06	2.42e-05	6/572 1.0%	21/25563 0.0%	QURUB.01G176100.1 QURUB.10G042600.1 QURUB.09G222900.1 QURUB.09G223200.1 QURUB.10G225800.1 QURUB.05G265300.1
9636	response to toxin	5.13e-06	2.48e-05	19/572 3.3%	254/25563 0.9%	QURUB.06G215100.1 QURUB.06G214500.1 QURUB.11G142600.1 QURUB.06G103200.1 QURUB.03G225000.1 QURUB.03G225100.1 QURUB.03G224900.1 QURUB.03G120800.1 QURUB.06G214600.1 QURUB.06G214800.1 QURUB.11G143800.1 QURUB.06G214400.1 QURUB.11G145200.1 QURUB.06G215200.1 QURUB.06G214300.1 QURUB.06G214900.1 QURUB.11G144800.1 QURUB.03G224800.1 QURUB.06G214700.1
9409	response to cold	5.43e-06	2.62e-05	33/572 5.7%	624/25563 2.4%	QURUB.03G002900.1 QURUB.02G402200.1 QURUB.08G257400.1 QURUB.01G059400.1 QURUB.03G239400.1 QURUB.02G402700.1 QURUB.03G028400.1 QURUB.01G059300.1 QURUB.05G218800.1 QURUB.02G402100.1 QURUB.M153000.1 QURUB.03G239700.1 QURUB.03G002800.1 QURUB.08G259600.1 QURUB.03G028700.1 QURUB.02G402600.1 QURUB.03G028300.1 QURUB.07G195200.1 QURUB.03G003000.1 QURUB.08G258000.1 QURUB.01G059700.1 QURUB.03G239600.1 QURUB…
4553	hydrolase activity, hydrolyzing O-glycosyl compounds	5.85e-06	2.82e-05	38/572 6.6%	773/25563 3.0%	QURUB.05G007400.1 QURUB.02G402200.1 QURUB.12G146100.1 QURUB.06G144000.1 QURUB.12G124500.1 QURUB.05G007500.1 QURUB.10G005600.1 QURUB.01G082800.1 QURUB.02G402700.1 QURUB.09G060900.1 QURUB.05G218800.1 QURUB.09G061200.1 QURUB.03G138100.1 QURUB.02G402100.1 QURUB.11G198500.1 QURUB.09G060800.1 QURUB.02G402600.1 QURUB.07G138400.1 QURUB.04G012500.1 QURUB.09G061100.1 QURUB.04G164200.1 QURUB.02G403300.1 QUR…
22610	biological adhesion	6.22e-06	2.98e-05	8/572 1.3%	45/25563 0.1%	QURUB.11G005300.1 QURUB.07G100200.1 QURUB.07G100000.1 QURUB.07G102900.1 QURUB.07G103100.1 QURUB.07G103000.1 QURUB.07G102500.1 QURUB.07G103200.1
7155	cell adhesion	6.22e-06	2.98e-05	8/572 1.3%	45/25563 0.1%	QURUB.11G005300.1 QURUB.07G100200.1 QURUB.07G100000.1 QURUB.07G102900.1 QURUB.07G103100.1 QURUB.07G103000.1 QURUB.07G102500.1 QURUB.07G103200.1
16798	hydrolase activity, acting on glycosyl bonds	7.35e-06	3.51e-05	39/572 6.8%	811/25563 3.1%	QURUB.05G007400.1 QURUB.02G402200.1 QURUB.12G146100.1 QURUB.06G144000.1 QURUB.12G124500.1 QURUB.05G007500.1 QURUB.10G005600.1 QURUB.01G082800.1 QURUB.02G402700.1 QURUB.09G060900.1 QURUB.05G218800.1 QURUB.09G061200.1 QURUB.03G138100.1 QURUB.02G402100.1 QURUB.11G198500.1 QURUB.09G224500.1 QURUB.09G060800.1 QURUB.02G402600.1 QURUB.07G138400.1 QURUB.04G012500.1 QURUB.09G061100.1 QURUB.04G164200.1 QUR…
10118	stomatal movement	7.38e-06	3.52e-05	10/572 1.7%	76/25563 0.2%	QURUB.08G259700.1 QURUB.01G059300.1 QURUB.08G257400.1 QURUB.08G258000.1 QURUB.01G059400.1 QURUB.01G059700.1 QURUB.M153000.1 QURUB.08G259400.1 QURUB.08G259600.1 QURUB.08G204100.1
9644	response to high light intensity	7.43e-06	3.54e-05	14/572 2.4%	150/25563 0.5%	QURUB.08G257400.1 QURUB.08G258000.1 QURUB.01G059400.1 QURUB.01G059700.1 QURUB.03G028600.1 QURUB.08G204100.1 QURUB.03G028400.1 QURUB.08G259700.1 QURUB.01G059300.1 QURUB.M153000.1 QURUB.08G259400.1 QURUB.08G259600.1 QURUB.03G028700.1 QURUB.03G028300.1
50832	defense response to fungus	8.19e-06	3.83e-05	31/572 5.4%	579/25563 2.2%	QURUB.07G051300.1 QURUB.08G257400.1 QURUB.01G059400.1 QURUB.07G001300.1 QURUB.01G176800.1 QURUB.09G146000.1 QURUB.M172700.1 QURUB.01G059300.1 QURUB.05G218800.1 QURUB.M172900.1 QURUB.09G143900.1 QURUB.M153000.1 QURUB.07G050400.1 QURUB.M172800.1 QURUB.07G001700.1 QURUB.07G050300.1 QURUB.08G259600.1 QURUB.08G258000.1 QURUB.01G059700.1 QURUB.04G086800.1 QURUB.03G120800.1 QURUB.09G156600.1 QURUB.08G20…
60	protein import into nucleus, translocation	8.23e-06	3.83e-05	4/572 0.6%	7/25563 0.0%	QURUB.11G142600.1 QURUB.11G143800.1 QURUB.11G145200.1 QURUB.11G144800.1
45664	regulation of neuron differentiation	8.23e-06	3.83e-05	4/572 0.6%	7/25563 0.0%	QURUB.11G142600.1 QURUB.11G143800.1 QURUB.11G145200.1 QURUB.11G144800.1
42693	muscle cell fate commitment	8.23e-06	3.83e-05	4/572 0.6%	7/25563 0.0%	QURUB.11G142600.1 QURUB.11G143800.1 QURUB.11G145200.1 QURUB.11G144800.1
10219	regulation of vernalization response	8.23e-06	3.83e-05	4/572 0.6%	7/25563 0.0%	QURUB.11G142600.1 QURUB.11G143800.1 QURUB.11G145200.1 QURUB.11G144800.1
35050	embryonic heart tube development	8.23e-06	3.83e-05	4/572 0.6%	7/25563 0.0%	QURUB.11G142600.1 QURUB.11G143800.1 QURUB.11G145200.1 QURUB.11G144800.1
60562	epithelial tube morphogenesis	8.23e-06	3.83e-05	4/572 0.6%	7/25563 0.0%	QURUB.11G142600.1 QURUB.11G143800.1 QURUB.11G145200.1 QURUB.11G144800.1
60860	regulation of floral organ abscission	8.23e-06	3.83e-05	4/572 0.6%	7/25563 0.0%	QURUB.11G142600.1 QURUB.11G143800.1 QURUB.11G145200.1 QURUB.11G144800.1
60862	negative regulation of floral organ abscission	8.23e-06	3.83e-05	4/572 0.6%	7/25563 0.0%	QURUB.11G142600.1 QURUB.11G143800.1 QURUB.11G145200.1 QURUB.11G144800.1
33205	cell cycle cytokinesis	8.31e-06	3.86e-05	10/572 1.7%	77/25563 0.3%	QURUB.06G215100.1 QURUB.06G214500.1 QURUB.06G214400.1 QURUB.06G103200.1 QURUB.06G215200.1 QURUB.06G214300.1 QURUB.06G214900.1 QURUB.06G214600.1 QURUB.06G214700.1 QURUB.06G214800.1
51668	localization within membrane	9.34e-06	4.32e-05	5/572 0.8%	14/25563 0.0%	QURUB.11G142600.1 QURUB.11G143800.1 QURUB.11G145200.1 QURUB.11G144800.1 QURUB.03G120800.1
16757	transferase activity, transferring glycosyl groups	9.56e-06	4.41e-05	43/572 7.5%	944/25563 3.6%	QURUB.06G215100.1 QURUB.02G402200.1 QURUB.M142100.1 QURUB.06G103200.1 QURUB.04G263200.1 QURUB.12G001600.1 QURUB.03G231200.1 QURUB.M194800.1 QURUB.06G214800.1 QURUB.02G402700.1 QURUB.03G028400.1 QURUB.12G001500.1 QURUB.02G402100.1 QURUB.11G198500.1 QURUB.M142300.1 QURUB.06G215200.1 QURUB.10G230000.1 QURUB.08G032700.1 QURUB.02G324700.1 QURUB.06G214300.1 QURUB.03G028700.1 QURUB.02G402600.1 QURUB.M13…
4650	polygalacturonase activity	1.03e-05	4.74e-05	13/572 2.2%	134/25563 0.5%	QURUB.12G146100.1 QURUB.09G061100.1 QURUB.04G164200.1 QURUB.10G006200.1 QURUB.06G144000.1 QURUB.10G005400.1 QURUB.10G005600.1 QURUB.09G060900.1 QURUB.05G218800.1 QURUB.09G061200.1 QURUB.09G061000.1 QURUB.10G006100.1 QURUB.09G060800.1
42964	thioredoxin biosynthetic process	1.11e-05	5.12e-05	3/572 0.5%	3/25563 0.0%	QURUB.03G071800.1 QURUB.08G216900.1 QURUB.03G072200.1
42434	indole derivative metabolic process	1.17e-05	5.35e-05	12/572 2.0%	116/25563 0.4%	QURUB.04G086700.1 QURUB.07G051300.1 QURUB.07G001900.1 QURUB.M172900.1 QURUB.07G001300.1 QURUB.07G001400.1 QURUB.07G050400.1 QURUB.04G086800.1 QURUB.M172800.1 QURUB.07G001700.1 QURUB.07G050300.1 QURUB.M172700.1
51049	regulation of transport	1.32e-05	6.06e-05	20/572 3.4%	296/25563 1.1%	QURUB.11G212000.1 QURUB.11G210800.1 QURUB.11G212200.1 QURUB.09G046600.1 QURUB.11G211200.1 QURUB.07G134200.1 QURUB.11G211800.1 QURUB.11G210200.1 QURUB.09G046700.1 QURUB.11G212100.1 QURUB.11G211300.1 QURUB.11G211000.1 QURUB.07G134500.1 QURUB.M146300.1 QURUB.11G212300.1 QURUB.07G134300.1 QURUB.11G211100.1 QURUB.11G210600.1 QURUB.11G211500.1 QURUB.11G210400.1
16787	hydrolase activity	1.33e-05	6.08e-05	164/572 28.6%	5429/25563 21.2%	QURUB.08G263800.1 QURUB.08G149400.1 QURUB.04G212800.1 QURUB.04G242800.1 QURUB.03G062600.1 QURUB.06G257000.1 QURUB.06G144000.1 QURUB.12G124500.1 QURUB.09G226100.1 QURUB.11G060500.1 QURUB.03G072300.1 QURUB.10G005600.1 QURUB.01G082800.1 QURUB.10G063100.1 QURUB.04G248000.1 QURUB.04G211800.1 QURUB.06G257200.1 QURUB.01G059300.1 QURUB.09G167700.1 QURUB.03G027800.1 QURUB.02G386500.1 QURUB.05G044200.1 QUR…
30099	myeloid cell differentiation	1.62e-05	7.31e-05	4/572 0.6%	8/25563 0.0%	QURUB.11G142600.1 QURUB.11G143800.1 QURUB.11G145200.1 QURUB.11G144800.1
1501	skeletal system development	1.62e-05	7.31e-05	4/572 0.6%	8/25563 0.0%	QURUB.11G142600.1 QURUB.11G143800.1 QURUB.11G145200.1 QURUB.11G144800.1
50767	regulation of neurogenesis	1.62e-05	7.31e-05	4/572 0.6%	8/25563 0.0%	QURUB.11G142600.1 QURUB.11G143800.1 QURUB.11G145200.1 QURUB.11G144800.1
7507	heart development	1.62e-05	7.31e-05	4/572 0.6%	8/25563 0.0%	QURUB.11G142600.1 QURUB.11G143800.1 QURUB.11G145200.1 QURUB.11G144800.1
50403	trans-zeatin O-beta-D-glucosyltransferase activity	1.78e-05	8.03e-05	9/572 1.5%	67/25563 0.2%	QURUB.12G001500.1 QURUB.M142100.1 QURUB.M142300.1 QURUB.12G001700.1 QURUB.04G263200.1 QURUB.02G324700.1 QURUB.M194600.1 QURUB.12G001600.1 QURUB.M194800.1
71669	plant-type cell wall organization or biogenesis	1.82e-05	8.18e-05	23/572 4.0%	380/25563 1.4%	QURUB.05G256100.1 QURUB.06G215100.1 QURUB.06G214500.1 QURUB.02G402200.1 QURUB.06G103200.1 QURUB.02G403300.1 QURUB.M200300.1 QURUB.02G402500.1 QURUB.06G214600.1 QURUB.02G402900.1 QURUB.06G214800.1 QURUB.02G402700.1 QURUB.02G402800.1 QURUB.06G214400.1 QURUB.02G402300.1 QURUB.05G255900.1 QURUB.02G402100.1 QURUB.06G215200.1 QURUB.06G214300.1 QURUB.06G214900.1 QURUB.02G402400.1 QURUB.02G402600.1 QURUB…
71216	cellular response to biotic stimulus	1.89e-05	8.5e-05	8/572 1.3%	52/25563 0.2%	QURUB.11G142600.1 QURUB.08G257400.1 QURUB.11G143800.1 QURUB.08G258000.1 QURUB.11G145200.1 QURUB.M153000.1 QURUB.02G386500.1 QURUB.11G144800.1
279	M phase	2.25e-05	0.000101	19/572 3.3%	282/25563 1.1%	QURUB.06G215100.1 QURUB.06G214500.1 QURUB.06G103200.1 QURUB.04G212800.1 QURUB.04G212700.1 QURUB.07G125800.1 QURUB.03G120800.1 QURUB.06G214600.1 QURUB.06G214800.1 QURUB.04G211800.1 QURUB.04G164600.1 QURUB.06G214400.1 QURUB.06G215200.1 QURUB.07G125300.1 QURUB.06G214300.1 QURUB.06G214900.1 QURUB.10G159800.1 QURUB.04G201200.1 QURUB.06G214700.1
9741	response to brassinosteroid stimulus	2.7e-05	0.00012	14/572 2.4%	168/25563 0.6%	QURUB.11G142600.1 QURUB.02G402200.1 QURUB.02G403300.1 QURUB.02G402500.1 QURUB.02G402900.1 QURUB.02G402700.1 QURUB.02G402800.1 QURUB.11G143800.1 QURUB.02G402300.1 QURUB.02G402100.1 QURUB.11G145200.1 QURUB.11G144800.1 QURUB.02G402400.1 QURUB.02G402600.1
51336	regulation of hydrolase activity	2.7e-05	0.00012	14/572 2.4%	168/25563 0.6%	QURUB.09G051400.1 QURUB.11G142600.1 QURUB.01G176800.1 QURUB.09G051600.1 QURUB.03G231200.1 QURUB.04G006700.1 QURUB.11G143800.1 QURUB.09G051500.1 QURUB.11G145200.1 QURUB.09G051700.1 QURUB.09G051300.1 QURUB.11G144800.1 QURUB.10G153300.1 QURUB.07G212900.1
9416	response to light stimulus	2.83e-05	0.000122	42/572 7.3%	956/25563 3.7%	QURUB.08G257400.1 QURUB.01G059400.1 QURUB.03G056700.1 QURUB.10G101700.1 QURUB.03G028400.1 QURUB.03G246900.1 QURUB.03G054500.1 QURUB.01G059300.1 QURUB.01G215600.1 QURUB.03G055300.1 QURUB.05G218800.1 QURUB.11G238700.1 QURUB.09G202800.1 QURUB.M153000.1 QURUB.03G051800.1 QURUB.02G032300.1 QURUB.03G247300.1 QURUB.08G259600.1 QURUB.03G028700.1 QURUB.03G028300.1 QURUB.03G064200.1 QURUB.07G030800.1 QURUB…
71466	cellular response to xenobiotic stimulus	2.85e-05	0.000122	11/572 1.9%	107/25563 0.4%	QURUB.06G215100.1 QURUB.06G214500.1 QURUB.06G214400.1 QURUB.06G103200.1 QURUB.06G215200.1 QURUB.09G190200.1 QURUB.06G214300.1 QURUB.06G214900.1 QURUB.06G214600.1 QURUB.06G214700.1 QURUB.06G214800.1
6805	xenobiotic metabolic process	2.85e-05	0.000122	11/572 1.9%	107/25563 0.4%	QURUB.06G215100.1 QURUB.06G214500.1 QURUB.06G214400.1 QURUB.06G103200.1 QURUB.06G215200.1 QURUB.09G190200.1 QURUB.06G214300.1 QURUB.06G214900.1 QURUB.06G214600.1 QURUB.06G214700.1 QURUB.06G214800.1
32944	regulation of mononuclear cell proliferation	2.86e-05	0.000122	4/572 0.6%	9/25563 0.0%	QURUB.11G142600.1 QURUB.11G143800.1 QURUB.11G145200.1 QURUB.11G144800.1
32946	positive regulation of mononuclear cell proliferation	2.86e-05	0.000122	4/572 0.6%	9/25563 0.0%	QURUB.11G142600.1 QURUB.11G143800.1 QURUB.11G145200.1 QURUB.11G144800.1
70663	regulation of leukocyte proliferation	2.86e-05	0.000122	4/572 0.6%	9/25563 0.0%	QURUB.11G142600.1 QURUB.11G143800.1 QURUB.11G145200.1 QURUB.11G144800.1
70665	positive regulation of leukocyte proliferation	2.86e-05	0.000122	4/572 0.6%	9/25563 0.0%	QURUB.11G142600.1 QURUB.11G143800.1 QURUB.11G145200.1 QURUB.11G144800.1
50670	regulation of lymphocyte proliferation	2.86e-05	0.000122	4/572 0.6%	9/25563 0.0%	QURUB.11G142600.1 QURUB.11G143800.1 QURUB.11G145200.1 QURUB.11G144800.1
50671	positive regulation of lymphocyte proliferation	2.86e-05	0.000122	4/572 0.6%	9/25563 0.0%	QURUB.11G142600.1 QURUB.11G143800.1 QURUB.11G145200.1 QURUB.11G144800.1
50851	antigen receptor-mediated signaling pathway	2.86e-05	0.000122	4/572 0.6%	9/25563 0.0%	QURUB.11G142600.1 QURUB.11G143800.1 QURUB.11G145200.1 QURUB.11G144800.1
50853	B cell receptor signaling pathway	2.86e-05	0.000122	4/572 0.6%	9/25563 0.0%	QURUB.11G142600.1 QURUB.11G143800.1 QURUB.11G145200.1 QURUB.11G144800.1
50864	regulation of B cell activation	2.86e-05	0.000122	4/572 0.6%	9/25563 0.0%	QURUB.11G142600.1 QURUB.11G143800.1 QURUB.11G145200.1 QURUB.11G144800.1
50871	positive regulation of B cell activation	2.86e-05	0.000122	4/572 0.6%	9/25563 0.0%	QURUB.11G142600.1 QURUB.11G143800.1 QURUB.11G145200.1 QURUB.11G144800.1
35239	tube morphogenesis	2.86e-05	0.000122	4/572 0.6%	9/25563 0.0%	QURUB.11G142600.1 QURUB.11G143800.1 QURUB.11G145200.1 QURUB.11G144800.1
51787	misfolded protein binding	2.86e-05	0.000122	4/572 0.6%	9/25563 0.0%	QURUB.08G257400.1 QURUB.08G258000.1 QURUB.M153000.1 QURUB.02G386500.1
51960	regulation of nervous system development	2.86e-05	0.000122	4/572 0.6%	9/25563 0.0%	QURUB.11G142600.1 QURUB.11G143800.1 QURUB.11G145200.1 QURUB.11G144800.1
48577	negative regulation of short-day photoperiodism, flowering	2.86e-05	0.000122	4/572 0.6%	9/25563 0.0%	QURUB.11G142600.1 QURUB.11G143800.1 QURUB.11G145200.1 QURUB.11G144800.1
48872	homeostasis of number of cells	2.86e-05	0.000122	4/572 0.6%	9/25563 0.0%	QURUB.11G142600.1 QURUB.11G143800.1 QURUB.11G145200.1 QURUB.11G144800.1
50502	cis-zeatin O-beta-D-glucosyltransferase activity	2.86e-05	0.000122	9/572 1.5%	71/25563 0.2%	QURUB.12G001500.1 QURUB.M142100.1 QURUB.M142300.1 QURUB.12G001700.1 QURUB.04G263200.1 QURUB.02G324700.1 QURUB.M194600.1 QURUB.12G001600.1 QURUB.M194800.1
22403	cell cycle phase	3.47e-05	0.000148	19/572 3.3%	291/25563 1.1%	QURUB.06G215100.1 QURUB.06G214500.1 QURUB.06G103200.1 QURUB.04G212800.1 QURUB.04G212700.1 QURUB.07G125800.1 QURUB.03G120800.1 QURUB.06G214600.1 QURUB.06G214800.1 QURUB.04G211800.1 QURUB.04G164600.1 QURUB.06G214400.1 QURUB.06G215200.1 QURUB.07G125300.1 QURUB.06G214300.1 QURUB.06G214900.1 QURUB.10G159800.1 QURUB.04G201200.1 QURUB.06G214700.1
9396	folic acid and derivative biosynthetic process	3.7e-05	0.000157	7/572 1.2%	42/25563 0.1%	QURUB.10G172700.1 QURUB.10G173400.1 QURUB.10G172800.1 QURUB.10G172900.1 QURUB.10G173500.1 QURUB.10G173300.1 QURUB.10G173200.1
6979	response to oxidative stress	3.76e-05	0.00016	42/572 7.3%	968/25563 3.7%	QURUB.10G062400.1 QURUB.08G257400.1 QURUB.10G063700.1 QURUB.01G059400.1 QURUB.05G045100.1 QURUB.10G063200.1 QURUB.05G043900.1 QURUB.11G060500.1 QURUB.05G044300.1 QURUB.03G028400.1 QURUB.10G063100.1 QURUB.01G059300.1 QURUB.M153000.1 QURUB.10G064700.1 QURUB.03G072200.1 QURUB.05G044200.1 QURUB.08G259600.1 QURUB.03G028700.1 QURUB.05G044600.1 QURUB.03G028300.1 QURUB.10G064300.1 QURUB.03G071800.1 QURUB…
32879	regulation of localization	4.22e-05	0.000178	20/572 3.4%	321/25563 1.2%	QURUB.11G212000.1 QURUB.11G210800.1 QURUB.11G212200.1 QURUB.09G046600.1 QURUB.11G211200.1 QURUB.07G134200.1 QURUB.11G211800.1 QURUB.11G210200.1 QURUB.09G046700.1 QURUB.11G212100.1 QURUB.11G211300.1 QURUB.11G211000.1 QURUB.07G134500.1 QURUB.M146300.1 QURUB.11G212300.1 QURUB.07G134300.1 QURUB.11G211100.1 QURUB.11G210600.1 QURUB.11G211500.1 QURUB.11G210400.1
185	activation of MAPKKK activity	4.38e-05	0.000181	3/572 0.5%	4/25563 0.0%	QURUB.04G211800.1 QURUB.04G212800.1 QURUB.04G212700.1
746	conjugation	4.38e-05	0.000181	3/572 0.5%	4/25563 0.0%	QURUB.04G211800.1 QURUB.04G212800.1 QURUB.04G212700.1
747	conjugation with cellular fusion	4.38e-05	0.000181	3/572 0.5%	4/25563 0.0%	QURUB.04G211800.1 QURUB.04G212800.1 QURUB.04G212700.1
71406	cellular response to methylmercury	4.38e-05	0.000181	3/572 0.5%	4/25563 0.0%	QURUB.04G211800.1 QURUB.04G212800.1 QURUB.04G212700.1
31035	myosin filament disassembly	4.38e-05	0.000181	3/572 0.5%	4/25563 0.0%	QURUB.04G211800.1 QURUB.04G212800.1 QURUB.04G212700.1
31037	myosin II filament disassembly	4.38e-05	0.000181	3/572 0.5%	4/25563 0.0%	QURUB.04G211800.1 QURUB.04G212800.1 QURUB.04G212700.1
31038	myosin II filament assembly or disassembly	4.38e-05	0.000181	3/572 0.5%	4/25563 0.0%	QURUB.04G211800.1 QURUB.04G212800.1 QURUB.04G212700.1
51597	response to methylmercury	4.38e-05	0.000181	3/572 0.5%	4/25563 0.0%	QURUB.04G211800.1 QURUB.04G212800.1 QURUB.04G212700.1
51764	actin crosslink formation	4.38e-05	0.000181	3/572 0.5%	4/25563 0.0%	QURUB.04G211800.1 QURUB.04G212800.1 QURUB.04G212700.1
32154	cleavage furrow	4.38e-05	0.000181	3/572 0.5%	4/25563 0.0%	QURUB.04G211800.1 QURUB.04G212800.1 QURUB.04G212700.1
9855	determination of bilateral symmetry	4.68e-05	0.00019	4/572 0.6%	10/25563 0.0%	QURUB.11G142600.1 QURUB.11G143800.1 QURUB.11G145200.1 QURUB.11G144800.1
50867	positive regulation of cell activation	4.68e-05	0.00019	4/572 0.6%	10/25563 0.0%	QURUB.11G142600.1 QURUB.11G143800.1 QURUB.11G145200.1 QURUB.11G144800.1
51251	positive regulation of lymphocyte activation	4.68e-05	0.00019	4/572 0.6%	10/25563 0.0%	QURUB.11G142600.1 QURUB.11G143800.1 QURUB.11G145200.1 QURUB.11G144800.1
47216	inositol 3-alpha-galactosyltransferase activity	4.68e-05	0.00019	4/572 0.6%	10/25563 0.0%	QURUB.03G028700.1 QURUB.03G028600.1 QURUB.03G028300.1 QURUB.03G028400.1
2250	adaptive immune response	4.68e-05	0.00019	4/572 0.6%	10/25563 0.0%	QURUB.11G142600.1 QURUB.11G143800.1 QURUB.11G145200.1 QURUB.11G144800.1
35282	segmentation	4.68e-05	0.00019	4/572 0.6%	10/25563 0.0%	QURUB.11G142600.1 QURUB.11G143800.1 QURUB.11G145200.1 QURUB.11G144800.1
2696	positive regulation of leukocyte activation	4.68e-05	0.00019	4/572 0.6%	10/25563 0.0%	QURUB.11G142600.1 QURUB.11G143800.1 QURUB.11G145200.1 QURUB.11G144800.1
48562	embryonic organ morphogenesis	4.68e-05	0.00019	4/572 0.6%	10/25563 0.0%	QURUB.11G142600.1 QURUB.11G143800.1 QURUB.11G145200.1 QURUB.11G144800.1
9314	response to radiation	5.21e-05	0.000211	42/572 7.3%	982/25563 3.8%	QURUB.08G257400.1 QURUB.01G059400.1 QURUB.03G056700.1 QURUB.10G101700.1 QURUB.03G028400.1 QURUB.03G246900.1 QURUB.03G054500.1 QURUB.01G059300.1 QURUB.01G215600.1 QURUB.03G055300.1 QURUB.05G218800.1 QURUB.11G238700.1 QURUB.09G202800.1 QURUB.M153000.1 QURUB.03G051800.1 QURUB.02G032300.1 QURUB.03G247300.1 QURUB.08G259600.1 QURUB.03G028700.1 QURUB.03G028300.1 QURUB.03G064200.1 QURUB.07G030800.1 QURUB…
16138	glycoside biosynthetic process	5.4e-05	0.000219	15/572 2.6%	202/25563 0.7%	QURUB.07G051300.1 QURUB.07G001300.1 QURUB.04G086800.1 QURUB.M172700.1 QURUB.04G086700.1 QURUB.01G175900.1 QURUB.07G001900.1 QURUB.M172900.1 QURUB.07G001400.1 QURUB.07G050400.1 QURUB.M172800.1 QURUB.07G001700.1 QURUB.07G050300.1 QURUB.04G121300.1 QURUB.01G176000.1
51093	negative regulation of developmental process	5.76e-05	0.000233	16/572 2.7%	227/25563 0.8%	QURUB.11G142600.1 QURUB.08G257400.1 QURUB.08G258000.1 QURUB.01G059400.1 QURUB.01G059700.1 QURUB.03G120800.1 QURUB.08G204100.1 QURUB.08G259700.1 QURUB.01G059300.1 QURUB.11G143800.1 QURUB.11G145200.1 QURUB.M153000.1 QURUB.08G259400.1 QURUB.11G143300.1 QURUB.11G144800.1 QURUB.08G259600.1
22804	active transmembrane transporter activity	6.19e-05	0.000249	38/572 6.6%	861/25563 3.3%	QURUB.10G062400.1 QURUB.10G063700.1 QURUB.05G045100.1 QURUB.10G063200.1 QURUB.05G043900.1 QURUB.05G055800.1 QURUB.08G130300.1 QURUB.06G256800.1 QURUB.06G257000.1 QURUB.11G060500.1 QURUB.05G044300.1 QURUB.10G063100.1 QURUB.05G056000.1 QURUB.06G257200.1 QURUB.06G256600.1 QURUB.10G064700.1 QURUB.05G044200.1 QURUB.05G044600.1 QURUB.05G056100.1 QURUB.06G257100.1 QURUB.10G064300.1 QURUB.06G256500.1 QUR…
50890	cognition	6.47e-05	0.00026	5/572 0.8%	20/25563 0.0%	QURUB.11G142600.1 QURUB.11G143800.1 QURUB.11G145200.1 QURUB.09G190200.1 QURUB.11G144800.1
6144	purine base metabolic process	6.47e-05	0.00026	5/572 0.8%	20/25563 0.0%	QURUB.05G007400.1 QURUB.05G007600.1 QURUB.05G007700.1 QURUB.12G124500.1 QURUB.05G007500.1
5388	calcium-transporting ATPase activity	6.8e-05	0.000272	7/572 1.2%	46/25563 0.1%	QURUB.06G256500.1 QURUB.06G257200.1 QURUB.06G256600.1 QURUB.12G207800.1 QURUB.06G256800.1 QURUB.06G257000.1 QURUB.06G257100.1
9266	response to temperature stimulus	6.96e-05	0.000278	40/572 6.9%	930/25563 3.6%	QURUB.03G002900.1 QURUB.11G142600.1 QURUB.02G402200.1 QURUB.08G257400.1 QURUB.01G059400.1 QURUB.03G239400.1 QURUB.02G402700.1 QURUB.03G028400.1 QURUB.01G059300.1 QURUB.11G143800.1 QURUB.05G218800.1 QURUB.02G402100.1 QURUB.M153000.1 QURUB.03G239700.1 QURUB.03G002800.1 QURUB.02G386500.1 QURUB.11G143300.1 QURUB.08G259600.1 QURUB.03G028700.1 QURUB.02G402600.1 QURUB.03G028300.1 QURUB.07G195200.1 QURUB…
30239	myofibril assembly	7.22e-05	0.000287	4/572 0.6%	11/25563 0.0%	QURUB.11G142600.1 QURUB.11G143800.1 QURUB.11G145200.1 QURUB.11G144800.1
9799	specification of symmetry	7.22e-05	0.000287	4/572 0.6%	11/25563 0.0%	QURUB.11G142600.1 QURUB.11G143800.1 QURUB.11G145200.1 QURUB.11G144800.1
9952	anterior/posterior pattern formation	7.22e-05	0.000287	4/572 0.6%	11/25563 0.0%	QURUB.11G142600.1 QURUB.11G143800.1 QURUB.11G145200.1 QURUB.11G144800.1
33554	cellular response to stress	7.47e-05	0.000296	58/572 10.1%	1539/25563 6.0%	QURUB.11G142600.1 QURUB.10G062400.1 QURUB.08G257400.1 QURUB.11G005300.1 QURUB.07G001300.1 QURUB.05G045100.1 QURUB.04G212800.1 QURUB.10G063200.1 QURUB.04G212700.1 QURUB.11G060500.1 QURUB.05G044300.1 QURUB.10G063100.1 QURUB.04G211800.1 QURUB.02G386500.1 QURUB.03G072200.1 QURUB.05G044200.1 QURUB.10G064300.1 QURUB.05G044000.1 QURUB.10G063500.1 QURUB.10G064800.1 QURUB.05G044900.1 QURUB.07G134200.1 QUR…
8194	UDP-glycosyltransferase activity	7.59e-05	0.0003	24/572 4.1%	445/25563 1.7%	QURUB.06G215100.1 QURUB.06G214500.1 QURUB.M142100.1 QURUB.06G103200.1 QURUB.04G263200.1 QURUB.06G214600.1 QURUB.M194600.1 QURUB.12G001600.1 QURUB.03G028600.1 QURUB.M194800.1 QURUB.06G214800.1 QURUB.03G028400.1 QURUB.12G001500.1 QURUB.06G214400.1 QURUB.M142300.1 QURUB.06G215200.1 QURUB.12G001700.1 QURUB.02G324700.1 QURUB.06G214300.1 QURUB.06G214900.1 QURUB.03G028700.1 QURUB.04G121300.1 QURUB.06G21…
22891	substrate-specific transmembrane transporter activity	7.73e-05	0.000305	50/572 8.7%	1266/25563 4.9%	QURUB.11G210800.1 QURUB.04G212800.1 QURUB.09G046600.1 QURUB.04G212700.1 QURUB.02G106000.1 QURUB.06G257000.1 QURUB.12G137700.1 QURUB.02G398100.1 QURUB.04G211800.1 QURUB.12G137600.1 QURUB.06G257200.1 QURUB.12G138400.1 QURUB.M146300.1 QURUB.11G212300.1 QURUB.02G398000.1 QURUB.02G106100.1 QURUB.12G138500.1 QURUB.11G210600.1 QURUB.11G211500.1 QURUB.06G257100.1 QURUB.06G256500.1 QURUB.11G212200.1 QURUB…
9410	response to xenobiotic stimulus	0.000103	0.000404	11/572 1.9%	123/25563 0.4%	QURUB.06G215100.1 QURUB.06G214500.1 QURUB.06G214400.1 QURUB.06G103200.1 QURUB.06G215200.1 QURUB.09G190200.1 QURUB.06G214300.1 QURUB.06G214900.1 QURUB.06G214600.1 QURUB.06G214700.1 QURUB.06G214800.1
44267	cellular protein metabolic process	0.000105	0.000404	149/572 26.0%	5028/25563 19.6%	QURUB.04G223300.1 QURUB.09G138500.1 QURUB.04G212800.1 QURUB.02G022200.1 QURUB.11G060500.1 QURUB.06G125200.1 QURUB.10G063100.1 QURUB.04G211800.1 QURUB.01G059300.1 QURUB.02G386500.1 QURUB.05G044200.1 QURUB.03G004900.1 QURUB.02G021200.1 QURUB.09G139100.1 QURUB.08G044500.1 QURUB.10G064300.1 QURUB.05G044000.1 QURUB.10G063500.1 QURUB.01G059700.1 QURUB.10G075300.1 QURUB.10G064800.1 QURUB.03G005200.1 QUR…
45182	translation regulator activity	0.000106	0.000404	5/572 0.8%	22/25563 0.0%	QURUB.11G142600.1 QURUB.11G143800.1 QURUB.11G145200.1 QURUB.11G143300.1 QURUB.11G144800.1
16812	hydrolase activity, acting on carbon-nitrogen (but not peptide) bonds, in cyclic amides	0.000106	0.000404	5/572 0.8%	22/25563 0.0%	QURUB.05G007400.1 QURUB.05G007600.1 QURUB.05G007700.1 QURUB.12G124500.1 QURUB.05G007500.1
900	translation repressor activity, nucleic acid binding	0.000106	0.000404	5/572 0.8%	22/25563 0.0%	QURUB.11G142600.1 QURUB.11G143800.1 QURUB.11G145200.1 QURUB.11G143300.1 QURUB.11G144800.1
30371	translation repressor activity	0.000106	0.000404	5/572 0.8%	22/25563 0.0%	QURUB.11G142600.1 QURUB.11G143800.1 QURUB.11G145200.1 QURUB.11G143300.1 QURUB.11G144800.1
90079	translation regulator activity, nucleic acid binding	0.000106	0.000404	5/572 0.8%	22/25563 0.0%	QURUB.11G142600.1 QURUB.11G143800.1 QURUB.11G145200.1 QURUB.11G143300.1 QURUB.11G144800.1
8283	cell proliferation	0.000106	0.000404	4/572 0.6%	12/25563 0.0%	QURUB.11G142600.1 QURUB.11G143800.1 QURUB.11G145200.1 QURUB.11G144800.1
16843	amine-lyase activity	0.000106	0.000404	4/572 0.6%	12/25563 0.0%	QURUB.06G007100.1 QURUB.06G007400.1 QURUB.06G007300.1 QURUB.06G007500.1
16844	strictosidine synthase activity	0.000106	0.000404	4/572 0.6%	12/25563 0.0%	QURUB.06G007100.1 QURUB.06G007400.1 QURUB.06G007300.1 QURUB.06G007500.1
42113	B cell activation	0.000106	0.000404	4/572 0.6%	12/25563 0.0%	QURUB.11G142600.1 QURUB.11G143800.1 QURUB.11G145200.1 QURUB.11G144800.1
55001	muscle cell development	0.000106	0.000404	4/572 0.6%	12/25563 0.0%	QURUB.11G142600.1 QURUB.11G143800.1 QURUB.11G145200.1 QURUB.11G144800.1
55002	striated muscle cell development	0.000106	0.000404	4/572 0.6%	12/25563 0.0%	QURUB.11G142600.1 QURUB.11G143800.1 QURUB.11G145200.1 QURUB.11G144800.1
51146	striated muscle cell differentiation	0.000106	0.000404	4/572 0.6%	12/25563 0.0%	QURUB.11G142600.1 QURUB.11G143800.1 QURUB.11G145200.1 QURUB.11G144800.1
43009	chordate embryonic development	0.000106	0.000404	4/572 0.6%	12/25563 0.0%	QURUB.11G142600.1 QURUB.11G143800.1 QURUB.11G145200.1 QURUB.11G144800.1
51205	protein insertion into membrane	0.000106	0.000404	4/572 0.6%	12/25563 0.0%	QURUB.11G142600.1 QURUB.11G143800.1 QURUB.11G145200.1 QURUB.11G144800.1
51249	regulation of lymphocyte activation	0.000106	0.000404	4/572 0.6%	12/25563 0.0%	QURUB.11G142600.1 QURUB.11G143800.1 QURUB.11G145200.1 QURUB.11G144800.1
48514	blood vessel morphogenesis	0.000106	0.000404	4/572 0.6%	12/25563 0.0%	QURUB.11G142600.1 QURUB.11G143800.1 QURUB.11G145200.1 QURUB.11G144800.1
48587	regulation of short-day photoperiodism, flowering	0.000106	0.000404	4/572 0.6%	12/25563 0.0%	QURUB.11G142600.1 QURUB.11G143800.1 QURUB.11G145200.1 QURUB.11G144800.1
45159	myosin II binding	0.000108	0.000404	3/572 0.5%	5/25563 0.0%	QURUB.04G211800.1 QURUB.04G212800.1 QURUB.04G212700.1
16539	intein-mediated protein splicing	0.000108	0.000404	3/572 0.5%	5/25563 0.0%	QURUB.04G211800.1 QURUB.04G212800.1 QURUB.04G212700.1
70938	contractile ring	0.000108	0.000404	3/572 0.5%	5/25563 0.0%	QURUB.04G211800.1 QURUB.04G212800.1 QURUB.04G212700.1
18107	peptidyl-threonine phosphorylation	0.000108	0.000404	3/572 0.5%	5/25563 0.0%	QURUB.04G211800.1 QURUB.04G212800.1 QURUB.04G212700.1
5826	actomyosin contractile ring	0.000108	0.000404	3/572 0.5%	5/25563 0.0%	QURUB.04G211800.1 QURUB.04G212800.1 QURUB.04G212700.1
18210	peptidyl-threonine modification	0.000108	0.000404	3/572 0.5%	5/25563 0.0%	QURUB.04G211800.1 QURUB.04G212800.1 QURUB.04G212700.1
30908	protein splicing	0.000108	0.000404	3/572 0.5%	5/25563 0.0%	QURUB.04G211800.1 QURUB.04G212800.1 QURUB.04G212700.1
30312	external encapsulating structure	0.000112	0.00042	60/572 10.4%	1633/25563 6.3%	QURUB.08G257400.1 QURUB.01G059400.1 QURUB.02G106000.1 QURUB.02G398100.1 QURUB.10G005600.1 QURUB.02G402700.1 QURUB.01G059300.1 QURUB.09G143900.1 QURUB.02G386500.1 QURUB.02G398000.1 QURUB.02G106100.1 QURUB.02G402600.1 QURUB.01G059700.1 QURUB.02G403300.1 QURUB.09G182400.1 QURUB.05G097500.1 QURUB.10G005400.1 QURUB.02G402900.1 QURUB.09G156600.1 QURUB.02G402800.1 QURUB.02G298200.1 QURUB.08G259700.1 QUR…
165	MAPKKK cascade	0.000117	0.000437	7/572 1.2%	50/25563 0.1%	QURUB.04G211800.1 QURUB.11G142600.1 QURUB.11G143800.1 QURUB.11G145200.1 QURUB.04G212800.1 QURUB.04G212700.1 QURUB.11G144800.1
7178	transmembrane receptor protein serine/threonine kinase signaling pathway	0.000117	0.000437	7/572 1.2%	50/25563 0.1%	QURUB.07G100200.1 QURUB.07G100000.1 QURUB.07G102900.1 QURUB.07G103100.1 QURUB.07G103000.1 QURUB.07G102500.1 QURUB.07G103200.1
9718	anthocyanin biosynthetic process	0.000125	0.000464	10/572 1.7%	105/25563 0.4%	QURUB.06G215100.1 QURUB.06G214500.1 QURUB.06G214400.1 QURUB.06G103200.1 QURUB.06G215200.1 QURUB.06G214300.1 QURUB.06G214900.1 QURUB.06G214600.1 QURUB.06G214700.1 QURUB.06G214800.1
10029	regulation of seed germination	0.000125	0.000464	10/572 1.7%	105/25563 0.4%	QURUB.08G259700.1 QURUB.01G059300.1 QURUB.08G257400.1 QURUB.08G258000.1 QURUB.01G059400.1 QURUB.01G059700.1 QURUB.M153000.1 QURUB.08G259400.1 QURUB.08G259600.1 QURUB.08G204100.1
55114	oxidation reduction	0.000132	0.000488	102/572 17.8%	3199/25563 12.5%	QURUB.11G207900.1 QURUB.07G001300.1 QURUB.04G212800.1 QURUB.07G149800.1 QURUB.03G253700.1 QURUB.04G211800.1 QURUB.03G054500.1 QURUB.07G149600.1 QURUB.03G055300.1 QURUB.11G238700.1 QURUB.02G018400.1 QURUB.03G064200.1 QURUB.03G051400.1 QURUB.03G253900.1 QURUB.04G006700.1 QURUB.03G137300.1 QURUB.05G249500.1 QURUB.01G175900.1 QURUB.03G064000.1 QURUB.02G354500.1 QURUB.07G051300.1 QURUB.01G176800.1 QUR…
8324	cation transmembrane transporter activity	0.000144	0.00053	33/572 5.7%	737/25563 2.8%	QURUB.11G212000.1 QURUB.11G210800.1 QURUB.09G046600.1 QURUB.11G211200.1 QURUB.06G256800.1 QURUB.06G257000.1 QURUB.12G137700.1 QURUB.11G210200.1 QURUB.12G137600.1 QURUB.06G257200.1 QURUB.12G138400.1 QURUB.11G211000.1 QURUB.06G256600.1 QURUB.M146300.1 QURUB.11G212300.1 QURUB.11G211100.1 QURUB.12G138500.1 QURUB.11G210600.1 QURUB.11G211500.1 QURUB.06G257100.1 QURUB.06G256500.1 QURUB.11G212200.1 QURUB…
19001	guanyl nucleotide binding	0.000145	0.000534	21/572 3.6%	379/25563 1.4%	QURUB.11G212000.1 QURUB.11G210800.1 QURUB.11G005300.1 QURUB.11G212200.1 QURUB.04G212800.1 QURUB.09G046600.1 QURUB.04G212700.1 QURUB.11G211200.1 QURUB.11G211800.1 QURUB.04G211800.1 QURUB.11G210200.1 QURUB.09G046700.1 QURUB.11G212100.1 QURUB.11G211300.1 QURUB.11G211000.1 QURUB.M146300.1 QURUB.11G212300.1 QURUB.11G211100.1 QURUB.11G210600.1 QURUB.11G211500.1 QURUB.11G210400.1
32561	guanyl ribonucleotide binding	0.000145	0.000534	21/572 3.6%	379/25563 1.4%	QURUB.11G212000.1 QURUB.11G210800.1 QURUB.11G005300.1 QURUB.11G212200.1 QURUB.04G212800.1 QURUB.09G046600.1 QURUB.04G212700.1 QURUB.11G211200.1 QURUB.11G211800.1 QURUB.04G211800.1 QURUB.11G210200.1 QURUB.09G046700.1 QURUB.11G212100.1 QURUB.11G211300.1 QURUB.11G211000.1 QURUB.M146300.1 QURUB.11G212300.1 QURUB.11G211100.1 QURUB.11G210600.1 QURUB.11G211500.1 QURUB.11G210400.1
71277	cellular response to calcium ion	0.000151	0.000547	4/572 0.6%	13/25563 0.0%	QURUB.11G142600.1 QURUB.11G143800.1 QURUB.11G145200.1 QURUB.11G144800.1
50804	regulation of synaptic transmission	0.000151	0.000547	4/572 0.6%	13/25563 0.0%	QURUB.11G142600.1 QURUB.11G143800.1 QURUB.11G145200.1 QURUB.11G144800.1
2065	columnar/cuboidal epithelial cell differentiation	0.000151	0.000547	4/572 0.6%	13/25563 0.0%	QURUB.11G142600.1 QURUB.11G143800.1 QURUB.11G145200.1 QURUB.11G144800.1
43473	pigmentation	0.000151	0.000547	4/572 0.6%	13/25563 0.0%	QURUB.11G142600.1 QURUB.11G143800.1 QURUB.11G145200.1 QURUB.11G144800.1
51969	regulation of transmission of nerve impulse	0.000151	0.000547	4/572 0.6%	13/25563 0.0%	QURUB.11G142600.1 QURUB.11G143800.1 QURUB.11G145200.1 QURUB.11G144800.1
31644	regulation of neurological system process	0.000151	0.000547	4/572 0.6%	13/25563 0.0%	QURUB.11G142600.1 QURUB.11G143800.1 QURUB.11G145200.1 QURUB.11G144800.1
7517	muscle organ development	0.000151	0.000547	4/572 0.6%	13/25563 0.0%	QURUB.11G142600.1 QURUB.11G143800.1 QURUB.11G145200.1 QURUB.11G144800.1
4675	transmembrane receptor protein serine/threonine kinase activity	0.000151	0.000547	7/572 1.2%	52/25563 0.2%	QURUB.07G100200.1 QURUB.07G100000.1 QURUB.07G102900.1 QURUB.07G103100.1 QURUB.07G103000.1 QURUB.07G102500.1 QURUB.07G103200.1
42981	regulation of apoptosis	0.000151	0.000547	7/572 1.2%	52/25563 0.2%	QURUB.04G211800.1 QURUB.11G142600.1 QURUB.11G143800.1 QURUB.11G145200.1 QURUB.04G212800.1 QURUB.04G212700.1 QURUB.11G144800.1
7243	intracellular protein kinase cascade	0.000151	0.000547	7/572 1.2%	52/25563 0.2%	QURUB.04G211800.1 QURUB.11G142600.1 QURUB.11G143800.1 QURUB.11G145200.1 QURUB.04G212800.1 QURUB.04G212700.1 QURUB.11G144800.1
9642	response to light intensity	0.000198	0.000715	15/572 2.6%	227/25563 0.8%	QURUB.08G257400.1 QURUB.08G258000.1 QURUB.01G059400.1 QURUB.01G059700.1 QURUB.03G028600.1 QURUB.08G204100.1 QURUB.03G028400.1 QURUB.08G259700.1 QURUB.01G059300.1 QURUB.05G218800.1 QURUB.M153000.1 QURUB.08G259400.1 QURUB.08G259600.1 QURUB.03G028700.1 QURUB.03G028300.1
8150	biological_process	0.000204	0.000733	504/572 88.1%	21147/25563 82.7%	QURUB.11G207900.1 QURUB.09G138500.1 QURUB.02G106000.1 QURUB.04G242800.1 QURUB.12G137700.1 QURUB.06G125200.1 QURUB.10G063100.1 QURUB.07G204600.1 QURUB.05G044200.1 QURUB.12G138500.1 QURUB.11G143300.1 QURUB.04G159400.1 QURUB.02G021200.1 QURUB.02G402600.1 QURUB.09G051400.1 QURUB.03G062400.1 QURUB.12G032800.1 QURUB.03G005200.1 QURUB.09G061100.1 QURUB.05G044900.1 QURUB.03G253900.1 QURUB.03G072100.1 QUR…
1568	blood vessel development	0.000208	0.000739	4/572 0.6%	14/25563 0.0%	QURUB.11G142600.1 QURUB.11G143800.1 QURUB.11G145200.1 QURUB.11G144800.1
1709	cell fate determination	0.000208	0.000739	4/572 0.6%	14/25563 0.0%	QURUB.11G142600.1 QURUB.11G143800.1 QURUB.11G145200.1 QURUB.11G144800.1
50865	regulation of cell activation	0.000208	0.000739	4/572 0.6%	14/25563 0.0%	QURUB.11G142600.1 QURUB.11G143800.1 QURUB.11G145200.1 QURUB.11G144800.1
2521	leukocyte differentiation	0.000208	0.000739	4/572 0.6%	14/25563 0.0%	QURUB.11G142600.1 QURUB.11G143800.1 QURUB.11G145200.1 QURUB.11G144800.1
2694	regulation of leukocyte activation	0.000208	0.000739	4/572 0.6%	14/25563 0.0%	QURUB.11G142600.1 QURUB.11G143800.1 QURUB.11G145200.1 QURUB.11G144800.1
3012	muscle system process	0.000208	0.000739	4/572 0.6%	14/25563 0.0%	QURUB.11G142600.1 QURUB.11G143800.1 QURUB.11G145200.1 QURUB.11G144800.1
43224	nuclear SCF ubiquitin ligase complex	0.000212	0.00075	3/572 0.5%	6/25563 0.0%	QURUB.04G211800.1 QURUB.04G212800.1 QURUB.04G212700.1
52558	induction by organism of immune response of other organism involved in symbiotic interaction	0.000212	0.00075	3/572 0.5%	6/25563 0.0%	QURUB.01G176800.1 QURUB.07G212900.1 QURUB.04G006700.1
52559	induction by symbiont of host immune response	0.000212	0.00075	3/572 0.5%	6/25563 0.0%	QURUB.01G176800.1 QURUB.07G212900.1 QURUB.04G006700.1
4866	endopeptidase inhibitor activity	0.000217	0.000762	7/572 1.2%	55/25563 0.2%	QURUB.09G051400.1 QURUB.09G051500.1 QURUB.09G051700.1 QURUB.09G051600.1 QURUB.09G051300.1 QURUB.03G231200.1 QURUB.10G153300.1
30414	peptidase inhibitor activity	0.000217	0.000762	7/572 1.2%	55/25563 0.2%	QURUB.09G051400.1 QURUB.09G051500.1 QURUB.09G051700.1 QURUB.09G051600.1 QURUB.09G051300.1 QURUB.03G231200.1 QURUB.10G153300.1
61135	endopeptidase regulator activity	0.000217	0.000762	7/572 1.2%	55/25563 0.2%	QURUB.09G051400.1 QURUB.09G051500.1 QURUB.09G051700.1 QURUB.09G051600.1 QURUB.09G051300.1 QURUB.03G231200.1 QURUB.10G153300.1
44272	sulfur compound biosynthetic process	0.00023	0.000807	17/572 2.9%	282/25563 1.1%	QURUB.07G051300.1 QURUB.07G001300.1 QURUB.04G212800.1 QURUB.04G086800.1 QURUB.04G212700.1 QURUB.M172700.1 QURUB.04G211800.1 QURUB.04G086700.1 QURUB.01G175900.1 QURUB.07G001900.1 QURUB.M172900.1 QURUB.07G001400.1 QURUB.07G050400.1 QURUB.M172800.1 QURUB.07G001700.1 QURUB.07G050300.1 QURUB.01G176000.1
42430	indole and derivative metabolic process	0.00024	0.00084	12/572 2.0%	158/25563 0.6%	QURUB.04G086700.1 QURUB.07G051300.1 QURUB.07G001900.1 QURUB.M172900.1 QURUB.07G001300.1 QURUB.07G001400.1 QURUB.07G050400.1 QURUB.04G086800.1 QURUB.M172800.1 QURUB.07G001700.1 QURUB.07G050300.1 QURUB.M172700.1
42559	pteridine and derivative biosynthetic process	0.000272	0.000945	7/572 1.2%	57/25563 0.2%	QURUB.10G172700.1 QURUB.10G173400.1 QURUB.10G172800.1 QURUB.10G172900.1 QURUB.10G173500.1 QURUB.10G173300.1 QURUB.10G173200.1
10466	negative regulation of peptidase activity	0.000272	0.000945	7/572 1.2%	57/25563 0.2%	QURUB.09G051400.1 QURUB.09G051500.1 QURUB.09G051700.1 QURUB.09G051600.1 QURUB.09G051300.1 QURUB.03G231200.1 QURUB.10G153300.1
10951	negative regulation of endopeptidase activity	0.000272	0.000945	7/572 1.2%	57/25563 0.2%	QURUB.09G051400.1 QURUB.09G051500.1 QURUB.09G051700.1 QURUB.09G051600.1 QURUB.09G051300.1 QURUB.03G231200.1 QURUB.10G153300.1
61134	peptidase regulator activity	0.000272	0.000945	7/572 1.2%	57/25563 0.2%	QURUB.09G051400.1 QURUB.09G051500.1 QURUB.09G051700.1 QURUB.09G051600.1 QURUB.09G051300.1 QURUB.03G231200.1 QURUB.10G153300.1
71219	cellular response to molecule of bacterial origin	0.000278	0.000959	4/572 0.6%	15/25563 0.0%	QURUB.11G142600.1 QURUB.11G143800.1 QURUB.11G145200.1 QURUB.11G144800.1
50795	regulation of behavior	0.000278	0.000959	4/572 0.6%	15/25563 0.0%	QURUB.11G142600.1 QURUB.11G143800.1 QURUB.11G145200.1 QURUB.11G144800.1
42692	muscle cell differentiation	0.000278	0.000959	4/572 0.6%	15/25563 0.0%	QURUB.11G142600.1 QURUB.11G143800.1 QURUB.11G145200.1 QURUB.11G144800.1
10047	fruit dehiscence	0.000278	0.000959	4/572 0.6%	15/25563 0.0%	QURUB.11G142600.1 QURUB.11G143800.1 QURUB.11G145200.1 QURUB.11G144800.1
44183	protein binding involved in protein folding	0.000278	0.000959	4/572 0.6%	15/25563 0.0%	QURUB.08G257400.1 QURUB.08G258000.1 QURUB.M153000.1 QURUB.02G386500.1
46283	anthocyanin metabolic process	0.000284	0.000978	10/572 1.7%	116/25563 0.4%	QURUB.06G215100.1 QURUB.06G214500.1 QURUB.06G214400.1 QURUB.06G103200.1 QURUB.06G215200.1 QURUB.06G214300.1 QURUB.06G214900.1 QURUB.06G214600.1 QURUB.06G214700.1 QURUB.06G214800.1
9737	response to abscisic acid stimulus	0.000305	0.00105	36/572 6.2%	866/25563 3.3%	QURUB.03G002900.1 QURUB.10G062400.1 QURUB.10G063700.1 QURUB.05G045100.1 QURUB.10G063200.1 QURUB.05G043900.1 QURUB.03G239400.1 QURUB.11G060500.1 QURUB.05G044300.1 QURUB.03G028400.1 QURUB.10G063100.1 QURUB.03G239700.1 QURUB.10G064700.1 QURUB.05G044200.1 QURUB.03G028700.1 QURUB.05G044600.1 QURUB.03G028300.1 QURUB.07G195200.1 QURUB.10G064300.1 QURUB.03G003000.1 QURUB.05G044000.1 QURUB.10G063500.1 QUR…
52547	regulation of peptidase activity	0.000337	0.00115	7/572 1.2%	59/25563 0.2%	QURUB.09G051400.1 QURUB.09G051500.1 QURUB.09G051700.1 QURUB.09G051600.1 QURUB.09G051300.1 QURUB.03G231200.1 QURUB.10G153300.1
52548	regulation of endopeptidase activity	0.000337	0.00115	7/572 1.2%	59/25563 0.2%	QURUB.09G051400.1 QURUB.09G051500.1 QURUB.09G051700.1 QURUB.09G051600.1 QURUB.09G051300.1 QURUB.03G231200.1 QURUB.10G153300.1
46649	lymphocyte activation	0.000364	0.00124	4/572 0.6%	16/25563 0.0%	QURUB.11G142600.1 QURUB.11G143800.1 QURUB.11G145200.1 QURUB.11G144800.1
30942	endoplasmic reticulum signal peptide binding	0.000364	0.00124	4/572 0.6%	16/25563 0.0%	QURUB.01G176800.1 QURUB.10G230900.1 QURUB.07G212900.1 QURUB.04G006700.1
80	G1 phase of mitotic cell cycle	0.000365	0.00124	3/572 0.5%	7/25563 0.0%	QURUB.04G211800.1 QURUB.04G212800.1 QURUB.04G212700.1
30174	regulation of DNA-dependent DNA replication initiation	0.000365	0.00124	3/572 0.5%	7/25563 0.0%	QURUB.04G211800.1 QURUB.04G212800.1 QURUB.04G212700.1
51318	G1 phase	0.000365	0.00124	3/572 0.5%	7/25563 0.0%	QURUB.04G211800.1 QURUB.04G212800.1 QURUB.04G212700.1
32155	cell division site part	0.000365	0.00124	3/572 0.5%	7/25563 0.0%	QURUB.04G211800.1 QURUB.04G212800.1 QURUB.04G212700.1
51346	negative regulation of hydrolase activity	0.000375	0.00127	7/572 1.2%	60/25563 0.2%	QURUB.09G051400.1 QURUB.09G051500.1 QURUB.09G051700.1 QURUB.09G051600.1 QURUB.09G051300.1 QURUB.03G231200.1 QURUB.10G153300.1
51179	localization	0.000376	0.00127	116/572 20.2%	3841/25563 15.0%	QURUB.07G001300.1 QURUB.04G212800.1 QURUB.05G055800.1 QURUB.09G046600.1 QURUB.02G106000.1 QURUB.08G130300.1 QURUB.06G257000.1 QURUB.12G137700.1 QURUB.11G060500.1 QURUB.11G006200.1 QURUB.10G063100.1 QURUB.04G211800.1 QURUB.06G257200.1 QURUB.M146300.1 QURUB.11G212300.1 QURUB.02G398000.1 QURUB.05G044200.1 QURUB.12G138500.1 QURUB.11G211500.1 QURUB.10G064300.1 QURUB.05G044000.1 QURUB.10G063500.1 QURUB…
22892	substrate-specific transporter activity	0.000467	0.00156	51/572 8.9%	1402/25563 5.4%	QURUB.11G210800.1 QURUB.11G005300.1 QURUB.04G212800.1 QURUB.09G046600.1 QURUB.04G212700.1 QURUB.02G106000.1 QURUB.06G257000.1 QURUB.12G137700.1 QURUB.02G398100.1 QURUB.04G211800.1 QURUB.12G137600.1 QURUB.06G257200.1 QURUB.12G138400.1 QURUB.M146300.1 QURUB.11G212300.1 QURUB.02G398000.1 QURUB.02G106100.1 QURUB.12G138500.1 QURUB.11G210600.1 QURUB.11G211500.1 QURUB.06G257100.1 QURUB.06G256500.1 QURUB…
43066	negative regulation of apoptosis	0.000468	0.00156	4/572 0.6%	17/25563 0.0%	QURUB.11G142600.1 QURUB.11G143800.1 QURUB.11G145200.1 QURUB.11G144800.1
31032	actomyosin structure organization	0.000468	0.00156	4/572 0.6%	17/25563 0.0%	QURUB.11G142600.1 QURUB.11G143800.1 QURUB.11G145200.1 QURUB.11G144800.1
2429	immune response-activating cell surface receptor signaling pathway	0.000468	0.00156	4/572 0.6%	17/25563 0.0%	QURUB.11G142600.1 QURUB.11G143800.1 QURUB.11G145200.1 QURUB.11G144800.1
10921	regulation of phosphatase activity	0.000468	0.00156	4/572 0.6%	17/25563 0.0%	QURUB.11G142600.1 QURUB.11G143800.1 QURUB.11G145200.1 QURUB.11G144800.1
2768	immune response-regulating cell surface receptor signaling pathway	0.000468	0.00156	4/572 0.6%	17/25563 0.0%	QURUB.11G142600.1 QURUB.11G143800.1 QURUB.11G145200.1 QURUB.11G144800.1
44057	regulation of system process	0.000468	0.00156	4/572 0.6%	17/25563 0.0%	QURUB.11G142600.1 QURUB.11G143800.1 QURUB.11G145200.1 QURUB.11G144800.1
48568	embryonic organ development	0.000468	0.00156	4/572 0.6%	17/25563 0.0%	QURUB.11G142600.1 QURUB.11G143800.1 QURUB.11G145200.1 QURUB.11G144800.1
9072	aromatic amino acid family metabolic process	0.000485	0.00161	10/572 1.7%	124/25563 0.4%	QURUB.06G215100.1 QURUB.06G214500.1 QURUB.06G214400.1 QURUB.06G103200.1 QURUB.06G215200.1 QURUB.06G214300.1 QURUB.06G214900.1 QURUB.06G214600.1 QURUB.06G214700.1 QURUB.06G214800.1
10076	maintenance of floral meristem identity	0.000494	0.00164	5/572 0.8%	30/25563 0.1%	QURUB.11G142600.1 QURUB.11G143800.1 QURUB.11G145200.1 QURUB.11G143300.1 QURUB.11G144800.1
9986	cell surface	0.000499	0.00165	8/572 1.3%	82/25563 0.3%	QURUB.04G186300.1 QURUB.04G196400.1 QURUB.05G218800.1 QURUB.06G007100.1 QURUB.04G182300.1 QURUB.06G007500.1 QURUB.04G187300.1 QURUB.04G229100.1
15085	calcium ion transmembrane transporter activity	0.000499	0.00165	8/572 1.3%	82/25563 0.3%	QURUB.06G256500.1 QURUB.06G257200.1 QURUB.06G256600.1 QURUB.12G207800.1 QURUB.06G256800.1 QURUB.06G257000.1 QURUB.03G120800.1 QURUB.06G257100.1
16567	protein ubiquitination	0.000506	0.00167	33/572 5.7%	791/25563 3.0%	QURUB.08G257400.1 QURUB.11G005300.1 QURUB.01G059400.1 QURUB.09G138500.1 QURUB.04G212800.1 QURUB.01G176800.1 QURUB.04G212700.1 QURUB.04G211800.1 QURUB.01G059300.1 QURUB.09G138600.1 QURUB.09G138900.1 QURUB.M153000.1 QURUB.07G134300.1 QURUB.09G223200.1 QURUB.10G225800.1 QURUB.08G259600.1 QURUB.09G139000.1 QURUB.09G139100.1 QURUB.01G176100.1 QURUB.08G258000.1 QURUB.09G138300.1 QURUB.01G059700.1 QURUB…
7167	enzyme linked receptor protein signaling pathway	0.000507	0.00167	7/572 1.2%	63/25563 0.2%	QURUB.07G100200.1 QURUB.07G100000.1 QURUB.07G102900.1 QURUB.07G103100.1 QURUB.07G103000.1 QURUB.07G102500.1 QURUB.07G103200.1
75136	response to host	0.000574	0.00185	3/572 0.5%	8/25563 0.0%	QURUB.01G176800.1 QURUB.07G212900.1 QURUB.04G006700.1
52031	modulation by symbiont of host defense response	0.000574	0.00185	3/572 0.5%	8/25563 0.0%	QURUB.01G176800.1 QURUB.07G212900.1 QURUB.04G006700.1
52173	response to defenses of other organism involved in symbiotic interaction	0.000574	0.00185	3/572 0.5%	8/25563 0.0%	QURUB.01G176800.1 QURUB.07G212900.1 QURUB.04G006700.1
52200	response to host defenses	0.000574	0.00185	3/572 0.5%	8/25563 0.0%	QURUB.01G176800.1 QURUB.07G212900.1 QURUB.04G006700.1
52255	modulation by organism of defense response of other organism involved in symbiotic interaction	0.000574	0.00185	3/572 0.5%	8/25563 0.0%	QURUB.01G176800.1 QURUB.07G212900.1 QURUB.04G006700.1
52552	modulation by organism of immune response of other organism involved in symbiotic interaction	0.000574	0.00185	3/572 0.5%	8/25563 0.0%	QURUB.01G176800.1 QURUB.07G212900.1 QURUB.04G006700.1
52553	modulation by symbiont of host immune response	0.000574	0.00185	3/572 0.5%	8/25563 0.0%	QURUB.01G176800.1 QURUB.07G212900.1 QURUB.04G006700.1
52555	positive regulation by organism of immune response of other organism involved in symbiotic interaction	0.000574	0.00185	3/572 0.5%	8/25563 0.0%	QURUB.01G176800.1 QURUB.07G212900.1 QURUB.04G006700.1
52556	positive regulation by symbiont of host immune response	0.000574	0.00185	3/572 0.5%	8/25563 0.0%	QURUB.01G176800.1 QURUB.07G212900.1 QURUB.04G006700.1
52564	response to immune response of other organism involved in symbiotic interaction	0.000574	0.00185	3/572 0.5%	8/25563 0.0%	QURUB.01G176800.1 QURUB.07G212900.1 QURUB.04G006700.1
52572	response to host immune response	0.000574	0.00185	3/572 0.5%	8/25563 0.0%	QURUB.01G176800.1 QURUB.07G212900.1 QURUB.04G006700.1
10077	maintenance of inflorescence meristem identity	0.000579	0.00187	5/572 0.8%	31/25563 0.1%	QURUB.11G142600.1 QURUB.11G143800.1 QURUB.11G145200.1 QURUB.11G143300.1 QURUB.11G144800.1
5057	receptor signaling protein activity	0.000587	0.00189	8/572 1.3%	84/25563 0.3%	QURUB.07G100200.1 QURUB.07G100000.1 QURUB.07G102900.1 QURUB.09G190200.1 QURUB.07G103100.1 QURUB.07G103000.1 QURUB.07G102500.1 QURUB.07G103200.1
42026	protein refolding	0.000591	0.00189	4/572 0.6%	18/25563 0.0%	QURUB.08G257400.1 QURUB.08G258000.1 QURUB.M153000.1 QURUB.02G386500.1
1944	vasculature development	0.000591	0.00189	4/572 0.6%	18/25563 0.0%	QURUB.11G142600.1 QURUB.11G143800.1 QURUB.11G145200.1 QURUB.11G144800.1
43065	positive regulation of apoptosis	0.000591	0.00189	4/572 0.6%	18/25563 0.0%	QURUB.11G142600.1 QURUB.11G143800.1 QURUB.11G145200.1 QURUB.11G144800.1
70588	calcium ion transmembrane transport	0.000636	0.00203	8/572 1.3%	85/25563 0.3%	QURUB.06G256500.1 QURUB.06G257200.1 QURUB.06G256600.1 QURUB.12G207800.1 QURUB.06G256800.1 QURUB.06G257000.1 QURUB.03G120800.1 QURUB.06G257100.1
6767	water-soluble vitamin metabolic process	0.000647	0.00207	11/572 1.9%	152/25563 0.5%	QURUB.06G215100.1 QURUB.06G214500.1 QURUB.06G214400.1 QURUB.06G103200.1 QURUB.06G215200.1 QURUB.06G214300.1 QURUB.06G214900.1 QURUB.08G021200.1 QURUB.06G214600.1 QURUB.06G214700.1 QURUB.06G214800.1
32446	protein modification by small protein conjugation	0.000728	0.00232	33/572 5.7%	808/25563 3.1%	QURUB.08G257400.1 QURUB.11G005300.1 QURUB.01G059400.1 QURUB.09G138500.1 QURUB.04G212800.1 QURUB.01G176800.1 QURUB.04G212700.1 QURUB.04G211800.1 QURUB.01G059300.1 QURUB.09G138600.1 QURUB.09G138900.1 QURUB.M153000.1 QURUB.07G134300.1 QURUB.09G223200.1 QURUB.10G225800.1 QURUB.08G259600.1 QURUB.09G139000.1 QURUB.09G139100.1 QURUB.01G176100.1 QURUB.08G258000.1 QURUB.09G138300.1 QURUB.01G059700.1 QURUB…
45321	leukocyte activation	0.000736	0.00233	4/572 0.6%	19/25563 0.0%	QURUB.11G142600.1 QURUB.11G143800.1 QURUB.11G145200.1 QURUB.11G144800.1
10092	specification of organ identity	0.000736	0.00233	4/572 0.6%	19/25563 0.0%	QURUB.11G142600.1 QURUB.11G143800.1 QURUB.11G145200.1 QURUB.11G144800.1
35250	UDP-galactosyltransferase activity	0.000736	0.00233	4/572 0.6%	19/25563 0.0%	QURUB.03G028700.1 QURUB.03G028600.1 QURUB.03G028300.1 QURUB.03G028400.1
61061	muscle structure development	0.000736	0.00233	4/572 0.6%	19/25563 0.0%	QURUB.11G142600.1 QURUB.11G143800.1 QURUB.11G145200.1 QURUB.11G144800.1
44425	membrane part	0.000749	0.00237	182/572 31.8%	6613/25563 25.8%	QURUB.04G223300.1 QURUB.04G081900.1 QURUB.07G001300.1 QURUB.04G212800.1 QURUB.09G046600.1 QURUB.02G106000.1 QURUB.06G257000.1 QURUB.12G124500.1 QURUB.11G060500.1 QURUB.06G125200.1 QURUB.10G063100.1 QURUB.04G211800.1 QURUB.06G257200.1 QURUB.01G059300.1 QURUB.09G209300.1 QURUB.M146300.1 QURUB.11G212300.1 QURUB.02G398000.1 QURUB.05G044200.1 QURUB.02G018400.1 QURUB.11G211500.1 QURUB.08G044500.1 QURUB…
8374	O-acyltransferase activity	0.000803	0.00254	11/572 1.9%	156/25563 0.6%	QURUB.02G401100.1 QURUB.04G247300.1 QURUB.02G400900.1 QURUB.02G400800.1 QURUB.02G354600.1 QURUB.02G401200.1 QURUB.06G221500.1 QURUB.11G106500.1 QURUB.02G401500.1 QURUB.02G354500.1 QURUB.02G401400.1
9524	phragmoplast	0.000839	0.00264	10/572 1.7%	133/25563 0.5%	QURUB.06G215100.1 QURUB.06G214500.1 QURUB.06G214400.1 QURUB.06G103200.1 QURUB.06G215200.1 QURUB.06G214300.1 QURUB.06G214900.1 QURUB.06G214600.1 QURUB.06G214700.1 QURUB.06G214800.1
17022	myosin binding	0.000847	0.00265	3/572 0.5%	9/25563 0.0%	QURUB.04G211800.1 QURUB.04G212800.1 QURUB.04G212700.1
35023	regulation of Rho protein signal transduction	0.000847	0.00265	3/572 0.5%	9/25563 0.0%	QURUB.04G211800.1 QURUB.04G212800.1 QURUB.04G212700.1
60148	positive regulation of posttranscriptional gene silencing	0.000847	0.00265	3/572 0.5%	9/25563 0.0%	QURUB.03G121200.1 QURUB.03G121100.1 QURUB.03G120800.1
51084	de novo' posttranslational protein folding	0.000904	0.00282	4/572 0.6%	20/25563 0.0%	QURUB.08G257400.1 QURUB.08G258000.1 QURUB.M153000.1 QURUB.02G386500.1
51085	chaperone mediated protein folding requiring cofactor	0.000904	0.00282	4/572 0.6%	20/25563 0.0%	QURUB.08G257400.1 QURUB.08G258000.1 QURUB.M153000.1 QURUB.02G386500.1
2757	immune response-activating signal transduction	0.000904	0.00282	4/572 0.6%	20/25563 0.0%	QURUB.11G142600.1 QURUB.11G143800.1 QURUB.11G145200.1 QURUB.11G144800.1
34637	cellular carbohydrate biosynthetic process	0.000997	0.00311	32/572 5.5%	790/25563 3.0%	QURUB.07G051300.1 QURUB.07G001300.1 QURUB.04G212800.1 QURUB.04G212700.1 QURUB.M172700.1 QURUB.06G256800.1 QURUB.06G257000.1 QURUB.03G231200.1 QURUB.04G211800.1 QURUB.06G257200.1 QURUB.M172900.1 QURUB.06G256600.1 QURUB.07G050400.1 QURUB.M172800.1 QURUB.07G001700.1 QURUB.07G050300.1 QURUB.04G187300.1 QURUB.06G257100.1 QURUB.10G153300.1 QURUB.06G256500.1 QURUB.04G186300.1 QURUB.04G086800.1 QURUB.12G…
16137	glycoside metabolic process	0.00101	0.00314	16/572 2.7%	293/25563 1.1%	QURUB.07G051300.1 QURUB.10G004800.1 QURUB.07G001300.1 QURUB.04G086800.1 QURUB.M172700.1 QURUB.04G086700.1 QURUB.01G175900.1 QURUB.07G001900.1 QURUB.M172900.1 QURUB.07G001400.1 QURUB.07G050400.1 QURUB.M172800.1 QURUB.07G001700.1 QURUB.07G050300.1 QURUB.04G121300.1 QURUB.01G176000.1
6766	vitamin metabolic process	0.00103	0.00321	12/572 2.0%	186/25563 0.7%	QURUB.06G215100.1 QURUB.06G214500.1 QURUB.06G214400.1 QURUB.06G103200.1 QURUB.06G215200.1 QURUB.09G190200.1 QURUB.06G214300.1 QURUB.06G214900.1 QURUB.08G021200.1 QURUB.06G214600.1 QURUB.06G214700.1 QURUB.06G214800.1
19199	transmembrane receptor protein kinase activity	0.00105	0.00327	10/572 1.7%	137/25563 0.5%	QURUB.07G100200.1 QURUB.07G100000.1 QURUB.07G134500.1 QURUB.07G102900.1 QURUB.07G134300.1 QURUB.07G103100.1 QURUB.07G134200.1 QURUB.07G103000.1 QURUB.07G102500.1 QURUB.07G103200.1
5886	plasma membrane	0.00108	0.00333	149/572 26.0%	5290/25563 20.6%	QURUB.04G223300.1 QURUB.12G046600.1 QURUB.10G004800.1 QURUB.07G001300.1 QURUB.04G212800.1 QURUB.09G046600.1 QURUB.08G130300.1 QURUB.11G060500.1 QURUB.10G063100.1 QURUB.04G211800.1 QURUB.01G059300.1 QURUB.09G209300.1 QURUB.M146300.1 QURUB.11G212300.1 QURUB.02G386500.1 QURUB.05G031000.1 QURUB.05G044200.1 QURUB.11G211500.1 QURUB.02G402600.1 QURUB.10G064300.1 QURUB.05G044000.1 QURUB.10G063500.1 QURUB…
4497	monooxygenase activity	0.00108	0.00333	25/572 4.3%	566/25563 2.2%	QURUB.11G207900.1 QURUB.07G051300.1 QURUB.07G001300.1 QURUB.M172700.1 QURUB.03G253300.1 QURUB.03G253700.1 QURUB.M126400.1 QURUB.03G229500.1 QURUB.M172900.1 QURUB.07G050400.1 QURUB.M172800.1 QURUB.07G001700.1 QURUB.07G050300.1 QURUB.02G018400.1 QURUB.08G049000.1 QURUB.03G253500.1 QURUB.04G086800.1 QURUB.11G206400.1 QURUB.03G253900.1 QURUB.04G086700.1 QURUB.01G175900.1 QURUB.07G001900.1 QURUB.07G00…
45597	positive regulation of cell differentiation	0.0011	0.00335	4/572 0.6%	21/25563 0.0%	QURUB.11G142600.1 QURUB.11G143800.1 QURUB.11G145200.1 QURUB.11G144800.1
30097	hemopoiesis	0.0011	0.00335	4/572 0.6%	21/25563 0.0%	QURUB.11G142600.1 QURUB.11G143800.1 QURUB.11G145200.1 QURUB.11G144800.1
5786	signal recognition particle, endoplasmic reticulum targeting	0.0011	0.00335	4/572 0.6%	21/25563 0.0%	QURUB.01G176800.1 QURUB.10G230900.1 QURUB.07G212900.1 QURUB.04G006700.1
6458	de novo' protein folding	0.0011	0.00335	4/572 0.6%	21/25563 0.0%	QURUB.08G257400.1 QURUB.08G258000.1 QURUB.M153000.1 QURUB.02G386500.1
31072	heat shock protein binding	0.0011	0.00335	4/572 0.6%	21/25563 0.0%	QURUB.08G257400.1 QURUB.08G258000.1 QURUB.M153000.1 QURUB.02G386500.1
2520	immune system development	0.0011	0.00335	4/572 0.6%	21/25563 0.0%	QURUB.11G142600.1 QURUB.11G143800.1 QURUB.11G145200.1 QURUB.11G144800.1
48534	hemopoietic or lymphoid organ development	0.0011	0.00335	4/572 0.6%	21/25563 0.0%	QURUB.11G142600.1 QURUB.11G143800.1 QURUB.11G145200.1 QURUB.11G144800.1
22402	cell cycle process	0.00116	0.00354	20/572 3.4%	414/25563 1.6%	QURUB.06G215100.1 QURUB.06G214500.1 QURUB.06G103200.1 QURUB.04G212800.1 QURUB.04G212700.1 QURUB.07G125800.1 QURUB.03G120800.1 QURUB.06G214600.1 QURUB.06G214800.1 QURUB.04G211800.1 QURUB.04G164600.1 QURUB.06G214400.1 QURUB.05G218800.1 QURUB.06G215200.1 QURUB.07G125300.1 QURUB.06G214300.1 QURUB.06G214900.1 QURUB.10G159800.1 QURUB.04G201200.1 QURUB.06G214700.1
31033	myosin filament assembly or disassembly	0.00119	0.00362	3/572 0.5%	10/25563 0.0%	QURUB.04G211800.1 QURUB.04G212800.1 QURUB.04G212700.1
30258	lipid modification	0.00127	0.00386	11/572 1.9%	165/25563 0.6%	QURUB.06G215100.1 QURUB.06G214500.1 QURUB.06G214400.1 QURUB.06G103200.1 QURUB.06G215200.1 QURUB.09G190200.1 QURUB.06G214300.1 QURUB.06G214900.1 QURUB.06G214600.1 QURUB.06G214700.1 QURUB.06G214800.1
8312	7S RNA binding	0.00132	0.00397	4/572 0.6%	22/25563 0.0%	QURUB.01G176800.1 QURUB.10G230900.1 QURUB.07G212900.1 QURUB.04G006700.1
1775	cell activation	0.00132	0.00397	4/572 0.6%	22/25563 0.0%	QURUB.11G142600.1 QURUB.11G143800.1 QURUB.11G145200.1 QURUB.11G144800.1
51098	regulation of binding	0.00132	0.00397	4/572 0.6%	22/25563 0.0%	QURUB.11G142600.1 QURUB.11G143800.1 QURUB.11G145200.1 QURUB.11G144800.1
35303	regulation of dephosphorylation	0.00132	0.00397	4/572 0.6%	22/25563 0.0%	QURUB.11G142600.1 QURUB.11G143800.1 QURUB.11G145200.1 QURUB.11G144800.1
7268	synaptic transmission	0.00132	0.00397	4/572 0.6%	22/25563 0.0%	QURUB.11G142600.1 QURUB.11G143800.1 QURUB.11G145200.1 QURUB.11G144800.1
50877	neurological system process	0.00133	0.004	5/572 0.8%	37/25563 0.1%	QURUB.11G142600.1 QURUB.11G143800.1 QURUB.11G145200.1 QURUB.09G190200.1 QURUB.11G144800.1
70727	cellular macromolecule localization	0.00136	0.00408	27/572 4.7%	640/25563 2.5%	QURUB.07G051300.1 QURUB.11G142600.1 QURUB.07G001300.1 QURUB.01G176800.1 QURUB.M172700.1 QURUB.08G033100.1 QURUB.11G143800.1 QURUB.M172900.1 QURUB.07G050400.1 QURUB.09G223200.1 QURUB.M172800.1 QURUB.10G225800.1 QURUB.07G001700.1 QURUB.07G050300.1 QURUB.01G176100.1 QURUB.04G086800.1 QURUB.05G265300.1 QURUB.10G230900.1 QURUB.03G120800.1 QURUB.04G006700.1 QURUB.04G086700.1 QURUB.07G001900.1 QURUB.11G…
70647	protein modification by small protein conjugation or removal	0.00149	0.00449	33/572 5.7%	844/25563 3.3%	QURUB.08G257400.1 QURUB.11G005300.1 QURUB.01G059400.1 QURUB.09G138500.1 QURUB.04G212800.1 QURUB.01G176800.1 QURUB.04G212700.1 QURUB.04G211800.1 QURUB.01G059300.1 QURUB.09G138600.1 QURUB.09G138900.1 QURUB.M153000.1 QURUB.07G134300.1 QURUB.09G223200.1 QURUB.10G225800.1 QURUB.08G259600.1 QURUB.09G139000.1 QURUB.09G139100.1 QURUB.01G176100.1 QURUB.08G258000.1 QURUB.09G138300.1 QURUB.01G059700.1 QURUB…
19226	transmission of nerve impulse	0.00157	0.00469	4/572 0.6%	23/25563 0.0%	QURUB.11G142600.1 QURUB.11G143800.1 QURUB.11G145200.1 QURUB.11G144800.1
48500	signal recognition particle	0.00157	0.00469	4/572 0.6%	23/25563 0.0%	QURUB.01G176800.1 QURUB.10G230900.1 QURUB.07G212900.1 QURUB.04G006700.1
86	G2/M transition of mitotic cell cycle	0.00161	0.00478	3/572 0.5%	11/25563 0.0%	QURUB.04G211800.1 QURUB.04G212800.1 QURUB.04G212700.1
16905	myosin heavy chain kinase activity	0.00161	0.00478	3/572 0.5%	11/25563 0.0%	QURUB.04G211800.1 QURUB.04G212800.1 QURUB.04G212700.1
4738	pyruvate dehydrogenase activity	0.00161	0.00478	3/572 0.5%	11/25563 0.0%	QURUB.04G211800.1 QURUB.04G212800.1 QURUB.04G212700.1
4739	pyruvate dehydrogenase (acetyl-transferring) activity	0.00161	0.00478	3/572 0.5%	11/25563 0.0%	QURUB.04G211800.1 QURUB.04G212800.1 QURUB.04G212700.1
4702	receptor signaling protein serine/threonine kinase activity	0.00182	0.00539	7/572 1.2%	78/25563 0.3%	QURUB.07G100200.1 QURUB.07G100000.1 QURUB.07G102900.1 QURUB.07G103100.1 QURUB.07G103000.1 QURUB.07G102500.1 QURUB.07G103200.1
43068	positive regulation of programmed cell death	0.00185	0.00547	4/572 0.6%	24/25563 0.0%	QURUB.11G142600.1 QURUB.11G143800.1 QURUB.11G145200.1 QURUB.11G144800.1
16051	carbohydrate biosynthetic process	0.00202	0.00598	32/572 5.5%	826/25563 3.2%	QURUB.07G051300.1 QURUB.07G001300.1 QURUB.04G212800.1 QURUB.04G212700.1 QURUB.M172700.1 QURUB.06G256800.1 QURUB.06G257000.1 QURUB.03G231200.1 QURUB.04G211800.1 QURUB.06G257200.1 QURUB.M172900.1 QURUB.06G256600.1 QURUB.07G050400.1 QURUB.M172800.1 QURUB.07G001700.1 QURUB.07G050300.1 QURUB.04G187300.1 QURUB.06G257100.1 QURUB.10G153300.1 QURUB.06G256500.1 QURUB.04G186300.1 QURUB.04G086800.1 QURUB.12G…
19538	protein metabolic process	0.00202	0.00598	161/572 28.1%	5869/25563 22.9%	QURUB.04G223300.1 QURUB.08G263800.1 QURUB.09G138500.1 QURUB.04G212800.1 QURUB.02G022200.1 QURUB.11G060500.1 QURUB.06G125200.1 QURUB.10G063100.1 QURUB.04G211800.1 QURUB.01G059300.1 QURUB.02G386500.1 QURUB.05G044200.1 QURUB.03G004900.1 QURUB.02G021200.1 QURUB.09G139100.1 QURUB.08G044500.1 QURUB.10G064300.1 QURUB.05G044000.1 QURUB.10G063500.1 QURUB.01G059700.1 QURUB.10G075300.1 QURUB.10G064800.1 QUR…
4332	fructose-bisphosphate aldolase activity	0.00216	0.00634	4/572 0.6%	25/25563 0.0%	QURUB.04G159200.1 QURUB.04G159100.1 QURUB.04G159400.1 QURUB.04G159700.1
46677	response to antibiotic	0.00216	0.00634	4/572 0.6%	25/25563 0.0%	QURUB.11G142600.1 QURUB.11G143800.1 QURUB.11G145200.1 QURUB.11G144800.1
34620	cellular response to unfolded protein	0.00216	0.00634	4/572 0.6%	25/25563 0.0%	QURUB.08G257400.1 QURUB.08G258000.1 QURUB.M153000.1 QURUB.02G386500.1
51592	response to calcium ion	0.00216	0.00634	4/572 0.6%	25/25563 0.0%	QURUB.11G142600.1 QURUB.11G143800.1 QURUB.11G145200.1 QURUB.11G144800.1
46620	regulation of organ growth	0.00251	0.00735	4/572 0.6%	26/25563 0.1%	QURUB.11G142600.1 QURUB.11G143800.1 QURUB.11G145200.1 QURUB.11G144800.1
9112	nucleobase metabolic process	0.00263	0.00769	5/572 0.8%	43/25563 0.1%	QURUB.05G007400.1 QURUB.05G007600.1 QURUB.05G007700.1 QURUB.12G124500.1 QURUB.05G007500.1
10582	floral meristem determinacy	0.00263	0.00769	5/572 0.8%	43/25563 0.1%	QURUB.11G142600.1 QURUB.11G143800.1 QURUB.11G145200.1 QURUB.11G143300.1 QURUB.11G144800.1
31154	culmination involved in sorocarp development	0.0027	0.00787	3/572 0.5%	13/25563 0.0%	QURUB.04G211800.1 QURUB.04G212800.1 QURUB.04G212700.1
9124	nucleoside monophosphate biosynthetic process	0.00289	0.00842	13/572 2.2%	238/25563 0.9%	QURUB.06G256500.1 QURUB.04G186300.1 QURUB.12G207800.1 QURUB.09G186700.1 QURUB.06G256800.1 QURUB.06G257000.1 QURUB.06G257200.1 QURUB.04G196400.1 QURUB.06G256600.1 QURUB.04G182300.1 QURUB.04G187300.1 QURUB.06G257100.1 QURUB.04G229100.1
8285	negative regulation of cell proliferation	0.00289	0.00842	4/572 0.6%	27/25563 0.1%	QURUB.11G142600.1 QURUB.11G143800.1 QURUB.11G145200.1 QURUB.11G144800.1
16528	sarcoplasm	0.00291	0.00842	2/572 0.3%	4/25563 0.0%	QURUB.06G007100.1 QURUB.06G007500.1
16529	sarcoplasmic reticulum	0.00291	0.00842	2/572 0.3%	4/25563 0.0%	QURUB.06G007100.1 QURUB.06G007500.1
31127	alpha(1,2)-fucosyltransferase activity	0.00291	0.00842	2/572 0.3%	4/25563 0.0%	QURUB.03G231200.1 QURUB.10G153300.1
8107	galactoside 2-alpha-L-fucosyltransferase activity	0.00291	0.00842	2/572 0.3%	4/25563 0.0%	QURUB.03G231200.1 QURUB.10G153300.1
48584	positive regulation of response to stimulus	0.00313	0.00904	15/572 2.6%	298/25563 1.1%	QURUB.11G142600.1 QURUB.12G192600.1 QURUB.04G212800.1 QURUB.01G176800.1 QURUB.04G212700.1 QURUB.07G134200.1 QURUB.12G193500.1 QURUB.04G006700.1 QURUB.04G211800.1 QURUB.11G143800.1 QURUB.11G145200.1 QURUB.07G134500.1 QURUB.07G134300.1 QURUB.11G144800.1 QURUB.07G212900.1
22414	reproductive process	0.00322	0.00927	63/572 11.0%	1986/25563 7.7%	QURUB.11G142600.1 QURUB.08G077900.1 QURUB.09G138500.1 QURUB.04G212800.1 QURUB.09G046600.1 QURUB.04G212700.1 QURUB.02G022200.1 QURUB.08G070100.1 QURUB.10G005600.1 QURUB.06G125200.1 QURUB.08G071800.1 QURUB.04G211800.1 QURUB.09G138600.1 QURUB.02G411400.1 QURUB.11G212300.1 QURUB.03G072200.1 QURUB.M155500.1 QURUB.03G040800.1 QURUB.11G143300.1 QURUB.03G004900.1 QURUB.02G021200.1 QURUB.09G139100.1 QURUB…
6505	GPI anchor metabolic process	0.00322	0.00927	5/572 0.8%	45/25563 0.1%	QURUB.01G176100.1 QURUB.09G222900.1 QURUB.09G223200.1 QURUB.10G225800.1 QURUB.05G265300.1
80050	regulation of seed development	0.00332	0.00953	4/572 0.6%	28/25563 0.1%	QURUB.11G142600.1 QURUB.11G143800.1 QURUB.11G145200.1 QURUB.11G144800.1
5773	vacuole	0.00333	0.00955	61/572 10.6%	1913/25563 7.4%	QURUB.10G062400.1 QURUB.08G257400.1 QURUB.01G059400.1 QURUB.05G045100.1 QURUB.10G063200.1 QURUB.02G106000.1 QURUB.08G130300.1 QURUB.12G124500.1 QURUB.11G060500.1 QURUB.05G044300.1 QURUB.01G082800.1 QURUB.10G063100.1 QURUB.01G059300.1 QURUB.09G143900.1 QURUB.05G044200.1 QURUB.02G106100.1 QURUB.03G243000.1 QURUB.10G064300.1 QURUB.05G044000.1 QURUB.07G138400.1 QURUB.10G063500.1 QURUB.01G059700.1 QUR…
6073	cellular glucan metabolic process	0.00333	0.00955	15/572 2.6%	300/25563 1.1%	QURUB.02G402200.1 QURUB.11G005300.1 QURUB.02G403300.1 QURUB.02G402500.1 QURUB.02G402900.1 QURUB.03G231200.1 QURUB.02G402700.1 QURUB.02G402800.1 QURUB.02G402300.1 QURUB.02G402100.1 QURUB.11G198500.1 QURUB.02G403200.1 QURUB.02G402400.1 QURUB.02G402600.1 QURUB.10G153300.1
3	reproduction	0.00337	0.00963	63/572 11.0%	1990/25563 7.7%	QURUB.11G142600.1 QURUB.08G077900.1 QURUB.09G138500.1 QURUB.04G212800.1 QURUB.09G046600.1 QURUB.04G212700.1 QURUB.02G022200.1 QURUB.08G070100.1 QURUB.10G005600.1 QURUB.06G125200.1 QURUB.08G071800.1 QURUB.04G211800.1 QURUB.09G138600.1 QURUB.02G411400.1 QURUB.11G212300.1 QURUB.03G072200.1 QURUB.M155500.1 QURUB.03G040800.1 QURUB.11G143300.1 QURUB.03G004900.1 QURUB.02G021200.1 QURUB.09G139100.1 QURUB…
44042	glucan metabolic process	0.00344	0.00982	15/572 2.6%	301/25563 1.1%	QURUB.02G402200.1 QURUB.11G005300.1 QURUB.02G403300.1 QURUB.02G402500.1 QURUB.02G402900.1 QURUB.03G231200.1 QURUB.02G402700.1 QURUB.02G402800.1 QURUB.02G402300.1 QURUB.02G402100.1 QURUB.11G198500.1 QURUB.02G403200.1 QURUB.02G402400.1 QURUB.02G402600.1 QURUB.10G153300.1

## Sheet: Table S5
Table S5. Number of different types of structural variants by length between Q. lobata, Q. rubra, and Q. mongolica genomes
	Number of structural variants by length between Q. lobata and Q. rubra genomes
Type of structural variants	Total	Length from 100 bp to 1 Kb	Length from 1 Kb to 10 Kb	Length from 10 Kb to 100 Kb	Length from 100 Kb to 1 Mb	Length more than 1 Mb
Inversions	233	51	70	53	46	13
Translocations	3038	1119	1834	85	0	0
Insertions	219403	0	0	0	0	0
Deletions	220588	1507	26	1	0	0
Duplications	2154	666	1458	30	0	0
Inverted duplicated region	1643	506	1097	40	0	0
Inverted Translocated region	2559	902	1573	82	2	0
Highly diverged regions	20732	4000	7147	8778	366	2
Copy gain	80	23	3	1	0	0
Copy loss	76	35	36	3	1	0
	Number of structural variants by length between Q. rubra and Q. mongolica genomes
Inversions	163	47	56	37	18	5
Translocations	3521	1404	2004	113	0	0
Insertions	225835	0	0	0	0	0
Deletions	231988	1569	28	3	0	0
Duplications	2975	996	1944	35	0	0
Inverted duplicated region	2057	687	1336	34	0	0
Inverted Translocated region	2469	953	1494	22	0	0
Highly diverged regions	20468	4069	7573	8131	253	0
Copy gain	104	29	4	0	0	0
Copy loss	77	0	2	0	0	0

## Sheet: Table S6
Table S6. Total number of genes associated with R-gene domains in Q. rubra and eight other plant species.
R-gene classes		Q. rubra	A. thaliana	C. papaya	E. grandis	P. persica	P. trichocarpa	Q. robur	T. cacao	V. vinifera
Receptor Like Kinases	RLK	442	219	132	590	271	414	323	235	265
Receptor Like Proteins	RLP	458	122	84	537	245	361	535	293	319
CC-NBS-LRR	CNL	233	28	7	93	85	97	184	131	118
TIR-NBS-LRR	TNL	197	77	5	188	93	89	180	14	24
Other NBS + LRR	NL, CTNL	200	24	21	192	109	140	304	54	109
R-gene domains		Count
Coiled-coil	CC	672	220	133	495	308	485	568	418	427
Kinase	Kinase	6748	3331	2159	8614	4024	6493	5295	3921	4667
Leucine Rich Repeat	LRR	3257	1113	517	3504	1740	2431	3318	1461	1742
Nucleotide Binding Site	NBS	3629	886	264	3295	1785	2344	3967	1254	1761
Toll/interleukin-1 receptor	TIR	903	375	35	1051	418	550	1044	59	221
Transmembrane Helix	TM	9956	3195	1900	9896	4840	7234	8573	4679	5082
R-gene domains		Count of genes with at least one domain
Coiled-coil	CC	492	181	105	374	218	371	418	304	321
Kinase	Kinase	1796	984	691	2356	1139	1868	1582	1099	1381
Leucine Rich Repeat	LRR	1574	497	276	1737	837	1187	1597	774	923
Nucleotide Binding Site	NBS	834	206	105	838	424	621	916	346	498
Toll/interleukin-1 receptor	TIR	318	138	14	432	155	214	371	25	81
Transmembrane Helix	TM	2916	1166	718	3386	1627	2535	2832	1567	1872
Total genes with R-gene related domain		3212	1365	913	3982	1873	3002	3266	1795	2332

## Sheet: Table S7
Table S7. LOD scores for bud break and marcescence QTL regions in Q. rubra genome.
Julian date of bud break
Group	Position (cM)	Locus	LOD	% Expl.
6	61.009	loc54020_18	2.89	28.1
6	62.009		3.34	34.3
6	63.009		3.66	37.8
6	64.009		3.86	39.6
6	64.166	loc307625_18	3.66	36
6	65.166		3.34	34.7
6	66.166		2.79	30.6
6	66.183	loc18769_19	2.77	30.5
Marcescence
Group	Position (cM)	Locus	LOD	% Expl.
8	0	loc53906_42	0.14	7.2
8	1		3.07	77.8
8	2		3.1	77.9
8	3		3.14	78
8	4		3.18	78
8	5		3.21	78.1
8	5.615	REO_259	3.23	78.1
8	6.539	loc382588_53	0.04	1.6
8	7.101	loc216693_61	0.04	1.6
8	8.101		3.38	78.5

## Sheet: Table S8
Table S8. Candidate genes for leaf emergence within QTL interval on chromosome 06 in Q. rubra genome.
Gene ID	Auto Defline at Phytozome	Peach homolog	Peach genome position
Qurub.06G151000	(1 of 1) PTHR10641//PTHR10641:SF574 - MYB-LIKE DNA-BINDING PROTEIN MYB // SUBFAMILY NOT NAMED	Prupe.1G051100	Pp01:3592313-3593660 forward
Qurub.06G151600	(1 of 1) PTHR22884:SF95 - HISTONE-LYSINE N-METHYLTRANSFERASE, H3 LYSINE-9 SPECIFIC SUVH7-RELATED	Prupe.1G050800	Pp01:3558564-3565660 reverse
Qurub.06G153300	PTHR31734:SF6 - AUXIN-RESPONSIVE PROTEIN IAA10-RELATED	Prupe.1G049200	Pp01:3457674-3460523 forward
Qurub.06G153800	PTHR10641//PTHR10641:SF640 - MYB-LIKE DNA-BINDING PROTEIN MYB // TRANSCRIPTION FACTOR MYB46	Prupe.4G247800	Pp04:16495967-16498953 forward
Qurub.06G155100	PTHR22884//PTHR22884:SF376 - SET DOMAIN PROTEINS // SUBFAMILY NOT NAMED	Prupe.1G047100	Pp01:3329335-3336812 reverse
Qurub.06G155500	PTHR11960//PTHR11960:SF12 - EUKARYOTIC TRANSLATION INITIATION FACTOR 4E RELATED // EUKARYOTIC TRANSLATION INITIATION FACTOR ISOFORM 4E	Prupe.1G046600	Pp01:3298221-3301880 reverse
Qurub.06G156200	K14411 - RNA-binding protein Musashi (MSI)	Prupe.1G045900	Pp01:3270741-3274994 reverse
Qurub.06G157200	4.2.1.104 - Cyanase / Cyanate lyase	Prupe.1G045500	Pp01:3242812-3245685 reverse
Qurub.06G157600	K03754 - translation initiation factor eIF-2B subunit beta (EIF2B2)	Prupe.1G044800	Pp01:3199950-3204931 forward
Qurub.06G158100	K13347 - peroxisomal membrane protein 2 (PXMP2, PMP22)	Prupe.1G044000	Pp01:3149418-3152485 forward
Qurub.06G158800	PTHR35492//PTHR35492:SF1 - FAMILY NOT NAMED // TRANSDUCIN/WD40 DOMAIN-CONTAINING PROTEIN-LIKE PROTEIN	Prupe.1G042300	Pp01:3015634-3020466 forward
Qurub.06G159000	PTHR24115//PTHR24115:SF416 - FAMILY NOT NAMED // PHRAGMOPLAST-ASSOCIATED KINESIN-RELATED PROTEIN 2	Prupe.1G042100	Pp01:3003980-3008240 reverse
Qurub.06G159200	PF12776 - Myb/SANT-like DNA-binding domain (Myb_DNA-bind_3)	Prupe.7G091300	Pp07:12445447-12448360 forward
Qurub.06G160200	PTHR23177:SF8 - CRIB DOMAIN-CONTAINING PROTEIN RIC1-RELATED	Prupe.1G041800	Pp01:2987884-2990330 forward
Qurub.06G161700	PTHR31165//PTHR31165:SF13 - FAMILY NOT NAMED // PROTEIN LIGHT-DEPENDENT SHORT HYPOCOTYLS 1-RELATED	Prupe.1G040300	Pp01:2872154-2875084 forward
Qurub.06G161900	PTHR22870//PTHR22870:SF87 - REGULATOR OF CHROMOSOME CONDENSATION // REGULATOR OF CHROMOSOME CONDENSATION REPEAT-CONTAINING PROTEIN-RELATED	Prupe.1G040100	Pp01:2848500-2855467
Qurub.06G162400	K12819 - pre-mRNA-processing factor SLU7 (SLU7)	Prupe.1G039500	Pp01:2820203-2825272 forward
Qurub.06G162600	PTHR10641//PTHR10641:SF523 - MYB-LIKE DNA-BINDING PROTEIN MYB // SUBFAMILY NOT NAMED	Prupe.1G039200	Pp01:2785267-2787702 forward
Qurub.06G162700	K11344 - chromatin modification-related protein EAF6 (EAF6)	Prupe.8G224100	Pp08:20213329-20216347 reverse
Qurub.06G162800	PTHR11913:SF20 - ACTIN-DEPOLYMERIZING FACTOR 6	Prupe.1G039000	Pp01:2754399-2756652 reverse
Qurub.06G162900	K12119 - cryptochrome 2 (CRY2)	Prupe.1G038900	Pp01:2748496-2751988 reverse
Qurub.06G165700	K14516 - ethylene-responsive transcription factor 1 (ERF1)	Prupe.1G037900	Pp01:2632300-2633915 forward
Qurub.06G165800	PTHR31190//PTHR31190:SF11 - FAMILY NOT NAMED // ETHYLENE-RESPONSIVE TRANSCRIPTION FACTOR ERF098
Qurub.06G165900	PTHR31190:SF26 - ETHYLENE-RESPONSIVE TRANSCRIPTION FACTOR ERF096
Qurub.06G166000	PTHR14155//PTHR14155:SF178 - RING FINGER DOMAIN-CONTAINING // SUBFAMILY NOT NAMED	Prupe.1G037600	Pp01:2606962-2608051 reverse
Qurub.06G166200	PF12776 - Myb/SANT-like DNA-binding domain (Myb_DNA-bind_3)	Prupe.5G020800	Pp05:2249981-2252993 forward
Qurub.06G166400	PTHR23042//PTHR23042:SF72 - CIRCADIAN PROTEIN CLOCK/ARNT/BMAL/PAS // TRANSCRIPTION FACTOR BHLH104-RELATED	Prupe.1G037400	Pp01:2595575-2598209 reverse
Qurub.06G168200	K11673 - actin-related protein 8 (ACTR8, ARP8, INO80N)	Prupe.1G035000	Pp01:2448033-2457118 revers
Qurub.06G168600	KOG0676//KOG0679 - Actin and related proteins // Actin-related protein - Arp4p/Act3p	Prupe.1G035000	Pp01:2448033-2457118 revers
Qurub.06G168800	K15505 - DNA repair protein RAD5 [EC:3.6.4.-] (RAD5)	Prupe.1G034800	Pp01:2436593-2443236 reverse
Qurub.06G169400	PTHR24423:SF530 - ETHYLENE RESPONSE SENSOR 2-RELATED	Prupe.1G034300	Pp01:2384606-2389123 forward
Qurub.06G172700	PTHR23042//PTHR23042:SF65 - CIRCADIAN PROTEIN CLOCK/ARNT/BMAL/PAS // TRANSCRIPTION FACTOR BHLH92	Prupe.1G030500	p01:2170018-2172394 forward
Qurub.06G172800	K16253 - DNA-directed RNA polymerase IV and V subunit 7 (NRPD7, NRPE7)	Prupe.1G030200	Pp01:2157320-2159501 reverse
Qurub.06G172900	PF14576 - Sieve element occlusion N-terminus (SEO_N)	Prupe.1G028400	Pp01:1984228-1987431 forward
Qurub.06G173000	PF14576//PF14577 - Sieve element occlusion N-terminus (SEO_N) // Sieve element occlusion C-terminus (SEO_C)
Qurub.06G173100	PF14576//PF14577 - Sieve element occlusion N-terminus (SEO_N) // Sieve element occlusion C-terminus (SEO_C)
Qurub.06G173300	PF14576//PF14577 - Sieve element occlusion N-terminus (SEO_N) // Sieve element occlusion C-terminus (SEO_C)
Qurub.06G173400	PF14576//PF14577 - Sieve element occlusion N-terminus (SEO_N) // Sieve element occlusion C-terminus (SEO_C)
Qurub.06G173600	K16277 - E3 ubiquitin-protein ligase DRIP [EC:6.3.2.19] (DRIP)	Prupe.1G028000	Pp01:1962928-1968133 forward
Qurub.06G174000	PTHR31734:SF30 - AUXIN-RESPONSIVE PROTEIN IAA14-RELATED	Prupe.1G027600	Pp01:1933811-1936072 forward
Qurub.06G174100	PTHR31734:SF30 - AUXIN-RESPONSIVE PROTEIN IAA14-RELATED	Prupe.1G027500
Qurub.06G176100	K16241 - transcription factor HY5 (HY5)	Prupe.1G208500	Pp01:22267270-22269438 forward
Qurub.06G176100	LONG HYPOCOTYL 5 (HY5)	Prupe.1G208500	Pp01:22267270-22269438 forward
Qurub.06G176200	PTHR31734:SF3 - AUXIN-RESPONSIVE PROTEIN IAA31	Prupe.1G208300	Pp01:22237669-22239403 reverse
Qurub.06G176300	PTHR31734:SF3 - AUXIN-RESPONSIVE PROTEIN IAA31	Prupe.1G208301
Qurub.06G176400	K11648 - SWI/SNF-related matrix-associated actin-dependent regulator of chromatin subfamily B member 1 (SMARCB1, SNF5, INI1)	Prupe.1G208100	Pp01:22217061-22221033 reverse

## Sheet: Table S9
Table S9. Candidate genes for marcescence within QTL interval on chromosome 08 in Q. rubra genome.
Gene ID	Arabidopsis match	Auto Defline at Phytozome	Process	References/doi
Qurub.08G000900	AT5G56270	WRKY transcription factor 2 (WRKY2)	photomorphogenesis, regulation of transcription	WRKY2 and WRKY10 regulate the circadian expression of PIF4 during the day through interactions with CCA1/LHY and phyB (https://doi.org/10.1016/j.xplc.2021.100265)
Qurub.08G001600	AT3G11470	K06133 - 4'-phosphopantetheinyl transferase (LYS5, acpT)	Plant development
		EC 2.7.8.7 4'-phosphopantetheinyl transferase
Qurub.08G002000	AT3G13340	PTHR22847:SF478 - WD40 REPEAT PROTEIN	Multiple developmental processes	Arabidopsis DDB1-CUL4 ASSOCIATED FACTOR1 Forms a Nuclear E3 Ubiquitin Ligase with DDB1 and CUL4 That Is Involved in Multiple Plant Developmental Processes (doi:10.1105/tpc.108.058891)
Qurub.08G003100	AT5G56130	WD40/YVTN repeat-like domain	ta-siRNA processing, RNA-mediated gene silencing	The transcription and export complex THO/TREX contributes to transcription termination in plants (doi:10.1371/journal.pgen.1008732)
Qurub.08G003500	AT5G56110	PTHR10641//PTHR10641:SF653 - MYB-LIKE DNA-BINDING PROTEIN MYB // ATMYB103	suberin deposition in leaves	AtMYB92 enhances fatty acid synthesis and suberin deposition in leaves of Nicotiana benthamiana (https://onlinelibrary.wiley.com/doi/10.1111/tpj.14759)
Qurub.08G003900	AT5G16770	MYB103	expressed in senescent leaves	Gene Regulatory Network for Tapetum Development in Arabidopsis thaliana.doi:10.3389/fpls.2017.01559
Qurub.08G004100			tapetum development, callose dissolution and exine formation
Qurub.08G004200			Anthers from amiR-RUS4 open flowers failed to dehisce and release pollen grains
Qurub.08G004300
Qurub.08G004600
Qurub.08G004700
Qurub.08G005500	AT5G64620 (very low similarity)	PTHR31080:SF1 - CELL WALL / VACUOLAR INHIBITOR OF FRUCTOSIDASE 2-RELATED	localized in chloroplast	Reassessment of an Arabidopsis cell wall invertase inhibitor AtCIF1 reveals its role in seed germination and early seedling growth. doi: 10.1007/s11103-015-0402-2
Qurub.08G006300	AT3G14930	E.C 4.1.1.37 - Uroporphyrinogen decarboxylase / Uroporphyrinogen-III carboxy-lyase	Chlorofyll biosynthesis;Located in chloroplast	Transcriptional Regulation of Tetrapyrrole Biosynthesis in Arabidopsis thaliana. doi: 10.3389/fpls.2016.01811
Qurub.08G006500
Qurub.08G007100	AT3G13300	Transducin/WD40 repeat-like superfamily protein	Expressed; involved in leaf development
Qurub.08G007500	AT3G13230	RNA-binding KH domain-containing protein		Genome-Wide Characterization and Expression Analysis of KH Family Genes Response to ABA and SA in Arabidopsis thaliana
Qurub.08G007600	AT3G14067	Senescence-Associated Subtilisin Protease (SA)	Encodes a protein with similarity to serine protease, subtilisin, that is upregulated during senescence and expressed in the arial portions of the plant	SASP, a Senescence-Associated Subtilisin Protease, is involved in reproductive development and determination of silique number in Arabidopsis
Qurub.08G007700	AT3G14240		high expressionn in mature leaves and senescent petiooles	Nitrogen remobilisation during leaf senescence: lessons from Arabidopsis to crops. doi: 10.1093/jxb/erw365
Qurub.08G007800
Qurub.08G007900
Qurub.08G008000
Qurub.08G008100	AT1G55760	STRESS-INDUCED BTB PROTEIN1	Expression induced under NaCl, mannitol, ABA and indole-3-acetic acid (IAA) treatment.
Qurub.08G008300	AT4G02210 (low similarity)	Myb/SANT-like DNA-binding domain (Myb_DNA-bind_3)
Qurub.08G009000	AT1G16220	PTHR13832//PTHR13832:SF286 - PROTEIN PHOSPHATASE 2C // PROTEIN PHOSPHATASE 2C 33-RELATED	peptidyl-threonine dephosphorylation
	AT1G79630
Qurub.08G009500	AT1G12780 (low similarity)	EC: 5.1.3.2//5.1.3.5 - UDP-glucose 4-epimerase / Uridine diphospho-galactose-4-epimerase // UDP-arabinose 4-epimerase	cell wall biogenesis	UDP-Glucose 4-Epimerase Isoforms UGE2 and UGE4 Cooperate in Providing UDP-Galactose for Cell Wall Biosynthesis and Growth of Arabidopsis thaliana.https://academic.oup.com/plcell/article/19/5/1565/6091861

## Sheet: Table S10
Table S10. Pairwise FST values between Q. rubra populations (Canada, Pennsylvania, and Indiana) analyzed for population structure and local adaptation.
	Canada	Pennsylvania	Indiana
Pennsylvania	0.0255797	-	-
Indiana	0.0705775	0.0618697	-
S. Appalachians	0.0304893	0.0220857	0.0524055
